# Supplementary material for: RNA-seq for gene identification and transcript profiling in relation to root growth of bermudagrass (Cynodon dactylon) under salinity stress
Source: BMC Genomics. 2015 Aug 4;16(1):575. doi: 10.1186/s12864-015-1799-3 (PMC4523028; doi:10.1186/s12864-015-1799-3)
Supplement: Additional file 1: — GO_classification. (XLS 10826 kb) [file 12864_2015_1799_MOESM1_ESM.xls]

GO ID (Lev1)	GO Term (Lev1)	GO ID (Lev2)	GO Term (Lev2)	GO ID (Lev3)	GO Term (Lev3)	GO ID (Lev4)	GO Term (Lev4)	Gene Number	Gene List
GO:0005575	Cellular Component	GO:0016020	membrane	GO:0031090	organelle membrane	GO:0005774	vacuolar membrane	95	comp122498_c0,comp117773_c0,comp123417_c0,comp80549_c0,comp118829_c0,comp116344_c0,comp106620_c0,comp12246_c0,comp32663_c0,comp102457_c0,comp123479_c0,comp125060_c1,comp121136_c0,comp98998_c0,comp114989_c0,comp111213_c0,comp120902_c0,comp124848_c0,comp119112_c0,comp115389_c0,comp122804_c0,comp113551_c0,comp117383_c0,comp125393_c0,comp110744_c0,comp83330_c0,comp117682_c0,comp112604_c0,comp123691_c…
GO:0005575	Cellular Component	GO:0016020	membrane	GO:0031090	organelle membrane	GO:0031966	mitochondrial membrane	462	comp1524002_c0,comp866353_c0,comp114818_c1,comp111740_c1,comp111008_c0,comp119524_c0,comp103938_c0,comp105033_c0,comp1317129_c0,comp32321_c0,comp103842_c0,comp100828_c0,comp1213021_c0,comp71754_c0,comp107613_c0,comp575529_c0,comp121333_c0,comp9058_c0,comp115654_c0,comp19157_c0,comp122296_c0,comp119286_c0,comp45124_c0,comp121744_c0,comp116540_c0,comp122834_c2,comp119174_c0,comp112124_c0,comp104149…
GO:0005575	Cellular Component	GO:0016020	membrane	GO:0031090	organelle membrane	GO:0031968	organelle outer membrane	128	comp105652_c0,comp18459_c0,comp8359_c0,comp790801_c0,comp1175174_c0,comp110165_c0,comp61365_c0,comp101051_c2,comp118755_c1,comp186862_c0,comp104032_c0,comp1518925_c0,comp434350_c0,comp116544_c0,comp31463_c1,comp114220_c0,comp2377626_c0,comp117195_c0,comp119039_c0,comp841190_c0,comp109525_c0,comp119710_c0,comp123489_c0,comp1337076_c0,comp117938_c0,comp8744_c0,comp1033627_c0,comp111545_c0,comp11413…
GO:0005575	Cellular Component	GO:0016020	membrane	GO:0031090	organelle membrane	GO:0042170	plastid membrane	50	comp117938_c0,comp111700_c1,comp122915_c0,comp114015_c0,comp118747_c0,comp116217_c0,comp123756_c0,comp123545_c1,comp98678_c0,comp113986_c0,comp118981_c0,comp114220_c0,comp111619_c1,comp105056_c0,comp111619_c0,comp2302896_c0,comp120262_c0,comp109525_c0,comp121987_c0,comp109983_c1,comp109983_c0,comp113568_c0,comp109378_c0,comp117203_c0,comp79012_c1,comp121687_c0,comp117903_c0,comp107612_c0,comp1246…
GO:0005575	Cellular Component	GO:0016020	membrane	GO:0031090	organelle membrane	GO:0019866	organelle inner membrane	395	comp109367_c0,comp118525_c0,comp1006479_c0,comp1178878_c0,comp115303_c0,comp79301_c0,comp109055_c2,comp776646_c0,comp1136080_c0,comp115283_c0,comp125458_c1,comp55548_c0,comp113730_c0,comp1165517_c0,comp65795_c1,comp114825_c0,comp1191446_c0,comp113456_c0,comp117203_c0,comp1056388_c0,comp843762_c0,comp114374_c0,comp182737_c0,comp107484_c0,comp125501_c0,comp105964_c0,comp106139_c0,comp632_c1,comp103…
GO:0005575	Cellular Component	GO:0016020	membrane	GO:0031090	organelle membrane	GO:0010008	endosome membrane	5	comp1299701_c0,comp110063_c0,comp125611_c0,comp100866_c1,comp91936_c1
GO:0005575	Cellular Component	GO:0016020	membrane	GO:0031090	organelle membrane	GO:0012506	vesicle membrane	120	comp113942_c0,comp115377_c2,comp103929_c0,comp82082_c0,comp66757_c0,comp88972_c0,comp107391_c1,comp125192_c0,comp106734_c4,comp124439_c0,comp111343_c1,comp123947_c1,comp106503_c0,comp107391_c3,comp113108_c1,comp108040_c0,comp7141_c0,comp123969_c1,comp280921_c0,comp119115_c0,comp115228_c0,comp80292_c2,comp5111_c0,comp122320_c0,comp683113_c0,comp66057_c0,comp70322_c0,comp1301248_c0,comp124344_c0,co…
GO:0005575	Cellular Component	GO:0016020	membrane	GO:0031090	organelle membrane	GO:0031903	microbody membrane	40	comp121198_c2,comp2289_c1,comp119092_c0,comp618405_c0,comp113953_c0,comp67259_c0,comp104217_c0,comp105362_c1,comp101335_c0,comp125231_c0,comp61277_c0,comp124044_c1,comp120276_c0,comp76385_c0,comp121832_c0,comp114303_c0,comp113524_c0,comp1122174_c0,comp109420_c0,comp116922_c0,comp1324359_c0,comp125304_c0,comp75056_c0,comp105362_c0,comp115228_c0,comp117937_c0,comp120249_c0,comp116810_c0,comp887857_…
GO:0005575	Cellular Component	GO:0016020	membrane	GO:0031090	organelle membrane	GO:0031312	extrinsic to organelle membrane	7	comp121832_c0,comp106150_c1,comp120992_c1,comp118527_c0,comp115228_c0,comp72661_c0,comp106263_c1
GO:0005575	Cellular Component	GO:0016020	membrane	GO:0031090	organelle membrane	GO:0005789	endoplasmic reticulum membrane	175	comp56671_c0,comp113397_c1,comp119516_c0,comp83191_c0,comp87952_c1,comp125043_c0,comp96864_c1,comp123205_c0,comp98801_c0,comp104282_c0,comp36603_c0,comp115316_c0,comp21526_c0,comp124755_c0,comp122130_c0,comp114320_c0,comp112267_c1,comp115003_c0,comp139095_c0,comp87952_c0,comp118671_c0,comp124959_c0,comp462987_c0,comp122905_c0,comp110179_c1,comp104523_c0,comp1921682_c0,comp867_c0,comp3628_c0,comp1…
GO:0005575	Cellular Component	GO:0016020	membrane	GO:0031090	organelle membrane	GO:0031300	intrinsic to organelle membrane	179	comp1028804_c0,comp728065_c0,comp116810_c0,comp88396_c1,comp84747_c0,comp722373_c0,comp1160437_c0,comp115674_c0,comp116797_c0,comp110243_c0,comp119745_c0,comp93225_c0,comp116878_c0,comp109190_c0,comp122176_c1,comp116628_c0,comp121934_c0,comp19303_c0,comp1737_c0,comp114303_c0,comp116793_c1,comp121244_c0,comp102502_c0,comp85378_c0,comp408100_c0,comp120262_c0,comp120276_c0,comp116217_c0,comp97049_c0…
GO:0005575	Cellular Component	GO:0016020	membrane	GO:0031090	organelle membrane	GO:0031965	nuclear membrane	14	comp99817_c0,comp24089_c0,comp114570_c0,comp2131661_c0,comp9778_c0,comp1534827_c0,comp91415_c0,comp111465_c0,comp110719_c0,comp1137528_c0,comp482994_c0,comp112952_c1,comp123592_c1,comp124120_c0
GO:0005575	Cellular Component	GO:0016020	membrane	GO:0031090	organelle membrane	GO:0000139	Golgi membrane	95	comp1160437_c0,comp122826_c0,comp119979_c0,comp722373_c0,comp393408_c0,comp39599_c0,comp119053_c0,comp121706_c0,comp121141_c0,comp107391_c0,comp115322_c0,comp52722_c0,comp105354_c0,comp122176_c1,comp98485_c0,comp107391_c4,comp125561_c0,comp111173_c0,comp1322047_c0,comp110243_c0,comp77213_c0,comp71224_c1,comp124992_c0,comp112700_c0,comp120628_c0,comp102875_c1,comp93217_c0,comp123173_c0,comp123383_…
GO:0005575	Cellular Component	GO:0016020	membrane	GO:0019867	outer membrane	GO:0031968	organelle outer membrane	128	comp105652_c0,comp18459_c0,comp8359_c0,comp790801_c0,comp1175174_c0,comp110165_c0,comp61365_c0,comp101051_c2,comp118755_c1,comp186862_c0,comp104032_c0,comp1518925_c0,comp434350_c0,comp116544_c0,comp31463_c1,comp114220_c0,comp2377626_c0,comp117195_c0,comp119039_c0,comp841190_c0,comp109525_c0,comp119710_c0,comp123489_c0,comp1337076_c0,comp117938_c0,comp8744_c0,comp1033627_c0,comp111545_c0,comp11413…
GO:0005575	Cellular Component	GO:0016020	membrane	GO:0042175	nuclear outer membrane-endoplasmic reticulum membrane network	GO:0005789	endoplasmic reticulum membrane	175	comp56671_c0,comp113397_c1,comp119516_c0,comp83191_c0,comp87952_c1,comp125043_c0,comp96864_c1,comp123205_c0,comp98801_c0,comp104282_c0,comp36603_c0,comp115316_c0,comp21526_c0,comp124755_c0,comp122130_c0,comp114320_c0,comp112267_c1,comp115003_c0,comp139095_c0,comp87952_c0,comp118671_c0,comp124959_c0,comp462987_c0,comp122905_c0,comp110179_c1,comp104523_c0,comp1921682_c0,comp867_c0,comp3628_c0,comp1…
GO:0005575	Cellular Component	GO:0016020	membrane	GO:0005886	plasma membrane	GO:0044459	plasma membrane part	378	comp1430687_c0,comp61669_c1,comp110554_c0,comp121592_c0,comp1415378_c0,comp122426_c0,comp82799_c0,comp95176_c0,comp103966_c0,comp112665_c0,comp118069_c0,comp109381_c0,comp122462_c0,comp114822_c1,comp22855_c0,comp1315229_c0,comp93938_c0,comp115440_c2,comp1954571_c0,comp1089054_c0,comp17902_c0,comp117718_c0,comp125161_c0,comp1841024_c0,comp109381_c2,comp72791_c1,comp4725_c0,comp993625_c0,comp118566…
GO:0005575	Cellular Component	GO:0016020	membrane	GO:0034357	photosynthetic membrane	GO:0042651	thylakoid membrane	191	comp870868_c0,comp119156_c0,comp2400834_c0,comp112376_c0,comp108914_c0,comp1449276_c0,comp123419_c0,comp106291_c0,comp104739_c0,comp1017017_c0,comp113566_c0,comp122247_c0,comp101339_c0,comp7527_c0,comp121460_c0,comp118496_c0,comp103901_c0,comp83758_c0,comp93913_c0,comp123211_c0,comp114879_c0,comp103194_c0,comp101313_c0,comp107380_c0,comp118022_c0,comp90711_c1,comp16876_c0,comp109760_c0,comp115212…
GO:0005575	Cellular Component	GO:0016020	membrane	GO:0034357	photosynthetic membrane	GO:0009521	photosystem	248	comp92318_c0,comp103554_c0,comp122498_c0,comp118070_c0,comp92555_c0,comp72618_c0,comp110226_c1,comp1112164_c0,comp377566_c0,comp102011_c1,comp105616_c1,comp36151_c0,comp115472_c0,comp120002_c0,comp95614_c0,comp1640431_c0,comp67783_c0,comp1545695_c0,comp102264_c0,comp9385_c0,comp110482_c0,comp61910_c1,comp108040_c0,comp105485_c0,comp120579_c0,comp108710_c0,comp125636_c0,comp118838_c0,comp116179_c0…
GO:0005575	Cellular Component	GO:0016020	membrane	GO:0048475	coated membrane	GO:0030117	membrane coat	159	comp3499_c0,comp85836_c0,comp111492_c1,comp1382585_c0,comp117756_c0,comp108549_c0,comp112550_c0,comp1614400_c0,comp85145_c0,comp33294_c0,comp287198_c0,comp106734_c3,comp545319_c0,comp71224_c1,comp124992_c0,comp122079_c0,comp39721_c0,comp103974_c0,comp101471_c0,comp41919_c0,comp525997_c0,comp124285_c0,comp55504_c0,comp125288_c0,comp117787_c0,comp112759_c0,comp118475_c0,comp107391_c4,comp116133_c0,…
GO:0005575	Cellular Component	GO:0016020	membrane	GO:0044425	membrane part	GO:0016469	proton-transporting two-sector ATPase complex	448	comp88920_c0,comp97370_c0,comp123280_c0,comp1031694_c0,comp34_c1,comp221826_c0,comp80549_c0,comp956312_c0,comp102155_c0,comp53652_c0,comp106406_c1,comp123956_c0,comp1699594_c0,comp104564_c2,comp68590_c0,comp107107_c0,comp124315_c0,comp120626_c1,comp52682_c0,comp124034_c0,comp72734_c0,comp3107_c0,comp817120_c0,comp98656_c0,comp1555331_c0,comp1048821_c0,comp122148_c2,comp92588_c0,comp9861_c0,comp85…
GO:0005575	Cellular Component	GO:0016020	membrane	GO:0044425	membrane part	GO:0033178	proton-transporting two-sector ATPase complex, catalytic domain	115	comp88749_c0,comp1972182_c0,comp59448_c0,comp53753_c0,comp84414_c0,comp115120_c0,comp2288_c1,comp1533295_c0,comp107039_c0,comp114374_c0,comp119397_c0,comp34879_c1,comp44960_c0,comp1061703_c0,comp1322289_c0,comp65421_c0,comp1455770_c0,comp847411_c0,comp115737_c0,comp109698_c0,comp85911_c2,comp121016_c0,comp125178_c0,comp1547510_c0,comp2296216_c0,comp114699_c0,comp103296_c0,comp56171_c0,comp124786_…
GO:0005575	Cellular Component	GO:0016020	membrane	GO:0044425	membrane part	GO:0005789	endoplasmic reticulum membrane	175	comp56671_c0,comp113397_c1,comp119516_c0,comp83191_c0,comp87952_c1,comp125043_c0,comp96864_c1,comp123205_c0,comp98801_c0,comp104282_c0,comp36603_c0,comp115316_c0,comp21526_c0,comp124755_c0,comp122130_c0,comp114320_c0,comp112267_c1,comp115003_c0,comp139095_c0,comp87952_c0,comp118671_c0,comp124959_c0,comp462987_c0,comp122905_c0,comp110179_c1,comp104523_c0,comp1921682_c0,comp867_c0,comp3628_c0,comp1…
GO:0005575	Cellular Component	GO:0016020	membrane	GO:0044425	membrane part	GO:0070469	respiratory chain	213	comp125651_c0,comp1842261_c0,comp118881_c0,comp1146871_c0,comp373249_c0,comp123316_c0,comp98458_c0,comp2370476_c0,comp179930_c0,comp124218_c0,comp109922_c0,comp120108_c0,comp70222_c1,comp107624_c0,comp1682904_c0,comp918379_c0,comp1124288_c0,comp603449_c0,comp125653_c0,comp111052_c0,comp110653_c0,comp136003_c0,comp25993_c0,comp20512_c0,comp71845_c0,comp107931_c0,comp522172_c0,comp102017_c0,comp107…
GO:0005575	Cellular Component	GO:0016020	membrane	GO:0044425	membrane part	GO:0034702	ion channel complex	97	comp123517_c0,comp7224_c0,comp110066_c0,comp1994998_c0,comp122231_c0,comp34279_c0,comp100710_c0,comp67635_c0,comp11582_c0,comp114626_c0,comp115385_c0,comp124637_c0,comp106196_c0,comp81313_c0,comp2410512_c0,comp91528_c0,comp85389_c0,comp122142_c0,comp113727_c1,comp119639_c0,comp120206_c0,comp118237_c0,comp1625684_c0,comp765762_c0,comp449826_c0,comp122571_c0,comp697_c1,comp112332_c0,comp123441_c0,c…
GO:0005575	Cellular Component	GO:0016020	membrane	GO:0044425	membrane part	GO:0030119	AP-type membrane coat adaptor complex	45	comp115839_c0,comp88966_c0,comp123402_c0,comp123180_c0,comp124418_c0,comp69348_c0,comp122666_c0,comp121761_c0,comp123436_c0,comp107391_c0,comp643007_c0,comp112691_c1,comp101704_c0,comp121712_c1,comp353409_c0,comp85229_c0,comp24634_c0,comp118475_c0,comp39626_c0,comp119654_c0,comp85229_c1,comp116793_c0,comp112507_c0,comp499741_c0,comp122153_c0,comp39721_c0,comp115122_c0,comp103974_c0,comp10780_c0,c…
GO:0005575	Cellular Component	GO:0016020	membrane	GO:0044425	membrane part	GO:0030964	NADH dehydrogenase complex	57	comp111539_c0,comp37144_c0,comp1021947_c0,comp114774_c0,comp2796_c0,comp109258_c0,comp71754_c0,comp105964_c0,comp116442_c0,comp113340_c0,comp115120_c0,comp105033_c0,comp52134_c0,comp114825_c0,comp866353_c0,comp111673_c0,comp2337306_c0,comp122845_c0,comp112824_c1,comp97792_c0,comp103802_c0,comp104936_c0,comp115283_c0,comp117703_c0,comp107189_c0,comp55170_c0,comp856940_c0,comp107274_c0,comp96970_c0…
GO:0005575	Cellular Component	GO:0016020	membrane	GO:0044425	membrane part	GO:0045277	respiratory chain complex IV	12	comp119286_c0,comp35565_c0,comp1596789_c0,comp104161_c0,comp25993_c0,comp107931_c0,comp111479_c0,comp117742_c1,comp45124_c0,comp110653_c0,comp67942_c1,comp104487_c0
GO:0005575	Cellular Component	GO:0016020	membrane	GO:0044425	membrane part	GO:0045121	membrane raft	4	comp110063_c0,comp91936_c1,comp125611_c0,comp86026_c0
GO:0005575	Cellular Component	GO:0016020	membrane	GO:0044425	membrane part	GO:0046930	pore complex	201	comp124171_c0,comp1306868_c0,comp127327_c0,comp31463_c0,comp110866_c0,comp122617_c1,comp124931_c0,comp445868_c0,comp121146_c0,comp125152_c0,comp124196_c0,comp116214_c1,comp1854024_c0,comp71689_c1,comp151_c1,comp123530_c0,comp1335066_c0,comp1844443_c0,comp124658_c0,comp84940_c2,comp66269_c0,comp121025_c0,comp665701_c0,comp124137_c0,comp54882_c0,comp125591_c0,comp2617170_c0,comp78879_c1,comp125405_…
GO:0005575	Cellular Component	GO:0016020	membrane	GO:0044425	membrane part	GO:0044453	nuclear membrane part	14	comp24089_c0,comp99817_c0,comp1534827_c0,comp9778_c0,comp2131661_c0,comp114570_c0,comp110719_c0,comp111465_c0,comp91415_c0,comp124120_c0,comp123592_c1,comp112952_c1,comp482994_c0,comp1137528_c0
GO:0005575	Cellular Component	GO:0016020	membrane	GO:0044425	membrane part	GO:0045283	fumarate reductase complex	1	comp70068_c0
GO:0005575	Cellular Component	GO:0016020	membrane	GO:0044425	membrane part	GO:0005905	coated pit	18	comp39599_c0,comp1301248_c0,comp112700_c0,comp1606187_c0,comp93217_c0,comp112810_c0,comp123393_c1,comp102875_c1,comp85145_c0,comp113942_c0,comp111343_c1,comp111516_c0,comp1322047_c0,comp1382585_c0,comp85836_c0,comp125561_c0,comp113160_c0,comp98485_c0
GO:0005575	Cellular Component	GO:0016020	membrane	GO:0044425	membrane part	GO:0044459	plasma membrane part	378	comp1430687_c0,comp61669_c1,comp110554_c0,comp121592_c0,comp1415378_c0,comp122426_c0,comp82799_c0,comp95176_c0,comp103966_c0,comp112665_c0,comp118069_c0,comp109381_c0,comp122462_c0,comp114822_c1,comp22855_c0,comp1315229_c0,comp93938_c0,comp115440_c2,comp1954571_c0,comp1089054_c0,comp17902_c0,comp117718_c0,comp125161_c0,comp1841024_c0,comp109381_c2,comp72791_c1,comp4725_c0,comp993625_c0,comp118566…
GO:0005575	Cellular Component	GO:0016020	membrane	GO:0044425	membrane part	GO:0031224	intrinsic to membrane	4215	comp3937_c0,comp119364_c0,comp109208_c0,comp77092_c0,comp1374342_c0,comp107855_c0,comp434350_c0,comp100795_c1,comp678579_c0,comp116074_c0,comp105289_c0,comp7352_c0,comp1324359_c0,comp111201_c0,comp71154_c1,comp90713_c0,comp108777_c0,comp119177_c0,comp59397_c1,comp123045_c0,comp111601_c0,comp1578503_c0,comp118183_c0,comp108663_c0,comp325209_c0,comp9030_c0,comp81129_c0,comp121124_c0,comp6107_c0,com…
2523_c0,comp106217_c0,comp111064_c0,comp36281_c0,comp124690_c0,comp125044_c0,comp26953_c0,comp101771_c0,comp118353_c0,comp2208404_c0,comp105400_c0,comp113582_c0,comp119162_c0,comp124646_c0,comp73286_c0,comp116621_c0,comp114167_c0,comp1355085_c0,comp47668_c0,comp110930_c0,comp113243_c0,comp117163_c0,comp114987_c0,comp109058_c0,comp120864_c1,comp102767_c0,comp119518_c0,comp105318_c0,comp118565_c0,c…
GO:0005575	Cellular Component	GO:0016020	membrane	GO:0044425	membrane part	GO:0045273	respiratory chain complex II	4	comp1166065_c0,comp1266372_c0,comp2370476_c0,comp70068_c0
GO:0005575	Cellular Component	GO:0016020	membrane	GO:0044425	membrane part	GO:0045275	respiratory chain complex III	25	comp468242_c0,comp1575870_c0,comp776646_c0,comp104132_c0,comp103415_c0,comp125458_c1,comp2367762_c0,comp102017_c0,comp982135_c0,comp95443_c0,comp45852_c0,comp121333_c0,comp113126_c0,comp257472_c0,comp110358_c0,comp103535_c1,comp103852_c0,comp114263_c0,comp1348439_c0,comp8219_c0,comp110690_c0,comp71845_c0,comp1524002_c0,comp125653_c0,comp60301_c0
GO:0005575	Cellular Component	GO:0016020	membrane	GO:0044425	membrane part	GO:0045281	succinate dehydrogenase complex	1	comp70068_c0
GO:0005575	Cellular Component	GO:0016020	membrane	GO:0044425	membrane part	GO:0044455	mitochondrial membrane part	273	comp119650_c0,comp112550_c0,comp118391_c1,comp125619_c0,comp55170_c0,comp1547510_c0,comp117703_c0,comp108833_c0,comp103802_c0,comp112824_c1,comp88749_c0,comp577320_c0,comp52134_c0,comp42755_c0,comp101441_c0,comp115120_c0,comp117195_c0,comp1021947_c0,comp121336_c0,comp103852_c0,comp95443_c0,comp102699_c0,comp41154_c0,comp113584_c0,comp97605_c0,comp37416_c0,comp82972_c0,comp113126_c0,comp119286_c0,…
GO:0005575	Cellular Component	GO:0016020	membrane	GO:0044425	membrane part	GO:0045267	proton-transporting ATP synthase, catalytic core	4	comp107039_c0,comp115120_c0,comp109698_c0,comp115654_c0
GO:0005575	Cellular Component	GO:0016020	membrane	GO:0044425	membrane part	GO:0033177	proton-transporting two-sector ATPase complex, proton-transporting domain	296	comp101441_c0,comp42755_c0,comp15958_c0,comp577320_c0,comp122370_c0,comp1363127_c0,comp100768_c0,comp851617_c0,comp112692_c1,comp115509_c0,comp119650_c0,comp118391_c1,comp607595_c0,comp121625_c0,comp108833_c0,comp121141_c0,comp834_c0,comp3249_c1,comp841598_c0,comp20277_c0,comp737566_c0,comp568_c1,comp82972_c0,comp116619_c0,comp84940_c3,comp41154_c0,comp119467_c1,comp44355_c0,comp31463_c1,comp1211…
GO:0005575	Cellular Component	GO:0016020	membrane	GO:0044425	membrane part	GO:0031211	endoplasmic reticulum palmitoyltransferase complex	1	comp114797_c0
GO:0005575	Cellular Component	GO:0016020	membrane	GO:0044425	membrane part	GO:0019898	extrinsic to membrane	48	comp1374332_c0,comp484421_c0,comp121832_c0,comp104077_c0,comp55004_c0,comp150920_c0,comp125020_c0,comp106263_c1,comp109399_c0,comp124763_c1,comp121628_c0,comp111339_c0,comp1168415_c0,comp93075_c1,comp93938_c0,comp22855_c0,comp120951_c0,comp59924_c0,comp119910_c1,comp106150_c1,comp1396864_c0,comp95251_c0,comp114659_c0,comp124083_c0,comp83899_c2,comp87962_c0,comp72661_c0,comp113581_c0,comp99682_c0,…
GO:0005575	Cellular Component	GO:0016020	membrane	GO:0044425	membrane part	GO:0030117	membrane coat	159	comp3499_c0,comp85836_c0,comp111492_c1,comp1382585_c0,comp117756_c0,comp108549_c0,comp112550_c0,comp1614400_c0,comp85145_c0,comp33294_c0,comp287198_c0,comp106734_c3,comp545319_c0,comp71224_c1,comp124992_c0,comp122079_c0,comp39721_c0,comp103974_c0,comp101471_c0,comp41919_c0,comp525997_c0,comp124285_c0,comp55504_c0,comp125288_c0,comp117787_c0,comp112759_c0,comp118475_c0,comp107391_c4,comp116133_c0,…
GO:0005575	Cellular Component	GO:0016020	membrane	GO:0044425	membrane part	GO:0009521	photosystem	248	comp92318_c0,comp103554_c0,comp122498_c0,comp118070_c0,comp92555_c0,comp72618_c0,comp110226_c1,comp1112164_c0,comp377566_c0,comp102011_c1,comp105616_c1,comp36151_c0,comp115472_c0,comp120002_c0,comp95614_c0,comp1640431_c0,comp67783_c0,comp1545695_c0,comp102264_c0,comp9385_c0,comp110482_c0,comp61910_c1,comp108040_c0,comp105485_c0,comp120579_c0,comp108710_c0,comp125636_c0,comp118838_c0,comp116179_c0…
GO:0005575	Cellular Component	GO:0016020	membrane	GO:0044425	membrane part	GO:0042175	nuclear outer membrane-endoplasmic reticulum membrane network	272	comp2378306_c0,comp114797_c0,comp61420_c0,comp120374_c1,comp115126_c0,comp83675_c0,comp120205_c0,comp117472_c0,comp1192474_c0,comp115974_c0,comp116180_c2,comp121086_c0,comp123222_c0,comp39124_c0,comp120374_c0,comp124914_c0,comp114667_c0,comp115931_c0,comp117163_c0,comp116522_c0,comp55460_c0,comp71852_c0,comp112888_c0,comp94957_c0,comp121534_c0,comp120125_c0,comp102861_c0,comp93123_c0,comp120038_c…
GO:0005575	Cellular Component	GO:0016020	membrane	GO:0044425	membrane part	GO:0009503	thylakoid light-harvesting complex	1	comp85736_c0
GO:0005575	Cellular Component	GO:0016020	membrane	GO:0044425	membrane part	GO:0071256	translocon complex	8	comp36603_c0,comp71852_c0,comp32237_c0,comp124269_c0,comp1737_c0,comp116716_c0,comp31556_c0,comp1028804_c0
GO:0005575	Cellular Component	GO:0031012	extracellular matrix	GO:0044420	extracellular matrix part	GO:0043256	laminin complex	25	comp920239_c0,comp40778_c0,comp122904_c0,comp122744_c0,comp113718_c0,comp113620_c0,comp77728_c0,comp121625_c0,comp81116_c1,comp777196_c0,comp72513_c0,comp113746_c0,comp790801_c0,comp93748_c0,comp7977_c0,comp16226_c0,comp18564_c0,comp110609_c4,comp7872_c0,comp96534_c0,comp118498_c0,comp119979_c0,comp70864_c0,comp123745_c0,comp109232_c0
GO:0005575	Cellular Component	GO:0031012	extracellular matrix	GO:0044420	extracellular matrix part	GO:0005605	basal lamina	25	comp77728_c0,comp113620_c0,comp121625_c0,comp122904_c0,comp920239_c0,comp40778_c0,comp122744_c0,comp113718_c0,comp18564_c0,comp118498_c0,comp70864_c0,comp119979_c0,comp123745_c0,comp109232_c0,comp110609_c4,comp7872_c0,comp96534_c0,comp113746_c0,comp777196_c0,comp81116_c1,comp72513_c0,comp16226_c0,comp93748_c0,comp7977_c0,comp790801_c0
GO:0005575	Cellular Component	GO:0031012	extracellular matrix	GO:0044420	extracellular matrix part	GO:0043668	exine	1	comp119838_c0
GO:0005575	Cellular Component	GO:0031012	extracellular matrix	GO:0044420	extracellular matrix part	GO:0043205	fibril	5	comp105111_c0,comp17362_c0,comp123714_c0,comp117056_c0,comp73058_c0
GO:0005575	Cellular Component	GO:0031012	extracellular matrix	GO:0044420	extracellular matrix part	GO:0043667	pollen wall	1	comp119838_c0
GO:0005575	Cellular Component	GO:0031012	extracellular matrix	GO:0044420	extracellular matrix part	GO:0043673	sexine	1	comp119838_c0
GO:0005575	Cellular Component	GO:0031012	extracellular matrix	GO:0044420	extracellular matrix part	GO:0005604	basement membrane	28	comp18564_c0,comp109232_c0,comp123745_c0,comp70864_c0,comp118498_c0,comp119979_c0,comp47632_c0,comp97522_c0,comp96534_c0,comp600518_c0,comp110609_c4,comp7872_c0,comp113746_c0,comp72513_c0,comp777196_c0,comp81116_c1,comp7977_c0,comp93748_c0,comp16226_c0,comp790801_c0,comp77728_c0,comp113620_c0,comp121625_c0,comp122744_c0,comp920239_c0,comp40778_c0,comp122904_c0,comp113718_c0
GO:0005575	Cellular Component	GO:0031012	extracellular matrix	GO:0005578	proteinaceous extracellular matrix	GO:0005604	basement membrane	28	comp18564_c0,comp109232_c0,comp123745_c0,comp70864_c0,comp118498_c0,comp119979_c0,comp47632_c0,comp97522_c0,comp96534_c0,comp600518_c0,comp110609_c4,comp7872_c0,comp113746_c0,comp72513_c0,comp777196_c0,comp81116_c1,comp7977_c0,comp93748_c0,comp16226_c0,comp790801_c0,comp77728_c0,comp113620_c0,comp121625_c0,comp122744_c0,comp920239_c0,comp40778_c0,comp122904_c0,comp113718_c0
GO:0005575	Cellular Component	GO:0031012	extracellular matrix	GO:0005578	proteinaceous extracellular matrix	GO:0043205	fibril	5	comp105111_c0,comp17362_c0,comp123714_c0,comp117056_c0,comp73058_c0
GO:0005575	Cellular Component	GO:0044464	cell part	GO:0044459	plasma membrane part	GO:0005891	voltage-gated calcium channel complex	12	comp1393495_c0,comp36941_c0,comp112539_c0,comp123441_c0,comp1564537_c0,comp125453_c0,comp11582_c0,comp110518_c0,comp1303214_c0,comp64571_c0,comp449826_c0,comp1625684_c0
GO:0005575	Cellular Component	GO:0044464	cell part	GO:0044459	plasma membrane part	GO:0016011	dystroglycan complex	15	comp95857_c0,comp124704_c0,comp110954_c0,comp124564_c0,comp93183_c0,comp73563_c0,comp120655_c0,comp123339_c0,comp61669_c1,comp124759_c1,comp111112_c0,comp845611_c0,comp60983_c0,comp854199_c0,comp114767_c0
GO:0005575	Cellular Component	GO:0044464	cell part	GO:0044459	plasma membrane part	GO:0031256	leading edge membrane	2	comp1943355_c0,comp1609198_c0
GO:0005575	Cellular Component	GO:0044464	cell part	GO:0044459	plasma membrane part	GO:0042611	MHC protein complex	24	comp22647_c0,comp116418_c0,comp359941_c0,comp113510_c0,comp14533_c0,comp118058_c0,comp122392_c0,comp1322289_c0,comp115129_c0,comp33548_c0,comp123236_c0,comp107445_c0,comp61565_c0,comp10499_c0,comp122997_c0,comp1089054_c0,comp115634_c0,comp9861_c0,comp115157_c0,comp577260_c0,comp73760_c0,comp96016_c0,comp102682_c0,comp102092_c0
GO:0005575	Cellular Component	GO:0044464	cell part	GO:0044459	plasma membrane part	GO:0019897	extrinsic to plasma membrane	41	comp120951_c0,comp59924_c0,comp93938_c0,comp93075_c1,comp22855_c0,comp95251_c0,comp119910_c1,comp1396864_c0,comp125020_c0,comp484421_c0,comp1374332_c0,comp150920_c0,comp55004_c0,comp104077_c0,comp1168415_c0,comp109399_c0,comp121628_c0,comp124763_c1,comp111339_c0,comp84595_c0,comp105660_c0,comp993625_c0,comp96838_c0,comp164799_c0,comp37791_c0,comp85784_c0,comp99682_c0,comp125161_c0,comp17902_c0,co…
GO:0005575	Cellular Component	GO:0044464	cell part	GO:0044459	plasma membrane part	GO:0031226	intrinsic to plasma membrane	179	comp123517_c0,comp97674_c0,comp108563_c0,comp14952_c0,comp115229_c0,comp97923_c0,comp1836159_c0,comp891364_c0,comp122231_c0,comp34279_c0,comp100710_c0,comp115124_c0,comp114626_c0,comp1315136_c0,comp106196_c0,comp121682_c0,comp103195_c0,comp91528_c0,comp109414_c0,comp78071_c0,comp122142_c0,comp113727_c1,comp105774_c0,comp123671_c0,comp98789_c0,comp112332_c0,comp91302_c0,comp575914_c0,comp116882_c0…
GO:0005575	Cellular Component	GO:0044464	cell part	GO:0044459	plasma membrane part	GO:0016010	dystrophin-associated glycoprotein complex	15	comp124759_c1,comp845611_c0,comp111112_c0,comp60983_c0,comp114767_c0,comp854199_c0,comp95857_c0,comp124704_c0,comp110954_c0,comp93183_c0,comp124564_c0,comp120655_c0,comp123339_c0,comp73563_c0,comp61669_c1
GO:0005575	Cellular Component	GO:0044464	cell part	GO:0044459	plasma membrane part	GO:0009898	internal side of plasma membrane	18	comp164799_c0,comp85784_c0,comp1396864_c0,comp95251_c0,comp96838_c0,comp22855_c0,comp120951_c0,comp109399_c0,comp121778_c0,comp111339_c0,comp1168415_c0,comp1374332_c0,comp114659_c0,comp484421_c0,comp113581_c0,comp125161_c0,comp17902_c0,comp111309_c0
GO:0005575	Cellular Component	GO:0044464	cell part	GO:0044459	plasma membrane part	GO:0016323	basolateral plasma membrane	4	comp103892_c1,comp103892_c0,comp98424_c0,comp115579_c1
GO:0005575	Cellular Component	GO:0044464	cell part	GO:0044459	plasma membrane part	GO:0031253	cell projection membrane	2	comp1943355_c0,comp1609198_c0
GO:0005575	Cellular Component	GO:0044464	cell part	GO:0030427	site of polarized growth	GO:0035838	growing cell tip	5	comp727135_c0,comp1315229_c0,comp117009_c0,comp123440_c0,comp108989_c0
GO:0005575	Cellular Component	GO:0044464	cell part	GO:0071944	cell periphery	GO:0030312	external encapsulating structure	664	comp110112_c0,comp114009_c0,comp110641_c0,comp101379_c0,comp86347_c0,comp120662_c1,comp84943_c0,comp111150_c0,comp113322_c0,comp116365_c0,comp116507_c0,comp112919_c0,comp116105_c0,comp109376_c0,comp119427_c0,comp73444_c0,comp120360_c1,comp110165_c0,comp121141_c0,comp3182_c1,comp80352_c0,comp119410_c0,comp848716_c0,comp76121_c0,comp106147_c0,comp81024_c0,comp104953_c0,comp115475_c0,comp100437_c0,c…
GO:0005575	Cellular Component	GO:0044464	cell part	GO:0071944	cell periphery	GO:0005886	plasma membrane	378	comp67430_c0,comp55215_c0,comp119910_c1,comp119340_c0,comp112091_c0,comp33548_c0,comp100656_c0,comp103892_c0,comp1322289_c0,comp117266_c0,comp113160_c0,comp116418_c0,comp121628_c0,comp119838_c0,comp110530_c0,comp117059_c3,comp4342_c0,comp93217_c0,comp110518_c0,comp1943355_c0,comp102875_c1,comp104077_c0,comp124713_c0,comp112700_c0,comp123396_c0,comp1609198_c0,comp37791_c0,comp1046626_c0,comp4699_c…
GO:0005575	Cellular Component	GO:0044464	cell part	GO:0071944	cell periphery	GO:0005938	cell cortex	154	comp77983_c0,comp70864_c0,comp123214_c0,comp105651_c1,comp84788_c0,comp28651_c1,comp29026_c0,comp125563_c0,comp106825_c0,comp64971_c0,comp56171_c0,comp111080_c0,comp69041_c0,comp834_c1,comp116278_c0,comp122053_c0,comp108394_c0,comp122904_c0,comp2572_c0,comp122024_c0,comp125252_c0,comp89287_c0,comp124847_c0,comp858944_c0,comp76414_c0,comp777196_c0,comp19779_c0,comp125221_c1,comp118475_c0,comp11885…
GO:0005575	Cellular Component	GO:0044464	cell part	GO:0097223	sperm part	GO:0036126	sperm flagellum	2	comp110518_c0,comp1625684_c0
GO:0005575	Cellular Component	GO:0044464	cell part	GO:0031975	envelope	GO:0031967	organelle envelope	1087	comp1137528_c0,comp32620_c0,comp114656_c0,comp62444_c2,comp103959_c2,comp92933_c0,comp110118_c1,comp91181_c0,comp116442_c0,comp109590_c0,comp66540_c0,comp115947_c0,comp59532_c0,comp116631_c0,comp113430_c1,comp107773_c0,comp121485_c0,comp141011_c0,comp125237_c0,comp123359_c0,comp2640894_c0,comp122114_c0,comp1915483_c0,comp112864_c0,comp1030555_c0,comp70222_c1,comp118027_c0,comp113430_c0,comp105842…
GO:0005575	Cellular Component	GO:0044464	cell part	GO:0031975	envelope	GO:0030313	cell envelope	63	comp110216_c0,comp108120_c0,comp112135_c0,comp114222_c0,comp120366_c0,comp780429_c0,comp114629_c0,comp113688_c0,comp122975_c0,comp81953_c0,comp1593089_c0,comp24794_c1,comp110373_c0,comp100270_c0,comp112602_c0,comp83646_c0,comp122739_c0,comp67993_c0,comp121342_c0,comp124845_c0,comp110641_c0,comp10443_c0,comp91934_c0,comp111640_c0,comp6420_c0,comp1851680_c0,comp118867_c1,comp2047633_c0,comp1556_c0,…
GO:0005575	Cellular Component	GO:0044464	cell part	GO:0042995	cell projection	GO:0043005	neuron projection	3	comp2074384_c0,comp60593_c0,comp93075_c1
GO:0005575	Cellular Component	GO:0044464	cell part	GO:0042995	cell projection	GO:0001726	ruffle	2	comp1609198_c0,comp1943355_c0
GO:0005575	Cellular Component	GO:0044464	cell part	GO:0042995	cell projection	GO:0090406	pollen tube	5	comp117009_c0,comp727135_c0,comp1315229_c0,comp123440_c0,comp108989_c0
GO:0005575	Cellular Component	GO:0044464	cell part	GO:0042995	cell projection	GO:0044463	cell projection part	47	comp112021_c0,comp122711_c0,comp115555_c0,comp382955_c0,comp977793_c0,comp2536_c1,comp123732_c0,comp1561207_c0,comp329402_c0,comp1625684_c0,comp119214_c0,comp105199_c0,comp932084_c0,comp116664_c1,comp62713_c1,comp1315229_c0,comp93075_c1,comp572576_c0,comp108989_c0,comp122811_c1,comp123304_c0,comp15958_c0,comp119301_c0,comp1847455_c0,comp2022219_c0,comp123060_c0,comp1609198_c0,comp1584520_c0,comp1…
GO:0005575	Cellular Component	GO:0044464	cell part	GO:0042995	cell projection	GO:0035618	root hair	1	comp123304_c0
GO:0005575	Cellular Component	GO:0044464	cell part	GO:0042995	cell projection	GO:0005929	cilium	168	comp123256_c1,comp115205_c0,comp83233_c0,comp123955_c0,comp776950_c0,comp78879_c1,comp123060_c0,comp117714_c0,comp111938_c0,comp112544_c0,comp100921_c0,comp122744_c0,comp1396864_c0,comp11340_c0,comp2536_c1,comp123732_c0,comp81643_c0,comp90357_c0,comp636667_c0,comp1084614_c0,comp1625684_c0,comp27911_c0,comp3408_c0,comp1249_c1,comp112986_c0,comp122617_c1,comp1153054_c0,comp1306868_c0,comp62312_c0,c…
GO:0005575	Cellular Component	GO:0044464	cell part	GO:0005622	intracellular	GO:0044424	intracellular part	15076	comp20005_c0,comp263731_c0,comp59185_c0,comp105561_c0,comp1813936_c0,comp1933994_c0,comp63614_c1,comp1353243_c0,comp124564_c0,comp117158_c0,comp1479275_c0,comp113975_c0,comp106677_c2,comp122188_c0,comp122014_c0,comp450392_c0,comp125612_c0,comp51653_c0,comp123761_c1,comp106586_c0,comp113326_c0,comp2375160_c0,comp1996015_c0,comp113942_c0,comp109588_c0,comp66839_c0,comp124423_c0,comp875164_c0,comp12…
,comp108417_c0,comp1911698_c0,comp118471_c0,comp112109_c0,comp110267_c0,comp119052_c0,comp109598_c0,comp29278_c0,comp1299575_c0,comp17691_c0,comp15222_c0,comp129_c0,comp109954_c0,comp99162_c0,comp103284_c1,comp920128_c0,comp123000_c0,comp31644_c0,comp121080_c0,comp103331_c1,comp61420_c0,comp30393_c0,comp707965_c0,comp1575211_c0,comp124141_c2,comp115939_c0,comp120234_c0,comp73541_c0,comp202047_c0,…
6_c1,comp110058_c0,comp104208_c0,comp138825_c0,comp109146_c0,comp111063_c0,comp108025_c0,comp113022_c0,comp105153_c3,comp47114_c0,comp62472_c0,comp348959_c0,comp111159_c0,comp125256_c0,comp123442_c0,comp107359_c0,comp122710_c0,comp109653_c0,comp81318_c0,comp112102_c1,comp102692_c0,comp20437_c0,comp1864404_c0,comp120951_c0,comp111883_c0,comp435080_c0,comp120452_c0,comp40854_c0,comp123751_c0,comp11…
comp67961_c0,comp122833_c0,comp109967_c0,comp799289_c0,comp96864_c1,comp51707_c0,comp121665_c1,comp105101_c2,comp20087_c0,comp39626_c0,comp116723_c0,comp363046_c0,comp102524_c0,comp124430_c0,comp113241_c0,comp113177_c1,comp291985_c0,comp125528_c0,comp81850_c0,comp951843_c0,comp39091_c0,comp115213_c3,comp124687_c0,comp1443799_c0,comp92786_c0,comp101640_c0,comp117755_c1,comp110619_c1,comp120970_c0,…
,comp106241_c0,comp116266_c0,comp321083_c0,comp123158_c0,comp923778_c0,comp113758_c1,comp112842_c1,comp105002_c1,comp120438_c1,comp106608_c1,comp2074574_c0,comp3359_c0,comp1047350_c0,comp101788_c0,comp1881514_c0,comp84826_c0,comp30849_c1,comp110389_c0,comp19297_c0,comp117302_c0,comp123270_c0,comp849518_c0,comp27632_c0,comp119781_c0,comp927911_c0,comp94523_c0,comp78021_c0,comp109376_c1,comp122536_…
p123241_c1,comp120501_c0,comp114145_c0,comp121734_c0,comp124579_c0,comp737079_c0,comp118995_c0,comp1141579_c0,comp81344_c0,comp918897_c0,comp679465_c0,comp956808_c0,comp124842_c0,comp115123_c0,comp121767_c0,comp77389_c0,comp30601_c0,comp116143_c0,comp118827_c0,comp121850_c1,comp109610_c0,comp1175913_c0,comp3001_c1,comp120019_c0,comp124810_c0,comp107426_c2,comp119975_c0,comp108270_c0,comp62485_c1,…
6062_c0,comp86495_c0,comp118589_c0,comp103793_c0,comp118718_c0,comp18028_c0,comp120233_c0,comp105819_c0,comp70608_c0,comp1530488_c0,comp104106_c1,comp1355204_c0,comp76157_c0,comp1076394_c0,comp119586_c0,comp107036_c0,comp733425_c0,comp977793_c0,comp117703_c0,comp113870_c0,comp1031694_c0,comp81126_c0,comp5323_c0,comp613306_c0,comp108746_c0,comp44518_c0,comp61204_c0,comp1050955_c0,comp519301_c0,com…
GO:0005575	Cellular Component	GO:0044464	cell part	GO:0044463	cell projection part	GO:0044447	axoneme part	6	comp3326_c1,comp1847455_c0,comp2022219_c0,comp2536_c1,comp1584520_c0,comp932084_c0
GO:0005575	Cellular Component	GO:0044464	cell part	GO:0044463	cell projection part	GO:0044461	bacterial-type flagellum part	25	comp119301_c0,comp122811_c1,comp572576_c0,comp199_c0,comp15958_c0,comp100095_c0,comp110077_c0,comp36302_c0,comp104931_c0,comp83812_c0,comp117714_c0,comp122711_c0,comp112021_c0,comp382955_c0,comp13911_c0,comp115555_c0,comp116664_c1,comp56359_c0,comp62713_c1,comp119434_c0,comp1561207_c0,comp106519_c0,comp115963_c0,comp105199_c0,comp119214_c0
GO:0005575	Cellular Component	GO:0044464	cell part	GO:0044463	cell projection part	GO:0044441	cilium part	7	comp1625684_c0,comp329402_c0,comp123732_c0,comp2536_c1,comp123060_c0,comp100921_c0,comp110518_c0
GO:0005575	Cellular Component	GO:0044464	cell part	GO:0044463	cell projection part	GO:0005930	axoneme	6	comp3326_c1,comp1847455_c0,comp2022219_c0,comp2536_c1,comp1584520_c0,comp932084_c0
GO:0005575	Cellular Component	GO:0044464	cell part	GO:0044463	cell projection part	GO:0032838	cell projection cytoplasm	1	comp2536_c1
GO:0005575	Cellular Component	GO:0044464	cell part	GO:0044463	cell projection part	GO:0031253	cell projection membrane	2	comp1943355_c0,comp1609198_c0
GO:0005575	Cellular Component	GO:0044464	cell part	GO:0012506	vesicle membrane	GO:0030659	cytoplasmic vesicle membrane	119	comp1301248_c0,comp70322_c0,comp683113_c0,comp66057_c0,comp122320_c0,comp5111_c0,comp116017_c0,comp103745_c0,comp1188777_c0,comp79842_c0,comp103610_c0,comp124344_c0,comp124439_c0,comp123947_c1,comp111343_c1,comp113108_c1,comp107391_c3,comp106503_c0,comp107391_c1,comp125192_c0,comp106734_c4,comp82082_c0,comp66757_c0,comp88972_c0,comp113942_c0,comp103929_c0,comp115377_c2,comp80292_c2,comp280921_c0,…
GO:0005575	Cellular Component	GO:0044464	cell part	GO:0031252	cell leading edge	GO:0031256	leading edge membrane	2	comp1943355_c0,comp1609198_c0
GO:0005575	Cellular Component	GO:0044464	cell part	GO:0031252	cell leading edge	GO:0001726	ruffle	2	comp1609198_c0,comp1943355_c0
GO:0005575	Cellular Component	GO:0044464	cell part	GO:0044462	external encapsulating structure part	GO:0044426	cell wall part	2	comp111056_c0,comp99989_c0
GO:0005575	Cellular Component	GO:0044464	cell part	GO:0097458	neuron part	GO:0043005	neuron projection	3	comp2074384_c0,comp60593_c0,comp93075_c1
GO:0005575	Cellular Component	GO:0044464	cell part	GO:0060187	cell pole	GO:0051286	cell tip	5	comp117009_c0,comp727135_c0,comp1315229_c0,comp123440_c0,comp108989_c0
GO:0005575	Cellular Component	GO:0044464	cell part	GO:0044424	intracellular part	GO:0031501	mannosyltransferase complex	4	comp121884_c0,comp104960_c1,comp93533_c0,comp123173_c0
GO:0005575	Cellular Component	GO:0044464	cell part	GO:0044424	intracellular part	GO:0070419	nonhomologous end joining complex	2	comp124221_c0,comp124800_c0
GO:0005575	Cellular Component	GO:0044464	cell part	GO:0044424	intracellular part	GO:0009368	endopeptidase Clp complex	7	comp122976_c0,comp115704_c0,comp120240_c1,comp120017_c0,comp119265_c0,comp109954_c0,comp116305_c0
GO:0005575	Cellular Component	GO:0044464	cell part	GO:0044424	intracellular part	GO:0005839	proteasome core complex	33	comp496334_c0,comp117571_c0,comp114759_c0,comp1904356_c0,comp114421_c0,comp151471_c0,comp45670_c0,comp1409264_c0,comp108839_c0,comp155126_c0,comp2105465_c0,comp97016_c1,comp148661_c0,comp110048_c0,comp92763_c0,comp108259_c0,comp111667_c0,comp110039_c0,comp47860_c0,comp101459_c2,comp122753_c0,comp111468_c0,comp109524_c0,comp125566_c0,comp230428_c0,comp119989_c0,comp146655_c0,comp319557_c0,comp9700…
GO:0005575	Cellular Component	GO:0044464	cell part	GO:0044424	intracellular part	GO:0022624	proteasome accessory complex	18	comp109888_c0,comp111477_c0,comp20814_c0,comp59185_c0,comp1082358_c0,comp73995_c0,comp115420_c0,comp1338007_c0,comp100354_c1,comp189647_c0,comp106605_c1,comp114761_c0,comp75627_c0,comp125617_c0,comp94130_c0,comp114121_c0,comp81677_c0,comp108918_c0
GO:0005575	Cellular Component	GO:0044464	cell part	GO:0044424	intracellular part	GO:0000178	exosome (RNase complex)	6	comp122720_c0,comp123017_c0,comp948846_c0,comp1078_c0,comp49636_c0,comp32437_c0
GO:0005575	Cellular Component	GO:0044464	cell part	GO:0044424	intracellular part	GO:0000151	ubiquitin ligase complex	358	comp120263_c0,comp121874_c0,comp106317_c0,comp113200_c1,comp108175_c0,comp118563_c0,comp102845_c0,comp114991_c0,comp107422_c0,comp112489_c0,comp121744_c0,comp110660_c0,comp113218_c0,comp124039_c0,comp14559_c0,comp17303_c0,comp114792_c0,comp106127_c0,comp96285_c0,comp574205_c0,comp121680_c0,comp18050_c0,comp1350105_c0,comp121606_c0,comp114981_c0,comp105172_c0,comp113845_c0,comp125419_c0,comp111523…
GO:0005575	Cellular Component	GO:0044464	cell part	GO:0044424	intracellular part	GO:0033202	DNA helicase complex	255	comp90732_c0,comp110755_c0,comp1414593_c0,comp101649_c0,comp123484_c0,comp95961_c0,comp115733_c0,comp122017_c0,comp111461_c0,comp103913_c0,comp84789_c0,comp22859_c1,comp40252_c0,comp109226_c2,comp122579_c0,comp120239_c0,comp1029840_c0,comp109255_c1,comp101681_c0,comp430427_c0,comp1331472_c0,comp405150_c0,comp112672_c0,comp118989_c0,comp121291_c0,comp1927238_c0,comp121804_c0,comp125261_c1,comp1232…
GO:0005575	Cellular Component	GO:0044464	cell part	GO:0044424	intracellular part	GO:0019866	organelle inner membrane	395	comp109367_c0,comp118525_c0,comp1006479_c0,comp1178878_c0,comp115303_c0,comp79301_c0,comp109055_c2,comp776646_c0,comp1136080_c0,comp115283_c0,comp125458_c1,comp55548_c0,comp113730_c0,comp1165517_c0,comp65795_c1,comp114825_c0,comp1191446_c0,comp113456_c0,comp117203_c0,comp1056388_c0,comp843762_c0,comp114374_c0,comp182737_c0,comp107484_c0,comp125501_c0,comp105964_c0,comp106139_c0,comp632_c1,comp103…
GO:0005575	Cellular Component	GO:0044464	cell part	GO:0044424	intracellular part	GO:0005737	cytoplasm	8159	comp106982_c1,comp121781_c0,comp124417_c0,comp94783_c0,comp113874_c0,comp105958_c1,comp1020493_c0,comp105675_c1,comp32372_c0,comp120317_c0,comp112700_c0,comp107135_c0,comp30887_c0,comp28050_c0,comp85911_c2,comp47904_c0,comp113160_c0,comp39015_c0,comp58289_c0,comp110962_c0,comp1575870_c0,comp169916_c0,comp88195_c0,comp18049_c0,comp1565814_c0,comp106281_c0,comp81942_c0,comp103101_c0,comp104681_c1,c…
mp102584_c0,comp115017_c0,comp52821_c0,comp1547872_c0,comp96215_c0,comp108567_c0,comp120025_c1,comp119264_c0,comp2087269_c0,comp6655_c0,comp120760_c0,comp3628_c0,comp1404414_c0,comp93894_c1,comp118868_c0,comp138_c0,comp114226_c0,comp111274_c0,comp572975_c0,comp1422064_c0,comp122296_c0,comp119286_c0,comp106762_c1,comp99814_c0,comp89798_c0,comp109028_c0,comp100896_c0,comp28639_c0,comp119548_c1,comp…
7_c0,comp1329634_c0,comp100767_c1,comp553624_c0,comp909921_c0,comp698335_c0,comp111378_c0,comp1569344_c0,comp8194_c0,comp1165002_c0,comp36730_c0,comp108894_c0,comp1214965_c0,comp123018_c1,comp99298_c1,comp43745_c0,comp1196540_c0,comp88619_c2,comp112903_c0,comp1324250_c0,comp121381_c0,comp1398041_c0,comp110671_c0,comp325269_c0,comp81755_c0,comp118048_c0,comp67989_c1,comp105285_c0,comp118722_c0,com…
117203_c0,comp1310074_c0,comp106410_c0,comp1522035_c0,comp119075_c0,comp105056_c0,comp121244_c0,comp104473_c0,comp69731_c0,comp786372_c0,comp114005_c0,comp100407_c0,comp15675_c0,comp1020028_c0,comp115868_c0,comp577834_c0,comp117364_c0,comp572921_c0,comp123242_c0,comp116931_c0,comp121075_c0,comp123193_c1,comp1612852_c0,comp1011687_c0,comp122948_c0,comp103983_c0,comp118955_c0,comp112883_c0,comp1181…
GO:0005575	Cellular Component	GO:0044464	cell part	GO:0044424	intracellular part	GO:0044446	intracellular organelle part	6467	comp122211_c0,comp115947_c0,comp113033_c0,comp116442_c0,comp123225_c0,comp91181_c0,comp110118_c1,comp109590_c0,comp65074_c1,comp92933_c0,comp111601_c1,comp51077_c0,comp106734_c2,comp236036_c0,comp125033_c0,comp124675_c0,comp117621_c0,comp111461_c0,comp119639_c0,comp109590_c1,comp32437_c0,comp16623_c0,comp1298210_c0,comp113866_c2,comp107624_c0,comp344232_c0,comp223870_c0,comp105842_c0,comp117226_c…
534_c0,comp110382_c0,comp1894249_c0,comp968274_c0,comp122135_c0,comp122768_c0,comp59314_c0,comp121323_c0,comp109002_c0,comp112579_c0,comp109731_c0,comp853911_c0,comp124303_c0,comp722373_c0,comp84747_c0,comp112206_c0,comp108131_c0,comp2026144_c0,comp121721_c1,comp103378_c1,comp107721_c0,comp63910_c0,comp118336_c1,comp103178_c0,comp119013_c0,comp112189_c0,comp80166_c0,comp1704184_c0,comp120124_c0,c…
p45374_c0,comp1033627_c0,comp111721_c0,comp121924_c0,comp33294_c0,comp116278_c0,comp1324231_c0,comp113620_c0,comp92433_c0,comp123541_c0,comp74530_c0,comp115511_c0,comp122863_c0,comp115232_c0,comp121026_c0,comp121675_c0,comp790801_c0,comp124332_c0,comp114667_c0,comp116300_c0,comp118189_c0,comp63315_c0,comp89584_c1,comp100541_c0,comp591588_c0,comp47466_c0,comp615593_c0,comp124926_c0,comp115791_c0,c…
GO:0005575	Cellular Component	GO:0044464	cell part	GO:0044424	intracellular part	GO:0045277	respiratory chain complex IV	12	comp119286_c0,comp35565_c0,comp1596789_c0,comp104161_c0,comp25993_c0,comp107931_c0,comp111479_c0,comp117742_c1,comp45124_c0,comp110653_c0,comp67942_c1,comp104487_c0
GO:0005575	Cellular Component	GO:0044464	cell part	GO:0044424	intracellular part	GO:0045275	respiratory chain complex III	25	comp468242_c0,comp1575870_c0,comp776646_c0,comp104132_c0,comp103415_c0,comp125458_c1,comp2367762_c0,comp102017_c0,comp982135_c0,comp95443_c0,comp45852_c0,comp121333_c0,comp113126_c0,comp257472_c0,comp110358_c0,comp103535_c1,comp103852_c0,comp114263_c0,comp1348439_c0,comp8219_c0,comp110690_c0,comp71845_c0,comp1524002_c0,comp125653_c0,comp60301_c0
GO:0005575	Cellular Component	GO:0044464	cell part	GO:0044424	intracellular part	GO:0043229	intracellular organelle	12990	comp123224_c0,comp124697_c0,comp726780_c0,comp108404_c0,comp116592_c0,comp107613_c0,comp71754_c0,comp247_c0,comp109760_c0,comp112682_c0,comp114818_c1,comp47517_c0,comp92200_c0,comp106032_c0,comp123256_c1,comp121153_c0,comp57908_c0,comp1463558_c0,comp91_c0,comp99643_c1,comp77764_c0,comp113458_c1,comp118404_c0,comp117640_c0,comp85789_c0,comp107422_c0,comp117698_c0,comp84130_c2,comp161585_c0,comp104…
117678_c0,comp49924_c1,comp115167_c0,comp122141_c0,comp120538_c0,comp1359240_c0,comp786109_c0,comp114514_c0,comp110938_c0,comp1159772_c0,comp54327_c0,comp1388362_c0,comp69504_c0,comp104092_c0,comp421870_c0,comp80560_c0,comp112309_c0,comp109069_c0,comp110680_c1,comp132691_c0,comp69101_c0,comp1175174_c0,comp87540_c0,comp97875_c0,comp115027_c0,comp118112_c0,comp1030246_c0,comp52327_c0,comp113194_c1,…
116493_c0,comp24588_c0,comp19705_c0,comp110838_c0,comp115202_c1,comp571042_c0,comp104790_c1,comp107303_c0,comp27038_c0,comp64186_c0,comp121435_c0,comp111890_c0,comp69276_c0,comp105341_c0,comp109089_c0,comp1865585_c0,comp124213_c0,comp8219_c0,comp109983_c1,comp111276_c0,comp109997_c0,comp682360_c0,comp111968_c0,comp105507_c0,comp113981_c0,comp123388_c0,comp117959_c1,comp94271_c0,comp108968_c0,comp…
2538_c0,comp125309_c0,comp3850_c0,comp106387_c0,comp28757_c0,comp104214_c0,comp112653_c0,comp78696_c0,comp106220_c0,comp109313_c0,comp67909_c0,comp124024_c0,comp105352_c1,comp118031_c1,comp88131_c0,comp1921064_c0,comp125611_c0,comp115198_c0,comp1737763_c0,comp59193_c0,comp391645_c0,comp89919_c0,comp120743_c0,comp107748_c0,comp103688_c0,comp108261_c0,comp680476_c0,comp119196_c1,comp131657_c0,comp5…
114946_c0,comp113596_c0,comp1078081_c0,comp115433_c0,comp947516_c0,comp925405_c0,comp65514_c2,comp26337_c0,comp434892_c0,comp106035_c1,comp132950_c0,comp118732_c1,comp111428_c0,comp107573_c0,comp96167_c0,comp34001_c1,comp122842_c0,comp729678_c0,comp123540_c0,comp129696_c0,comp1616729_c0,comp573463_c0,comp363960_c0,comp119632_c0,comp569999_c0,comp103683_c0,comp119259_c0,comp95955_c0,comp114888_c0,…
105729_c1,comp94367_c0,comp116392_c0,comp113536_c0,comp48615_c0,comp118528_c0,comp867_c0,comp123744_c1,comp1016795_c0,comp122333_c0,comp1866898_c0,comp104963_c0,comp1084776_c0,comp103485_c0,comp2487_c0,comp118194_c0,comp106566_c0,comp105468_c0,comp1019444_c0,comp119839_c0,comp6973_c0,comp63143_c0,comp118246_c1,comp614640_c0,comp117205_c0,comp1304523_c0,comp1531684_c0,comp430268_c0,comp103533_c0,c…
GO:0005575	Cellular Component	GO:0044464	cell part	GO:0044424	intracellular part	GO:0009579	thylakoid	505	comp508_c1,comp116950_c0,comp2400834_c0,comp117822_c0,comp112376_c0,comp10137_c0,comp870868_c0,comp108201_c0,comp125043_c0,comp116089_c0,comp104739_c0,comp1449276_c0,comp97376_c0,comp108914_c0,comp124759_c1,comp1151857_c0,comp5503_c0,comp121460_c0,comp118496_c0,comp7527_c0,comp101467_c0,comp122441_c0,comp922360_c0,comp112428_c0,comp27169_c0,comp107380_c0,comp2064342_c0,comp101014_c0,comp114879_c0…
GO:0005575	Cellular Component	GO:0044464	cell part	GO:0044424	intracellular part	GO:0005838	proteasome regulatory particle	5	comp189647_c0,comp114761_c0,comp115420_c0,comp81677_c0,comp114121_c0
GO:0005575	Cellular Component	GO:0044464	cell part	GO:0044424	intracellular part	GO:0048476	Holliday junction resolvase complex	249	comp83038_c0,comp84586_c1,comp119971_c0,comp41094_c0,comp123262_c1,comp58678_c0,comp116095_c0,comp1541822_c0,comp40377_c0,comp113707_c0,comp116012_c0,comp111759_c2,comp121620_c0,comp187000_c0,comp123923_c0,comp114607_c0,comp1154291_c0,comp118437_c0,comp1310074_c0,comp943_c0,comp119236_c0,comp111515_c1,comp496861_c0,comp121781_c0,comp124210_c0,comp106183_c1,comp110054_c1,comp77531_c0,comp41395_c0,…
GO:0005575	Cellular Component	GO:0044464	cell part	GO:0044424	intracellular part	GO:0045267	proton-transporting ATP synthase, catalytic core	4	comp107039_c0,comp115120_c0,comp109698_c0,comp115654_c0
GO:0005575	Cellular Component	GO:0044464	cell part	GO:0044424	intracellular part	GO:0046821	extrachromosomal DNA	13	comp122058_c0,comp70537_c0,comp124467_c0,comp118030_c0,comp111769_c0,comp742862_c0,comp1023132_c0,comp346083_c0,comp75116_c1,comp1845479_c0,comp113871_c0,comp16694_c0,comp98890_c0
GO:0005575	Cellular Component	GO:0044464	cell part	GO:0044424	intracellular part	GO:0044461	bacterial-type flagellum part	25	comp119301_c0,comp122811_c1,comp572576_c0,comp199_c0,comp15958_c0,comp100095_c0,comp110077_c0,comp36302_c0,comp104931_c0,comp83812_c0,comp117714_c0,comp122711_c0,comp112021_c0,comp382955_c0,comp13911_c0,comp115555_c0,comp116664_c1,comp56359_c0,comp62713_c1,comp119434_c0,comp1561207_c0,comp106519_c0,comp115963_c0,comp105199_c0,comp119214_c0
GO:0005575	Cellular Component	GO:0044464	cell part	GO:0044424	intracellular part	GO:0044447	axoneme part	6	comp3326_c1,comp1847455_c0,comp2022219_c0,comp2536_c1,comp1584520_c0,comp932084_c0
GO:0005575	Cellular Component	GO:0044464	cell part	GO:0044424	intracellular part	GO:0000307	cyclin-dependent protein kinase holoenzyme complex	2	comp117170_c1,comp734791_c0
GO:0005575	Cellular Component	GO:0044464	cell part	GO:0044424	intracellular part	GO:0045261	proton-transporting ATP synthase complex, catalytic core F(1)	31	comp50289_c1,comp115654_c0,comp107039_c0,comp114374_c0,comp113014_c0,comp106523_c1,comp88920_c0,comp107773_c0,comp115120_c0,comp34_c1,comp92827_c1,comp88749_c0,comp59448_c0,comp80719_c0,comp84414_c0,comp105048_c1,comp103296_c0,comp191884_c0,comp105278_c0,comp37416_c0,comp125601_c0,comp1547510_c0,comp121051_c0,comp109698_c0,comp62565_c0,comp116797_c0,comp847411_c0,comp88872_c0,comp1322289_c0,comp5…
GO:0005575	Cellular Component	GO:0044464	cell part	GO:0044424	intracellular part	GO:0005930	axoneme	6	comp3326_c1,comp1847455_c0,comp2022219_c0,comp2536_c1,comp1584520_c0,comp932084_c0
GO:0005575	Cellular Component	GO:0044464	cell part	GO:0044424	intracellular part	GO:0045263	proton-transporting ATP synthase complex, coupling factor F(o)	85	comp100380_c0,comp116540_c0,comp122834_c2,comp112021_c0,comp99896_c0,comp103959_c2,comp122106_c0,comp114656_c0,comp112340_c0,comp68946_c0,comp111008_c0,comp85374_c0,comp119524_c0,comp103938_c0,comp119033_c1,comp116631_c0,comp107359_c0,comp108366_c0,comp105907_c0,comp103195_c0,comp97293_c0,comp1162675_c0,comp111956_c0,comp210409_c0,comp24013_c0,comp104564_c2,comp106406_c1,comp1915483_c0,comp124315…
GO:0005575	Cellular Component	GO:0044464	cell part	GO:0044424	intracellular part	GO:0030076	light-harvesting complex	27	comp76789_c1,comp66113_c0,comp122769_c0,comp116618_c0,comp106948_c0,comp92070_c0,comp120588_c1,comp124273_c0,comp113584_c0,comp118173_c0,comp113053_c0,comp100441_c0,comp98560_c0,comp1911130_c0,comp114964_c0,comp15133_c0,comp68349_c1,comp1900267_c0,comp110075_c0,comp115696_c0,comp124869_c0,comp85736_c0,comp123419_c0,comp122824_c0,comp92911_c0,comp119840_c0,comp122833_c0
GO:0005575	Cellular Component	GO:0044464	cell part	GO:0044424	intracellular part	GO:0030880	RNA polymerase complex	277	comp99022_c0,comp107439_c0,comp109465_c0,comp91983_c0,comp119892_c0,comp602625_c0,comp125662_c0,comp63858_c0,comp117327_c0,comp117417_c0,comp113231_c0,comp43309_c0,comp124164_c1,comp115778_c0,comp103598_c0,comp16865_c0,comp118040_c0,comp875_c0,comp105475_c0,comp1032272_c0,comp72942_c0,comp120126_c0,comp24297_c0,comp103369_c0,comp67718_c0,comp37994_c0,comp47750_c0,comp72204_c1,comp605224_c0,comp11…
GO:0005575	Cellular Component	GO:0044464	cell part	GO:0044424	intracellular part	GO:0034708	methyltransferase complex	14	comp114272_c0,comp946310_c0,comp112159_c0,comp707822_c0,comp92330_c0,comp108871_c0,comp1175538_c0,comp117526_c0,comp114957_c0,comp89294_c0,comp3913_c0,comp1015872_c0,comp125196_c0,comp122042_c0
GO:0005575	Cellular Component	GO:0044464	cell part	GO:0044424	intracellular part	GO:0045259	proton-transporting ATP synthase complex	183	comp105048_c1,comp120587_c0,comp1566613_c0,comp1303321_c0,comp114879_c0,comp210409_c0,comp50289_c1,comp107879_c0,comp113581_c0,comp101772_c0,comp116150_c0,comp83906_c0,comp119156_c0,comp123719_c0,comp72362_c0,comp22220_c0,comp67104_c0,comp99896_c0,comp1298617_c0,comp151362_c0,comp122834_c2,comp116540_c0,comp56518_c0,comp1301074_c0,comp2054390_c0,comp112021_c0,comp9058_c0,comp115654_c0,comp60221_c…
GO:0005575	Cellular Component	GO:0044464	cell part	GO:0044424	intracellular part	GO:0045281	succinate dehydrogenase complex	1	comp70068_c0
GO:0005575	Cellular Component	GO:0044464	cell part	GO:0044424	intracellular part	GO:0045273	respiratory chain complex II	4	comp1166065_c0,comp1266372_c0,comp2370476_c0,comp70068_c0
GO:0005575	Cellular Component	GO:0044464	cell part	GO:0044424	intracellular part	GO:0042575	DNA polymerase complex	26	comp99128_c2,comp86978_c0,comp121383_c0,comp115481_c0,comp122328_c0,comp336305_c0,comp450392_c0,comp1577013_c0,comp113886_c0,comp124819_c0,comp124127_c0,comp125406_c0,comp53588_c0,comp523067_c0,comp74527_c0,comp61193_c0,comp68757_c0,comp2443089_c0,comp119476_c0,comp1040919_c0,comp121858_c0,comp123923_c0,comp116227_c0,comp118867_c0,comp116012_c0,comp123484_c0
GO:0005575	Cellular Component	GO:0044464	cell part	GO:0044424	intracellular part	GO:0045283	fumarate reductase complex	1	comp70068_c0
GO:0005575	Cellular Component	GO:0044464	cell part	GO:0044424	intracellular part	GO:0031371	ubiquitin conjugating enzyme complex	3	comp107073_c0,comp108268_c0,comp108222_c0
GO:0005575	Cellular Component	GO:0044464	cell part	GO:0044424	intracellular part	GO:0031234	extrinsic to internal side of plasma membrane	17	comp1168415_c0,comp121778_c0,comp111339_c0,comp109399_c0,comp125161_c0,comp17902_c0,comp113581_c0,comp1374332_c0,comp484421_c0,comp114659_c0,comp95251_c0,comp96838_c0,comp1396864_c0,comp85784_c0,comp164799_c0,comp120951_c0,comp22855_c0
GO:0005575	Cellular Component	GO:0044464	cell part	GO:0044424	intracellular part	GO:0000502	proteasome complex	81	comp108839_c0,comp106605_c1,comp148661_c0,comp110048_c0,comp1338007_c0,comp111667_c0,comp496334_c0,comp117571_c0,comp109740_c0,comp114759_c0,comp125617_c0,comp1260784_c0,comp1568389_c0,comp114421_c0,comp81677_c0,comp60278_c0,comp89667_c0,comp63483_c0,comp59185_c0,comp20814_c0,comp111827_c0,comp114761_c0,comp72741_c0,comp110272_c0,comp55118_c0,comp116108_c0,comp81858_c0,comp157439_c0,comp76155_c1,…
GO:0005575	Cellular Component	GO:0044464	cell part	GO:0044424	intracellular part	GO:0031968	organelle outer membrane	128	comp105652_c0,comp18459_c0,comp8359_c0,comp790801_c0,comp1175174_c0,comp110165_c0,comp61365_c0,comp101051_c2,comp118755_c1,comp186862_c0,comp104032_c0,comp1518925_c0,comp434350_c0,comp116544_c0,comp31463_c1,comp114220_c0,comp2377626_c0,comp117195_c0,comp119039_c0,comp841190_c0,comp109525_c0,comp119710_c0,comp123489_c0,comp1337076_c0,comp117938_c0,comp8744_c0,comp1033627_c0,comp111545_c0,comp11413…
GO:0005575	Cellular Component	GO:0044464	cell part	GO:0044424	intracellular part	GO:0030529	ribonucleoprotein complex	2187	comp112718_c0,comp65253_c0,comp1429645_c0,comp2380713_c0,comp778541_c0,comp48153_c0,comp1942478_c0,comp125255_c0,comp103300_c0,comp119792_c1,comp96684_c0,comp97099_c0,comp26775_c0,comp34822_c0,comp1839562_c0,comp1025764_c0,comp78249_c0,comp125621_c0,comp1682121_c0,comp99871_c0,comp77255_c0,comp48313_c0,comp1357379_c0,comp33695_c0,comp119968_c0,comp1017718_c0,comp926585_c0,comp789905_c0,comp934803…
GO:0005575	Cellular Component	GO:0044464	cell part	GO:0044424	intracellular part	GO:0044444	cytoplasmic part	8135	comp113481_c0,comp119467_c0,comp117396_c0,comp53902_c0,comp1319827_c0,comp1185651_c0,comp117394_c0,comp120140_c0,comp105248_c0,comp116000_c0,comp113095_c0,comp1874991_c0,comp118058_c0,comp117584_c0,comp743791_c0,comp119381_c0,comp80243_c0,comp95622_c0,comp213373_c0,comp122550_c0,comp124040_c0,comp108597_c0,comp21686_c0,comp94102_c0,comp2657353_c0,comp121333_c0,comp95970_c0,comp109953_c0,comp18564…
comp2330_c0,comp1301074_c0,comp105748_c0,comp81999_c0,comp112182_c0,comp81303_c0,comp76476_c0,comp115835_c0,comp85085_c0,comp104641_c0,comp1366302_c0,comp108241_c1,comp113566_c0,comp756635_c0,comp99452_c0,comp117366_c0,comp124450_c0,comp106250_c0,comp124755_c0,comp3379_c0,comp601707_c0,comp120179_c0,comp1554245_c0,comp1387071_c0,comp124439_c0,comp121685_c1,comp2293_c0,comp107948_c0,comp116451_c0,…
919_c0,comp351252_c0,comp107300_c0,comp81403_c0,comp77092_c0,comp38583_c0,comp33406_c0,comp678579_c0,comp434350_c0,comp102699_c0,comp1324359_c0,comp86347_c0,comp120029_c1,comp2572_c0,comp107350_c0,comp110492_c0,comp108777_c0,comp110550_c0,comp90713_c0,comp1094503_c0,comp116365_c0,comp79436_c0,comp119240_c0,comp115298_c0,comp123586_c0,comp125131_c0,comp102704_c0,comp118183_c0,comp46218_c0,comp1165…
omp1346913_c0,comp122040_c0,comp84513_c0,comp109679_c0,comp111937_c0,comp69140_c0,comp106531_c0,comp27847_c0,comp82837_c0,comp61815_c0,comp105665_c1,comp111075_c0,comp122345_c0,comp111754_c0,comp1297161_c0,comp103526_c0,comp117453_c0,comp1580377_c0,comp116258_c1,comp125287_c0,comp120343_c0,comp478_c0,comp124354_c0,comp112040_c0,comp109936_c1,comp112842_c0,comp122981_c1,comp111101_c0,comp538386_c0…
GO:0005575	Cellular Component	GO:0044464	cell part	GO:0044424	intracellular part	GO:0032300	mismatch repair complex	1	comp124346_c0
GO:0005575	Cellular Component	GO:0044464	cell part	GO:0044424	intracellular part	GO:0044436	thylakoid part	499	comp118838_c0,comp117654_c0,comp109292_c0,comp1517715_c0,comp118201_c0,comp101657_c0,comp107703_c0,comp96706_c0,comp102264_c0,comp26734_c0,comp108040_c0,comp104099_c0,comp100072_c0,comp120579_c0,comp102145_c1,comp102011_c1,comp11220_c0,comp120002_c0,comp105616_c1,comp1640431_c0,comp95614_c0,comp67783_c0,comp110653_c0,comp103554_c0,comp92318_c0,comp118070_c0,comp115696_c0,comp1112164_c0,comp111026…
GO:0005575	Cellular Component	GO:0044464	cell part	GO:0042175	nuclear outer membrane-endoplasmic reticulum membrane network	GO:0005789	endoplasmic reticulum membrane	175	comp56671_c0,comp113397_c1,comp119516_c0,comp83191_c0,comp87952_c1,comp125043_c0,comp96864_c1,comp123205_c0,comp98801_c0,comp104282_c0,comp36603_c0,comp115316_c0,comp21526_c0,comp124755_c0,comp122130_c0,comp114320_c0,comp112267_c1,comp115003_c0,comp139095_c0,comp87952_c0,comp118671_c0,comp124959_c0,comp462987_c0,comp122905_c0,comp110179_c1,comp104523_c0,comp1921682_c0,comp867_c0,comp3628_c0,comp1…
GO:0005575	Cellular Component	GO:0044464	cell part	GO:0012505	endomembrane system	GO:0042175	nuclear outer membrane-endoplasmic reticulum membrane network	272	comp2378306_c0,comp114797_c0,comp61420_c0,comp120374_c1,comp115126_c0,comp83675_c0,comp120205_c0,comp117472_c0,comp1192474_c0,comp115974_c0,comp116180_c2,comp121086_c0,comp123222_c0,comp39124_c0,comp120374_c0,comp124914_c0,comp114667_c0,comp115931_c0,comp117163_c0,comp116522_c0,comp55460_c0,comp71852_c0,comp112888_c0,comp94957_c0,comp121534_c0,comp120125_c0,comp102861_c0,comp93123_c0,comp120038_c…
GO:0005575	Cellular Component	GO:0044464	cell part	GO:0012505	endomembrane system	GO:0030660	Golgi-associated vesicle membrane	56	comp123383_c1,comp112682_c0,comp125288_c0,comp106734_c5,comp102875_c1,comp93217_c0,comp123393_c1,comp112810_c0,comp71224_c1,comp124992_c0,comp112700_c0,comp1606187_c0,comp1532514_c0,comp106734_c2,comp111516_c0,comp114212_c0,comp106734_c3,comp287198_c0,comp3200_c0,comp97624_c0,comp115065_c1,comp1614400_c0,comp111985_c1,comp105532_c0,comp85145_c0,comp2023187_c0,comp115065_c0,comp1382585_c0,comp8583…
GO:0005575	Cellular Component	GO:0044464	cell part	GO:0012505	endomembrane system	GO:0030658	transport vesicle membrane	74	comp33294_c0,comp125141_c0,comp85145_c0,comp115065_c1,comp112550_c0,comp115065_c0,comp36775_c0,comp117756_c0,comp115946_c0,comp1382585_c0,comp119239_c0,comp385290_c0,comp85836_c0,comp111492_c1,comp117787_c0,comp124285_c0,comp525997_c0,comp101471_c0,comp84066_c0,comp898934_c0,comp93217_c0,comp102875_c1,comp112700_c0,comp97357_c0,comp119606_c0,comp123785_c0,comp123210_c0,comp1322047_c0,comp440949_c…
GO:0005575	Cellular Component	GO:0044464	cell part	GO:0012505	endomembrane system	GO:0005635	nuclear envelope	228	comp124541_c0,comp1705847_c0,comp123592_c1,comp19779_c0,comp88705_c0,comp112051_c0,comp863642_c0,comp151_c0,comp121156_c0,comp110719_c0,comp119617_c0,comp119364_c0,comp123000_c0,comp76807_c0,comp111173_c0,comp884507_c0,comp103688_c0,comp116619_c0,comp1089054_c0,comp568_c1,comp65894_c0,comp109598_c0,comp118874_c0,comp127526_c0,comp119979_c0,comp28827_c1,comp676418_c0,comp1589266_c0,comp76414_c0,co…
GO:0005575	Cellular Component	GO:0044464	cell part	GO:0012505	endomembrane system	GO:0005905	coated pit	18	comp39599_c0,comp1301248_c0,comp112700_c0,comp1606187_c0,comp93217_c0,comp112810_c0,comp123393_c1,comp102875_c1,comp85145_c0,comp113942_c0,comp111343_c1,comp111516_c0,comp1322047_c0,comp1382585_c0,comp85836_c0,comp125561_c0,comp113160_c0,comp98485_c0
GO:0005575	Cellular Component	GO:0044464	cell part	GO:0012505	endomembrane system	GO:0000139	Golgi membrane	95	comp1160437_c0,comp122826_c0,comp119979_c0,comp722373_c0,comp393408_c0,comp39599_c0,comp119053_c0,comp121706_c0,comp121141_c0,comp107391_c0,comp115322_c0,comp52722_c0,comp105354_c0,comp122176_c1,comp98485_c0,comp107391_c4,comp125561_c0,comp111173_c0,comp1322047_c0,comp110243_c0,comp77213_c0,comp71224_c1,comp124992_c0,comp112700_c0,comp120628_c0,comp102875_c1,comp93217_c0,comp123173_c0,comp123383_…
GO:0005575	Cellular Component	GO:0044464	cell part	GO:0030312	external encapsulating structure	GO:0044462	external encapsulating structure part	51	comp780429_c0,comp113688_c0,comp114222_c0,comp112135_c0,comp108120_c0,comp110373_c0,comp1593089_c0,comp24794_c1,comp122975_c0,comp81953_c0,comp112602_c0,comp100270_c0,comp110641_c0,comp121342_c0,comp83646_c0,comp122739_c0,comp1851680_c0,comp118867_c1,comp91934_c0,comp111640_c0,comp6420_c0,comp68648_c0,comp111056_c0,comp124959_c0,comp108820_c0,comp1326547_c0,comp92491_c0,comp603024_c0,comp722767_c…
GO:0005575	Cellular Component	GO:0044464	cell part	GO:0030312	external encapsulating structure	GO:0005618	cell wall	181	comp104415_c0,comp109611_c1,comp115480_c0,comp122371_c0,comp110485_c0,comp86838_c0,comp104035_c1,comp104695_c3,comp111855_c0,comp10443_c0,comp116919_c2,comp97152_c0,comp105919_c1,comp121100_c0,comp124528_c0,comp89132_c0,comp72612_c0,comp120890_c0,comp108443_c0,comp112948_c0,comp121202_c0,comp117266_c0,comp120728_c0,comp109964_c1,comp113017_c0,comp6569_c0,comp120989_c1,comp116105_c1,comp104499_c0,…
GO:0005575	Cellular Component	GO:0044464	cell part	GO:0005886	plasma membrane	GO:0044459	plasma membrane part	378	comp1430687_c0,comp61669_c1,comp110554_c0,comp121592_c0,comp1415378_c0,comp122426_c0,comp82799_c0,comp95176_c0,comp103966_c0,comp112665_c0,comp118069_c0,comp109381_c0,comp122462_c0,comp114822_c1,comp22855_c0,comp1315229_c0,comp93938_c0,comp115440_c2,comp1954571_c0,comp1089054_c0,comp17902_c0,comp117718_c0,comp125161_c0,comp1841024_c0,comp109381_c2,comp72791_c1,comp4725_c0,comp993625_c0,comp118566…
GO:0005575	Cellular Component	GO:0030054	cell junction	GO:0030055	cell-substrate junction	GO:0005924	cell-substrate adherens junction	3	comp118440_c0,comp71324_c0,comp96009_c0
GO:0005575	Cellular Component	GO:0030054	cell junction	GO:0070161	anchoring junction	GO:0005912	adherens junction	3	comp96009_c0,comp118440_c0,comp71324_c0
GO:0005575	Cellular Component	GO:0030054	cell junction	GO:0005911	cell-cell junction	GO:0043296	apical junction complex	6	comp1574655_c0,comp125048_c0,comp117513_c0,comp66260_c0,comp111653_c0,comp115833_c0
GO:0005575	Cellular Component	GO:0030054	cell junction	GO:0005911	cell-cell junction	GO:0070160	occluding junction	6	comp1574655_c0,comp125048_c0,comp117513_c0,comp66260_c0,comp111653_c0,comp115833_c0
GO:0005575	Cellular Component	GO:0045202	synapse	GO:0044456	synapse part	GO:0097060	synaptic membrane	1	comp110505_c0
GO:0005575	Cellular Component	GO:0019012	virion	GO:0044423	virion part	GO:0036338	viral membrane	325	comp121438_c0,comp80532_c0,comp2490180_c0,comp11768_c0,comp106090_c0,comp109333_c0,comp20596_c0,comp77087_c1,comp1633317_c0,comp94140_c0,comp100383_c0,comp104600_c0,comp108366_c0,comp87937_c0,comp114922_c0,comp20380_c1,comp68544_c0,comp113214_c0,comp102277_c0,comp32620_c0,comp1237880_c0,comp49121_c0,comp121349_c0,comp13712_c0,comp86256_c0,comp92942_c0,comp124971_c0,comp107535_c0,comp52059_c0,comp…
GO:0005575	Cellular Component	GO:0019012	virion	GO:0044423	virion part	GO:0019028	viral capsid	80	comp109598_c0,comp112732_c0,comp108057_c0,comp76373_c0,comp93835_c0,comp109349_c0,comp104312_c0,comp87093_c0,comp59397_c0,comp47464_c0,comp88584_c0,comp117907_c0,comp17563_c0,comp96625_c0,comp33484_c0,comp91550_c0,comp116176_c0,comp121283_c1,comp121306_c0,comp107806_c0,comp107737_c1,comp67212_c0,comp122950_c0,comp2420_c0,comp79828_c0,comp161_c0,comp125557_c0,comp121822_c0,comp116171_c0,comp119203…
GO:0005575	Cellular Component	GO:0044421	extracellular region part	GO:0005604	basement membrane	GO:0005605	basal lamina	25	comp77728_c0,comp113620_c0,comp121625_c0,comp122904_c0,comp920239_c0,comp40778_c0,comp122744_c0,comp113718_c0,comp18564_c0,comp118498_c0,comp70864_c0,comp119979_c0,comp123745_c0,comp109232_c0,comp110609_c4,comp7872_c0,comp96534_c0,comp113746_c0,comp777196_c0,comp81116_c1,comp72513_c0,comp16226_c0,comp93748_c0,comp7977_c0,comp790801_c0
GO:0005575	Cellular Component	GO:0044421	extracellular region part	GO:0044217	other organism part	GO:0044216	other organism cell	283	comp101187_c0,comp36844_c0,comp106125_c0,comp116986_c0,comp108406_c0,comp1586182_c0,comp116490_c0,comp116001_c0,comp113384_c0,comp1356_c1,comp640597_c0,comp89897_c1,comp118287_c0,comp117628_c0,comp112629_c0,comp119593_c0,comp118591_c0,comp847505_c0,comp103365_c0,comp81144_c0,comp102130_c0,comp567895_c0,comp1183115_c0,comp19878_c0,comp118973_c0,comp87948_c0,comp91379_c0,comp1840190_c0,comp107610_c…
GO:0005575	Cellular Component	GO:0044421	extracellular region part	GO:0044217	other organism part	GO:0044279	other organism membrane	61	comp1051893_c0,comp88836_c0,comp385799_c0,comp99106_c0,comp117125_c0,comp125655_c0,comp108158_c1,comp1033796_c0,comp125653_c0,comp96352_c0,comp121011_c0,comp111015_c0,comp116789_c1,comp120655_c0,comp121168_c0,comp94368_c0,comp29363_c0,comp1639224_c0,comp99198_c0,comp122007_c0,comp110854_c0,comp95934_c0,comp75702_c0,comp70211_c0,comp86956_c0,comp11609_c0,comp117593_c0,comp1454410_c0,comp108891_c0,…
GO:0005575	Cellular Component	GO:0044421	extracellular region part	GO:0044217	other organism part	GO:0033643	host cell part	276	comp104442_c0,comp48746_c0,comp92611_c0,comp123584_c0,comp16550_c0,comp123350_c0,comp83044_c0,comp117593_c0,comp105427_c0,comp125553_c0,comp106368_c0,comp92705_c1,comp122858_c1,comp87945_c0,comp101730_c0,comp104952_c0,comp118930_c0,comp124990_c0,comp790801_c0,comp60713_c0,comp96696_c0,comp117125_c0,comp123222_c0,comp113172_c0,comp88836_c0,comp76217_c0,comp104432_c1,comp114951_c0,comp123690_c0,com…
GO:0005575	Cellular Component	GO:0044421	extracellular region part	GO:0005615	extracellular space	GO:0034358	plasma lipoprotein particle	4	comp120498_c1,comp1881483_c0,comp104144_c0,comp39805_c0
GO:0005575	Cellular Component	GO:0044421	extracellular region part	GO:0043245	extraorganismal space	GO:0044215	other organism	283	comp18407_c0,comp113644_c0,comp115945_c0,comp106449_c0,comp123668_c0,comp120830_c0,comp1148858_c0,comp120655_c0,comp118949_c0,comp29363_c0,comp122007_c0,comp94180_c0,comp89109_c0,comp419663_c0,comp101927_c0,comp118269_c0,comp115255_c0,comp56570_c0,comp122220_c0,comp123639_c0,comp117156_c0,comp107371_c0,comp110989_c0,comp119831_c0,comp78696_c0,comp109305_c0,comp123469_c0,comp98191_c0,comp124012_c0…
GO:0005575	Cellular Component	GO:0044421	extracellular region part	GO:0005605	basal lamina	GO:0043256	laminin complex	25	comp920239_c0,comp40778_c0,comp122904_c0,comp122744_c0,comp113718_c0,comp113620_c0,comp77728_c0,comp121625_c0,comp81116_c1,comp777196_c0,comp72513_c0,comp113746_c0,comp790801_c0,comp93748_c0,comp7977_c0,comp16226_c0,comp18564_c0,comp110609_c4,comp7872_c0,comp96534_c0,comp118498_c0,comp119979_c0,comp70864_c0,comp123745_c0,comp109232_c0
GO:0005575	Cellular Component	GO:0044421	extracellular region part	GO:0043230	extracellular organelle	GO:0065010	extracellular membrane-bounded organelle	5	comp1089054_c0,comp122904_c0,comp24307_c0,comp114365_c0,comp1855961_c0
GO:0005575	Cellular Component	GO:0044421	extracellular region part	GO:0005578	proteinaceous extracellular matrix	GO:0005604	basement membrane	28	comp18564_c0,comp109232_c0,comp123745_c0,comp70864_c0,comp118498_c0,comp119979_c0,comp47632_c0,comp97522_c0,comp96534_c0,comp600518_c0,comp110609_c4,comp7872_c0,comp113746_c0,comp72513_c0,comp777196_c0,comp81116_c1,comp7977_c0,comp93748_c0,comp16226_c0,comp790801_c0,comp77728_c0,comp113620_c0,comp121625_c0,comp122744_c0,comp920239_c0,comp40778_c0,comp122904_c0,comp113718_c0
GO:0005575	Cellular Component	GO:0044421	extracellular region part	GO:0005578	proteinaceous extracellular matrix	GO:0043205	fibril	5	comp105111_c0,comp17362_c0,comp123714_c0,comp117056_c0,comp73058_c0
GO:0005575	Cellular Component	GO:0044422	organelle part	GO:0044447	axoneme part	GO:0030990	intraflagellar transport particle	1	comp1584520_c0
GO:0005575	Cellular Component	GO:0044422	organelle part	GO:0044461	bacterial-type flagellum part	GO:0009425	bacterial-type flagellum basal body	3	comp1561207_c0,comp115963_c0,comp119214_c0
GO:0005575	Cellular Component	GO:0044422	organelle part	GO:0044461	bacterial-type flagellum part	GO:0030694	bacterial-type flagellum basal body, rod	3	comp1561207_c0,comp115963_c0,comp119214_c0
GO:0005575	Cellular Component	GO:0044422	organelle part	GO:0044461	bacterial-type flagellum part	GO:0009426	bacterial-type flagellum basal body, distal rod	3	comp1561207_c0,comp119214_c0,comp115963_c0
GO:0005575	Cellular Component	GO:0044422	organelle part	GO:0043233	organelle lumen	GO:0070013	intracellular organelle lumen	2676	comp1575333_c0,comp109079_c0,comp111191_c1,comp117074_c0,comp107382_c0,comp1122579_c0,comp85464_c0,comp115097_c0,comp1195362_c0,comp102384_c0,comp105917_c0,comp116523_c0,comp117765_c0,comp109524_c0,comp103519_c0,comp54755_c0,comp124602_c0,comp107382_c1,comp64568_c1,comp118406_c0,comp834439_c0,comp16311_c0,comp114028_c0,comp85893_c0,comp3408_c0,comp948846_c0,comp115660_c2,comp1163501_c0,comp87540_…
c0,comp125327_c0,comp61125_c0,comp118287_c0,comp91379_c0,comp93916_c0,comp122635_c0,comp2050857_c0,comp93683_c0,comp125493_c0,comp111492_c0,comp100184_c0,comp121801_c0,comp119746_c0,comp107610_c0,comp116884_c0,comp120635_c1,comp113309_c0,comp93706_c1,comp118691_c2,comp111046_c1,comp381874_c0,comp106458_c1,comp111112_c0,comp121517_c0,comp114056_c0,comp124699_c1,comp437032_c0,comp1526602_c0,comp654…
GO:0005575	Cellular Component	GO:0044422	organelle part	GO:0044449	contractile fiber part	GO:0030017	sarcomere	14	comp84999_c0,comp34695_c0,comp101937_c0,comp70539_c0,comp17757_c0,comp19963_c0,comp59800_c0,comp777196_c0,comp85198_c0,comp24307_c0,comp100377_c0,comp113609_c0,comp120234_c0,comp125405_c0
GO:0005575	Cellular Component	GO:0044422	organelle part	GO:0044449	contractile fiber part	GO:0036379	myofilament	13	comp17757_c0,comp70539_c0,comp101937_c0,comp84999_c0,comp34695_c0,comp113609_c0,comp120234_c0,comp125405_c0,comp100377_c0,comp777196_c0,comp85198_c0,comp19963_c0,comp59800_c0
GO:0005575	Cellular Component	GO:0044422	organelle part	GO:0044449	contractile fiber part	GO:0031672	A band	1	comp24307_c0
GO:0005575	Cellular Component	GO:0044422	organelle part	GO:0000313	organellar ribosome	GO:0000314	organellar small ribosomal subunit	8	comp110700_c0,comp279296_c0,comp354440_c0,comp64854_c0,comp97688_c0,comp67909_c0,comp113497_c0,comp113312_c0
GO:0005575	Cellular Component	GO:0044422	organelle part	GO:0000313	organellar ribosome	GO:0005761	mitochondrial ribosome	7	comp113312_c0,comp97688_c0,comp67909_c0,comp64854_c0,comp354440_c0,comp279296_c0,comp110700_c0
GO:0005575	Cellular Component	GO:0044422	organelle part	GO:0000313	organellar ribosome	GO:0009547	plastid ribosome	1	comp113497_c0
GO:0005575	Cellular Component	GO:0044422	organelle part	GO:0044446	intracellular organelle part	GO:0044435	plastid part	847	comp95075_c0,comp108925_c1,comp104139_c0,comp115605_c0,comp121119_c0,comp125335_c0,comp123872_c0,comp110949_c0,comp120239_c0,comp120017_c0,comp109226_c2,comp113469_c1,comp120231_c1,comp108366_c0,comp118981_c0,comp112810_c0,comp113959_c0,comp112110_c0,comp123177_c0,comp120874_c0,comp492802_c0,comp125459_c0,comp115294_c0,comp113461_c0,comp120624_c0,comp121272_c0,comp115242_c0,comp122190_c0,comp1179…
GO:0005575	Cellular Component	GO:0044422	organelle part	GO:0044446	intracellular organelle part	GO:0044427	chromosomal part	1134	comp112426_c0,comp101649_c0,comp119624_c0,comp84527_c0,comp100383_c0,comp119607_c0,comp115053_c0,comp2383218_c0,comp345295_c0,comp120239_c0,comp124221_c0,comp70608_c1,comp879250_c0,comp1680970_c0,comp106625_c0,comp72803_c0,comp122393_c0,comp1357305_c0,comp1016878_c0,comp118541_c0,comp447331_c0,comp108293_c0,comp73498_c0,comp90701_c0,comp110612_c0,comp300899_c0,comp99976_c0,comp50112_c0,comp112434…
GO:0005575	Cellular Component	GO:0044422	organelle part	GO:0044446	intracellular organelle part	GO:0044433	cytoplasmic vesicle part	135	comp100441_c0,comp123785_c0,comp119606_c0,comp124273_c0,comp105354_c0,comp123740_c1,comp98485_c0,comp106948_c0,comp63320_c0,comp119840_c0,comp107391_c0,comp121706_c0,comp110075_c0,comp393408_c0,comp111385_c0,comp97624_c0,comp3200_c0,comp125141_c0,comp385290_c0,comp119239_c0,comp115065_c0,comp115946_c0,comp36775_c0,comp109345_c0,comp106734_c5,comp123383_c1,comp112700_c0,comp97357_c0,comp93217_c0,c…
GO:0005575	Cellular Component	GO:0044422	organelle part	GO:0044446	intracellular organelle part	GO:0044441	cilium part	7	comp1625684_c0,comp329402_c0,comp123732_c0,comp2536_c1,comp123060_c0,comp100921_c0,comp110518_c0
GO:0005575	Cellular Component	GO:0044422	organelle part	GO:0044446	intracellular organelle part	GO:0070013	intracellular organelle lumen	2676	comp1575333_c0,comp109079_c0,comp111191_c1,comp117074_c0,comp107382_c0,comp1122579_c0,comp85464_c0,comp115097_c0,comp1195362_c0,comp102384_c0,comp105917_c0,comp116523_c0,comp117765_c0,comp109524_c0,comp103519_c0,comp54755_c0,comp124602_c0,comp107382_c1,comp64568_c1,comp118406_c0,comp834439_c0,comp16311_c0,comp114028_c0,comp85893_c0,comp3408_c0,comp948846_c0,comp115660_c2,comp1163501_c0,comp87540_…
c0,comp125327_c0,comp61125_c0,comp118287_c0,comp91379_c0,comp93916_c0,comp122635_c0,comp2050857_c0,comp93683_c0,comp125493_c0,comp111492_c0,comp100184_c0,comp121801_c0,comp119746_c0,comp107610_c0,comp116884_c0,comp120635_c1,comp113309_c0,comp93706_c1,comp118691_c2,comp111046_c1,comp381874_c0,comp106458_c1,comp111112_c0,comp121517_c0,comp114056_c0,comp124699_c1,comp437032_c0,comp1526602_c0,comp654…
GO:0005575	Cellular Component	GO:0044422	organelle part	GO:0044446	intracellular organelle part	GO:0044440	endosomal part	6	comp125611_c0,comp100866_c1,comp91936_c1,comp121491_c1,comp1299701_c0,comp110063_c0
GO:0005575	Cellular Component	GO:0044422	organelle part	GO:0044446	intracellular organelle part	GO:0044429	mitochondrial part	565	comp91851_c0,comp113610_c1,comp83329_c0,comp125133_c0,comp1596789_c0,comp122090_c0,comp63387_c0,comp110700_c0,comp115343_c0,comp122101_c1,comp41795_c0,comp1996015_c0,comp4259_c0,comp117355_c0,comp110837_c2,comp172406_c0,comp1213021_c0,comp107613_c0,comp71754_c0,comp100828_c0,comp103842_c0,comp9058_c0,comp575529_c0,comp52821_c0,comp1317129_c0,comp105033_c0,comp1507590_c0,comp114818_c1,comp118836_c…
GO:0005575	Cellular Component	GO:0044422	organelle part	GO:0044446	intracellular organelle part	GO:0031967	organelle envelope	1087	comp1137528_c0,comp32620_c0,comp114656_c0,comp62444_c2,comp103959_c2,comp92933_c0,comp110118_c1,comp91181_c0,comp116442_c0,comp109590_c0,comp66540_c0,comp115947_c0,comp59532_c0,comp116631_c0,comp113430_c1,comp107773_c0,comp121485_c0,comp141011_c0,comp125237_c0,comp123359_c0,comp2640894_c0,comp122114_c0,comp1915483_c0,comp112864_c0,comp1030555_c0,comp70222_c1,comp118027_c0,comp113430_c0,comp105842…
GO:0005575	Cellular Component	GO:0044422	organelle part	GO:0044446	intracellular organelle part	GO:0044391	ribosomal subunit	236	comp104104_c2,comp490872_c0,comp111218_c0,comp106176_c0,comp111263_c0,comp108772_c0,comp970957_c0,comp103983_c0,comp104248_c0,comp51314_c0,comp109611_c0,comp279296_c0,comp109137_c0,comp72248_c1,comp43797_c0,comp77519_c0,comp69667_c0,comp37191_c0,comp109056_c0,comp1943355_c0,comp32372_c0,comp36512_c0,comp38103_c0,comp1556559_c0,comp120099_c0,comp109206_c0,comp54437_c0,comp106209_c0,comp26775_c1,co…
GO:0005575	Cellular Component	GO:0044422	organelle part	GO:0044446	intracellular organelle part	GO:0044438	microbody part	41	comp125304_c0,comp75056_c0,comp109420_c0,comp116922_c0,comp1324359_c0,comp1521137_c0,comp117937_c0,comp115228_c0,comp120249_c0,comp105362_c0,comp118527_c0,comp120992_c1,comp728065_c0,comp1143300_c0,comp887857_c0,comp70858_c0,comp116810_c0,comp92740_c0,comp48556_c0,comp2063676_c0,comp90713_c0,comp72661_c0,comp124980_c0,comp2289_c1,comp119092_c0,comp121198_c2,comp67259_c0,comp618405_c0,comp113953_c…
GO:0005575	Cellular Component	GO:0044422	organelle part	GO:0044446	intracellular organelle part	GO:0031312	extrinsic to organelle membrane	7	comp121832_c0,comp106150_c1,comp120992_c1,comp118527_c0,comp115228_c0,comp72661_c0,comp106263_c1
GO:0005575	Cellular Component	GO:0044422	organelle part	GO:0044446	intracellular organelle part	GO:0031970	organelle envelope lumen	15	comp110911_c0,comp105578_c0,comp108577_c0,comp106139_c0,comp105002_c1,comp102155_c0,comp104271_c0,comp1089054_c0,comp51691_c0,comp106754_c0,comp90705_c1,comp104513_c0,comp105341_c0,comp125218_c0,comp114263_c0
GO:0005575	Cellular Component	GO:0044422	organelle part	GO:0044446	intracellular organelle part	GO:0044431	Golgi apparatus part	219	comp116476_c1,comp833950_c0,comp121427_c0,comp66058_c0,comp122320_c0,comp121884_c0,comp96534_c0,comp121585_c0,comp42626_c1,comp19297_c0,comp120675_c0,comp116835_c1,comp120965_c0,comp121482_c1,comp12139_c0,comp603911_c0,comp119156_c0,comp111343_c1,comp121685_c1,comp109659_c1,comp105383_c1,comp110363_c2,comp106503_c0,comp121304_c0,comp109401_c4,comp107391_c1,comp106734_c4,comp114101_c0,comp109659_c…
GO:0005575	Cellular Component	GO:0044422	organelle part	GO:0044446	intracellular organelle part	GO:0044432	endoplasmic reticulum part	354	comp106630_c0,comp118764_c1,comp1386092_c0,comp111222_c0,comp100692_c0,comp116254_c0,comp452988_c0,comp118269_c0,comp121457_c1,comp119455_c2,comp1713834_c0,comp116716_c0,comp117300_c0,comp118858_c1,comp58195_c0,comp109833_c0,comp117957_c0,comp104220_c0,comp108039_c0,comp118183_c0,comp110492_c0,comp111432_c0,comp104462_c0,comp63503_c0,comp342339_c0,comp111763_c1,comp117821_c1,comp46613_c0,comp1923…
GO:0005575	Cellular Component	GO:0044422	organelle part	GO:0044446	intracellular organelle part	GO:0044430	cytoskeletal part	831	comp111809_c0,comp11196_c0,comp113466_c0,comp1530450_c0,comp115189_c1,comp104912_c0,comp740497_c0,comp111568_c0,comp1032214_c0,comp1136080_c0,comp1350020_c0,comp5388_c0,comp122898_c0,comp39191_c1,comp122819_c0,comp1867533_c0,comp118060_c0,comp1552197_c0,comp81427_c0,comp1018270_c0,comp118064_c0,comp3326_c0,comp481323_c0,comp124529_c0,comp111529_c0,comp111787_c0,comp113072_c1,comp1056305_c0,comp86…
GO:0005575	Cellular Component	GO:0044422	organelle part	GO:0044446	intracellular organelle part	GO:0044437	vacuolar part	135	comp117038_c0,comp112423_c0,comp116180_c0,comp121654_c0,comp95744_c0,comp124468_c0,comp110705_c0,comp58577_c0,comp119699_c0,comp124926_c0,comp116180_c2,comp124847_c0,comp123760_c0,comp112468_c0,comp115737_c0,comp114838_c0,comp121163_c0,comp111183_c0,comp262841_c0,comp115065_c1,comp65421_c0,comp105545_c0,comp1173890_c0,comp113553_c0,comp122741_c0,comp122383_c0,comp121979_c0,comp45670_c0,comp125309…
GO:0005575	Cellular Component	GO:0044422	organelle part	GO:0044446	intracellular organelle part	GO:0031984	organelle subcompartment	203	comp105903_c0,comp95579_c0,comp119424_c0,comp348809_c0,comp112161_c0,comp81773_c0,comp108582_c0,comp80808_c0,comp546078_c0,comp122976_c0,comp92159_c0,comp111479_c0,comp77213_c0,comp89329_c0,comp107020_c0,comp956808_c0,comp120609_c0,comp97345_c0,comp92006_c0,comp115546_c0,comp1142103_c0,comp876108_c0,comp747027_c0,comp34774_c1,comp2005803_c0,comp111702_c0,comp108919_c0,comp112841_c0,comp120240_c1,…
GO:0005575	Cellular Component	GO:0044422	organelle part	GO:0044446	intracellular organelle part	GO:0044428	nuclear part	3180	comp122082_c0,comp8401_c0,comp112551_c0,comp1017664_c0,comp71689_c1,comp30529_c1,comp363046_c0,comp123878_c0,comp115213_c3,comp92786_c0,comp121683_c1,comp101640_c0,comp35068_c0,comp1443799_c0,comp118529_c0,comp125528_c0,comp118920_c0,comp106880_c0,comp115382_c1,comp109019_c0,comp87791_c0,comp121146_c0,comp118087_c0,comp110416_c0,comp694863_c0,comp3204_c0,comp122744_c0,comp110528_c0,comp106320_c0,…
6_c1,comp381874_c0,comp825098_c0,comp106066_c0,comp125327_c0,comp61125_c0,comp118287_c0,comp26522_c0,comp117412_c0,comp119593_c0,comp125493_c0,comp111492_c0,comp93916_c0,comp64971_c1,comp91379_c0,comp122635_c0,comp93683_c0,comp2050857_c0,comp863542_c0,comp948562_c0,comp124566_c0,comp114727_c0,comp1271_c1,comp37401_c0,comp78397_c0,comp111370_c0,comp125376_c0,comp109296_c0,comp1526602_c0,comp437032…
GO:0005575	Cellular Component	GO:0044422	organelle part	GO:0044446	intracellular organelle part	GO:0031300	intrinsic to organelle membrane	179	comp1028804_c0,comp728065_c0,comp116810_c0,comp88396_c1,comp84747_c0,comp722373_c0,comp1160437_c0,comp115674_c0,comp116797_c0,comp110243_c0,comp119745_c0,comp93225_c0,comp116878_c0,comp109190_c0,comp122176_c1,comp116628_c0,comp121934_c0,comp19303_c0,comp1737_c0,comp114303_c0,comp116793_c1,comp121244_c0,comp102502_c0,comp85378_c0,comp408100_c0,comp120262_c0,comp120276_c0,comp116217_c0,comp97049_c0…
GO:0005575	Cellular Component	GO:0044422	organelle part	GO:0005930	axoneme	GO:0044447	axoneme part	6	comp3326_c1,comp1847455_c0,comp2022219_c0,comp2536_c1,comp1584520_c0,comp932084_c0
GO:0005575	Cellular Component	GO:0044422	organelle part	GO:0031090	organelle membrane	GO:0005774	vacuolar membrane	95	comp122498_c0,comp117773_c0,comp123417_c0,comp80549_c0,comp118829_c0,comp116344_c0,comp106620_c0,comp12246_c0,comp32663_c0,comp102457_c0,comp123479_c0,comp125060_c1,comp121136_c0,comp98998_c0,comp114989_c0,comp111213_c0,comp120902_c0,comp124848_c0,comp119112_c0,comp115389_c0,comp122804_c0,comp113551_c0,comp117383_c0,comp125393_c0,comp110744_c0,comp83330_c0,comp117682_c0,comp112604_c0,comp123691_c…
GO:0005575	Cellular Component	GO:0044422	organelle part	GO:0031090	organelle membrane	GO:0031966	mitochondrial membrane	462	comp1524002_c0,comp866353_c0,comp114818_c1,comp111740_c1,comp111008_c0,comp119524_c0,comp103938_c0,comp105033_c0,comp1317129_c0,comp32321_c0,comp103842_c0,comp100828_c0,comp1213021_c0,comp71754_c0,comp107613_c0,comp575529_c0,comp121333_c0,comp9058_c0,comp115654_c0,comp19157_c0,comp122296_c0,comp119286_c0,comp45124_c0,comp121744_c0,comp116540_c0,comp122834_c2,comp119174_c0,comp112124_c0,comp104149…
GO:0005575	Cellular Component	GO:0044422	organelle part	GO:0031090	organelle membrane	GO:0012506	vesicle membrane	120	comp113942_c0,comp115377_c2,comp103929_c0,comp82082_c0,comp66757_c0,comp88972_c0,comp107391_c1,comp125192_c0,comp106734_c4,comp124439_c0,comp111343_c1,comp123947_c1,comp106503_c0,comp107391_c3,comp113108_c1,comp108040_c0,comp7141_c0,comp123969_c1,comp280921_c0,comp119115_c0,comp115228_c0,comp80292_c2,comp5111_c0,comp122320_c0,comp683113_c0,comp66057_c0,comp70322_c0,comp1301248_c0,comp124344_c0,co…
GO:0005575	Cellular Component	GO:0044422	organelle part	GO:0031090	organelle membrane	GO:0031903	microbody membrane	40	comp121198_c2,comp2289_c1,comp119092_c0,comp618405_c0,comp113953_c0,comp67259_c0,comp104217_c0,comp105362_c1,comp101335_c0,comp125231_c0,comp61277_c0,comp124044_c1,comp120276_c0,comp76385_c0,comp121832_c0,comp114303_c0,comp113524_c0,comp1122174_c0,comp109420_c0,comp116922_c0,comp1324359_c0,comp125304_c0,comp75056_c0,comp105362_c0,comp115228_c0,comp117937_c0,comp120249_c0,comp116810_c0,comp887857_…
GO:0005575	Cellular Component	GO:0044422	organelle part	GO:0031090	organelle membrane	GO:0031312	extrinsic to organelle membrane	7	comp121832_c0,comp106150_c1,comp120992_c1,comp118527_c0,comp115228_c0,comp72661_c0,comp106263_c1
GO:0005575	Cellular Component	GO:0044422	organelle part	GO:0031090	organelle membrane	GO:0031968	organelle outer membrane	128	comp105652_c0,comp18459_c0,comp8359_c0,comp790801_c0,comp1175174_c0,comp110165_c0,comp61365_c0,comp101051_c2,comp118755_c1,comp186862_c0,comp104032_c0,comp1518925_c0,comp434350_c0,comp116544_c0,comp31463_c1,comp114220_c0,comp2377626_c0,comp117195_c0,comp119039_c0,comp841190_c0,comp109525_c0,comp119710_c0,comp123489_c0,comp1337076_c0,comp117938_c0,comp8744_c0,comp1033627_c0,comp111545_c0,comp11413…
GO:0005575	Cellular Component	GO:0044422	organelle part	GO:0031090	organelle membrane	GO:0010008	endosome membrane	5	comp1299701_c0,comp110063_c0,comp125611_c0,comp100866_c1,comp91936_c1
GO:0005575	Cellular Component	GO:0044422	organelle part	GO:0031090	organelle membrane	GO:0019866	organelle inner membrane	395	comp109367_c0,comp118525_c0,comp1006479_c0,comp1178878_c0,comp115303_c0,comp79301_c0,comp109055_c2,comp776646_c0,comp1136080_c0,comp115283_c0,comp125458_c1,comp55548_c0,comp113730_c0,comp1165517_c0,comp65795_c1,comp114825_c0,comp1191446_c0,comp113456_c0,comp117203_c0,comp1056388_c0,comp843762_c0,comp114374_c0,comp182737_c0,comp107484_c0,comp125501_c0,comp105964_c0,comp106139_c0,comp632_c1,comp103…
GO:0005575	Cellular Component	GO:0044422	organelle part	GO:0031090	organelle membrane	GO:0042170	plastid membrane	50	comp117938_c0,comp111700_c1,comp122915_c0,comp114015_c0,comp118747_c0,comp116217_c0,comp123756_c0,comp123545_c1,comp98678_c0,comp113986_c0,comp118981_c0,comp114220_c0,comp111619_c1,comp105056_c0,comp111619_c0,comp2302896_c0,comp120262_c0,comp109525_c0,comp121987_c0,comp109983_c1,comp109983_c0,comp113568_c0,comp109378_c0,comp117203_c0,comp79012_c1,comp121687_c0,comp117903_c0,comp107612_c0,comp1246…
GO:0005575	Cellular Component	GO:0044422	organelle part	GO:0031090	organelle membrane	GO:0005789	endoplasmic reticulum membrane	175	comp56671_c0,comp113397_c1,comp119516_c0,comp83191_c0,comp87952_c1,comp125043_c0,comp96864_c1,comp123205_c0,comp98801_c0,comp104282_c0,comp36603_c0,comp115316_c0,comp21526_c0,comp124755_c0,comp122130_c0,comp114320_c0,comp112267_c1,comp115003_c0,comp139095_c0,comp87952_c0,comp118671_c0,comp124959_c0,comp462987_c0,comp122905_c0,comp110179_c1,comp104523_c0,comp1921682_c0,comp867_c0,comp3628_c0,comp1…
GO:0005575	Cellular Component	GO:0044422	organelle part	GO:0031090	organelle membrane	GO:0031965	nuclear membrane	14	comp99817_c0,comp24089_c0,comp114570_c0,comp2131661_c0,comp9778_c0,comp1534827_c0,comp91415_c0,comp111465_c0,comp110719_c0,comp1137528_c0,comp482994_c0,comp112952_c1,comp123592_c1,comp124120_c0
GO:0005575	Cellular Component	GO:0044422	organelle part	GO:0031090	organelle membrane	GO:0000139	Golgi membrane	95	comp1160437_c0,comp122826_c0,comp119979_c0,comp722373_c0,comp393408_c0,comp39599_c0,comp119053_c0,comp121706_c0,comp121141_c0,comp107391_c0,comp115322_c0,comp52722_c0,comp105354_c0,comp122176_c1,comp98485_c0,comp107391_c4,comp125561_c0,comp111173_c0,comp1322047_c0,comp110243_c0,comp77213_c0,comp71224_c1,comp124992_c0,comp112700_c0,comp120628_c0,comp102875_c1,comp93217_c0,comp123173_c0,comp123383_…
GO:0005575	Cellular Component	GO:0044422	organelle part	GO:0031090	organelle membrane	GO:0031300	intrinsic to organelle membrane	179	comp1028804_c0,comp728065_c0,comp116810_c0,comp88396_c1,comp84747_c0,comp722373_c0,comp1160437_c0,comp115674_c0,comp116797_c0,comp110243_c0,comp119745_c0,comp93225_c0,comp116878_c0,comp109190_c0,comp122176_c1,comp116628_c0,comp121934_c0,comp19303_c0,comp1737_c0,comp114303_c0,comp116793_c1,comp121244_c0,comp102502_c0,comp85378_c0,comp408100_c0,comp120262_c0,comp120276_c0,comp116217_c0,comp97049_c0…
GO:0005575	Cellular Component	GO:0005623	cell	GO:0044464	cell part	GO:0045178	basal part of cell	4	comp103892_c1,comp98424_c0,comp103892_c0,comp115579_c1
GO:0005575	Cellular Component	GO:0005623	cell	GO:0044464	cell part	GO:0009986	cell surface	3	comp115124_c0,comp98970_c2,comp121379_c0
GO:0005575	Cellular Component	GO:0005623	cell	GO:0044464	cell part	GO:0008287	protein serine/threonine phosphatase complex	20	comp124816_c0,comp118398_c0,comp67051_c1,comp113832_c0,comp64971_c0,comp115662_c0,comp124144_c0,comp114608_c0,comp119319_c0,comp504357_c0,comp124440_c0,comp109480_c0,comp56159_c0,comp124786_c0,comp105396_c0,comp122031_c0,comp124881_c0,comp111502_c0,comp113432_c0,comp77213_c0
GO:0005575	Cellular Component	GO:0005623	cell	GO:0044464	cell part	GO:0071944	cell periphery	2694	comp105487_c2,comp116230_c1,comp111263_c0,comp114699_c0,comp108443_c0,comp73775_c0,comp116998_c0,comp122222_c0,comp118503_c0,comp89132_c0,comp119227_c0,comp111701_c0,comp1322289_c0,comp109258_c0,comp91379_c1,comp124528_c0,comp104077_c0,comp1852324_c0,comp64818_c0,comp99783_c1,comp114249_c0,comp109162_c0,comp124080_c0,comp96597_c0,comp4342_c0,comp108989_c0,comp109033_c0,comp109180_c1,comp121235_c0…
omp86603_c0,comp111004_c0,comp85784_c0,comp107790_c0,comp1322047_c0,comp123765_c0,comp121901_c0,comp105300_c0,comp108150_c1,comp117569_c0,comp111897_c0,comp88934_c0,comp108308_c0,comp119684_c0,comp60312_c0,comp101086_c0,comp111971_c0,comp858944_c0,comp24037_c0,comp112986_c0,comp120537_c0,comp123596_c0,comp105760_c0,comp486347_c0,comp99255_c1,comp83872_c0,comp122812_c0,comp120666_c0,comp123954_c0,…
GO:0005575	Cellular Component	GO:0005623	cell	GO:0044464	cell part	GO:0045177	apical part of cell	3	comp123364_c0,comp1315229_c0,comp727135_c0
GO:0005575	Cellular Component	GO:0005623	cell	GO:0044464	cell part	GO:0042763	intracellular immature spore	14	comp9558_c0,comp103648_c0,comp115246_c0,comp115994_c0,comp99763_c0,comp114481_c1,comp909033_c0,comp53571_c0,comp76600_c0,comp111108_c0,comp114961_c0,comp117405_c0,comp109069_c0,comp36740_c0
GO:0005575	Cellular Component	GO:0005623	cell	GO:0044464	cell part	GO:0044463	cell projection part	47	comp112021_c0,comp122711_c0,comp115555_c0,comp382955_c0,comp977793_c0,comp2536_c1,comp123732_c0,comp1561207_c0,comp329402_c0,comp1625684_c0,comp119214_c0,comp105199_c0,comp932084_c0,comp116664_c1,comp62713_c1,comp1315229_c0,comp93075_c1,comp572576_c0,comp108989_c0,comp122811_c1,comp123304_c0,comp15958_c0,comp119301_c0,comp1847455_c0,comp2022219_c0,comp123060_c0,comp1609198_c0,comp1584520_c0,comp1…
GO:0005575	Cellular Component	GO:0005623	cell	GO:0044464	cell part	GO:0012506	vesicle membrane	120	comp113942_c0,comp115377_c2,comp103929_c0,comp82082_c0,comp66757_c0,comp88972_c0,comp107391_c1,comp125192_c0,comp106734_c4,comp124439_c0,comp111343_c1,comp123947_c1,comp106503_c0,comp107391_c3,comp113108_c1,comp108040_c0,comp7141_c0,comp123969_c1,comp280921_c0,comp119115_c0,comp115228_c0,comp80292_c2,comp5111_c0,comp122320_c0,comp683113_c0,comp66057_c0,comp70322_c0,comp1301248_c0,comp124344_c0,co…
GO:0005575	Cellular Component	GO:0005623	cell	GO:0044464	cell part	GO:0044462	external encapsulating structure part	51	comp780429_c0,comp113688_c0,comp114222_c0,comp112135_c0,comp108120_c0,comp110373_c0,comp1593089_c0,comp24794_c1,comp122975_c0,comp81953_c0,comp112602_c0,comp100270_c0,comp110641_c0,comp121342_c0,comp83646_c0,comp122739_c0,comp1851680_c0,comp118867_c1,comp91934_c0,comp111640_c0,comp6420_c0,comp68648_c0,comp111056_c0,comp124959_c0,comp108820_c0,comp1326547_c0,comp92491_c0,comp603024_c0,comp722767_c…
GO:0005575	Cellular Component	GO:0005623	cell	GO:0044464	cell part	GO:0097458	neuron part	3	comp2074384_c0,comp60593_c0,comp93075_c1
GO:0005575	Cellular Component	GO:0005623	cell	GO:0044464	cell part	GO:0060187	cell pole	5	comp123440_c0,comp108989_c0,comp1315229_c0,comp727135_c0,comp117009_c0
GO:0005575	Cellular Component	GO:0005623	cell	GO:0044464	cell part	GO:0042597	periplasmic space	27	comp742862_c0,comp113876_c0,comp620375_c0,comp112602_c0,comp1597925_c0,comp116733_c0,comp1144848_c0,comp83646_c0,comp31221_c0,comp1301074_c0,comp121342_c0,comp108120_c0,comp118867_c1,comp113688_c0,comp1851680_c0,comp6420_c0,comp111640_c0,comp24794_c1,comp1326547_c0,comp1593089_c0,comp73075_c0,comp81953_c0,comp122975_c0,comp2047633_c0,comp1556_c0,comp110373_c0,comp124959_c0
GO:0005575	Cellular Component	GO:0005623	cell	GO:0044464	cell part	GO:0044424	intracellular part	15076	comp20005_c0,comp263731_c0,comp59185_c0,comp105561_c0,comp1813936_c0,comp1933994_c0,comp63614_c1,comp1353243_c0,comp124564_c0,comp117158_c0,comp1479275_c0,comp113975_c0,comp106677_c2,comp122188_c0,comp122014_c0,comp450392_c0,comp125612_c0,comp51653_c0,comp123761_c1,comp106586_c0,comp113326_c0,comp2375160_c0,comp1996015_c0,comp113942_c0,comp109588_c0,comp66839_c0,comp124423_c0,comp875164_c0,comp12…
,comp108417_c0,comp1911698_c0,comp118471_c0,comp112109_c0,comp110267_c0,comp119052_c0,comp109598_c0,comp29278_c0,comp1299575_c0,comp17691_c0,comp15222_c0,comp129_c0,comp109954_c0,comp99162_c0,comp103284_c1,comp920128_c0,comp123000_c0,comp31644_c0,comp121080_c0,comp103331_c1,comp61420_c0,comp30393_c0,comp707965_c0,comp1575211_c0,comp124141_c2,comp115939_c0,comp120234_c0,comp73541_c0,comp202047_c0,…
6_c1,comp110058_c0,comp104208_c0,comp138825_c0,comp109146_c0,comp111063_c0,comp108025_c0,comp113022_c0,comp105153_c3,comp47114_c0,comp62472_c0,comp348959_c0,comp111159_c0,comp125256_c0,comp123442_c0,comp107359_c0,comp122710_c0,comp109653_c0,comp81318_c0,comp112102_c1,comp102692_c0,comp20437_c0,comp1864404_c0,comp120951_c0,comp111883_c0,comp435080_c0,comp120452_c0,comp40854_c0,comp123751_c0,comp11…
comp67961_c0,comp122833_c0,comp109967_c0,comp799289_c0,comp96864_c1,comp51707_c0,comp121665_c1,comp105101_c2,comp20087_c0,comp39626_c0,comp116723_c0,comp363046_c0,comp102524_c0,comp124430_c0,comp113241_c0,comp113177_c1,comp291985_c0,comp125528_c0,comp81850_c0,comp951843_c0,comp39091_c0,comp115213_c3,comp124687_c0,comp1443799_c0,comp92786_c0,comp101640_c0,comp117755_c1,comp110619_c1,comp120970_c0,…
,comp106241_c0,comp116266_c0,comp321083_c0,comp123158_c0,comp923778_c0,comp113758_c1,comp112842_c1,comp105002_c1,comp120438_c1,comp106608_c1,comp2074574_c0,comp3359_c0,comp1047350_c0,comp101788_c0,comp1881514_c0,comp84826_c0,comp30849_c1,comp110389_c0,comp19297_c0,comp117302_c0,comp123270_c0,comp849518_c0,comp27632_c0,comp119781_c0,comp927911_c0,comp94523_c0,comp78021_c0,comp109376_c1,comp122536_…
p123241_c1,comp120501_c0,comp114145_c0,comp121734_c0,comp124579_c0,comp737079_c0,comp118995_c0,comp1141579_c0,comp81344_c0,comp918897_c0,comp679465_c0,comp956808_c0,comp124842_c0,comp115123_c0,comp121767_c0,comp77389_c0,comp30601_c0,comp116143_c0,comp118827_c0,comp121850_c1,comp109610_c0,comp1175913_c0,comp3001_c1,comp120019_c0,comp124810_c0,comp107426_c2,comp119975_c0,comp108270_c0,comp62485_c1,…
6062_c0,comp86495_c0,comp118589_c0,comp103793_c0,comp118718_c0,comp18028_c0,comp120233_c0,comp105819_c0,comp70608_c0,comp1530488_c0,comp104106_c1,comp1355204_c0,comp76157_c0,comp1076394_c0,comp119586_c0,comp107036_c0,comp733425_c0,comp977793_c0,comp117703_c0,comp113870_c0,comp1031694_c0,comp81126_c0,comp5323_c0,comp613306_c0,comp108746_c0,comp44518_c0,comp61204_c0,comp1050955_c0,comp519301_c0,com…
GO:0005575	Cellular Component	GO:0005623	cell	GO:0044464	cell part	GO:0044297	cell body	3	comp93075_c1,comp60593_c0,comp2074384_c0
GO:0005575	Cellular Component	GO:0005623	cell	GO:0044464	cell part	GO:0042175	nuclear outer membrane-endoplasmic reticulum membrane network	272	comp2378306_c0,comp114797_c0,comp61420_c0,comp120374_c1,comp115126_c0,comp83675_c0,comp120205_c0,comp117472_c0,comp1192474_c0,comp115974_c0,comp116180_c2,comp121086_c0,comp123222_c0,comp39124_c0,comp120374_c0,comp124914_c0,comp114667_c0,comp115931_c0,comp117163_c0,comp116522_c0,comp55460_c0,comp71852_c0,comp112888_c0,comp94957_c0,comp121534_c0,comp120125_c0,comp102861_c0,comp93123_c0,comp120038_c…
GO:0005575	Cellular Component	GO:0005623	cell	GO:0044464	cell part	GO:0005886	plasma membrane	378	comp67430_c0,comp55215_c0,comp119910_c1,comp119340_c0,comp112091_c0,comp33548_c0,comp100656_c0,comp103892_c0,comp1322289_c0,comp117266_c0,comp113160_c0,comp116418_c0,comp121628_c0,comp119838_c0,comp110530_c0,comp117059_c3,comp4342_c0,comp93217_c0,comp110518_c0,comp1943355_c0,comp102875_c1,comp104077_c0,comp124713_c0,comp112700_c0,comp123396_c0,comp1609198_c0,comp37791_c0,comp1046626_c0,comp4699_c…
GO:0005575	Cellular Component	GO:0005623	cell	GO:0044464	cell part	GO:0012505	endomembrane system	724	comp122514_c1,comp118671_c0,comp83233_c0,comp107531_c0,comp1577016_c0,comp119145_c0,comp124039_c0,comp104523_c0,comp125463_c0,comp121486_c0,comp74006_c2,comp1532514_c0,comp886585_c0,comp116538_c0,comp2023187_c0,comp123934_c0,comp66246_c0,comp66891_c0,comp83191_c0,comp127327_c0,comp113397_c1,comp1306868_c0,comp1534827_c0,comp66058_c0,comp41462_c0,comp125043_c0,comp123205_c0,comp125152_c0,comp12188…
GO:0005575	Cellular Component	GO:0005623	cell	GO:0044464	cell part	GO:0030312	external encapsulating structure	664	comp110112_c0,comp114009_c0,comp110641_c0,comp101379_c0,comp86347_c0,comp120662_c1,comp84943_c0,comp111150_c0,comp113322_c0,comp116365_c0,comp116507_c0,comp112919_c0,comp116105_c0,comp109376_c0,comp119427_c0,comp73444_c0,comp120360_c1,comp110165_c0,comp121141_c0,comp3182_c1,comp80352_c0,comp119410_c0,comp848716_c0,comp76121_c0,comp106147_c0,comp81024_c0,comp104953_c0,comp115475_c0,comp100437_c0,c…
GO:0005575	Cellular Component	GO:0005623	cell	GO:0044464	cell part	GO:0005905	coated pit	18	comp39599_c0,comp1301248_c0,comp112700_c0,comp1606187_c0,comp93217_c0,comp112810_c0,comp123393_c1,comp102875_c1,comp85145_c0,comp113942_c0,comp111343_c1,comp111516_c0,comp1322047_c0,comp1382585_c0,comp85836_c0,comp125561_c0,comp113160_c0,comp98485_c0
GO:0005575	Cellular Component	GO:0005623	cell	GO:0044464	cell part	GO:0044459	plasma membrane part	378	comp1430687_c0,comp61669_c1,comp110554_c0,comp121592_c0,comp1415378_c0,comp122426_c0,comp82799_c0,comp95176_c0,comp103966_c0,comp112665_c0,comp118069_c0,comp109381_c0,comp122462_c0,comp114822_c1,comp22855_c0,comp1315229_c0,comp93938_c0,comp115440_c2,comp1954571_c0,comp1089054_c0,comp17902_c0,comp117718_c0,comp125161_c0,comp1841024_c0,comp109381_c2,comp72791_c1,comp4725_c0,comp993625_c0,comp118566…
GO:0005575	Cellular Component	GO:0005623	cell	GO:0044464	cell part	GO:0030427	site of polarized growth	6	comp108989_c0,comp123440_c0,comp117009_c0,comp727135_c0,comp1315229_c0,comp93075_c1
GO:0005575	Cellular Component	GO:0005623	cell	GO:0044464	cell part	GO:0005622	intracellular	15098	comp345630_c0,comp96349_c1,comp1023864_c0,comp123767_c0,comp118488_c0,comp112853_c1,comp120664_c3,comp77187_c0,comp123060_c0,comp120169_c0,comp121840_c0,comp109423_c0,comp17303_c0,comp112081_c1,comp125371_c0,comp112124_c0,comp40692_c0,comp2639_c0,comp79268_c0,comp118785_c0,comp101199_c0,comp66246_c0,comp123934_c0,comp19283_c0,comp108336_c0,comp115490_c0,comp105432_c0,comp120006_c0,comp90348_c0,co…
_c0,comp48188_c0,comp113761_c0,comp112660_c0,comp1420137_c0,comp85265_c0,comp107141_c0,comp120292_c0,comp1862660_c0,comp111336_c0,comp125666_c0,comp119896_c0,comp121726_c0,comp689343_c0,comp109275_c0,comp113646_c0,comp106239_c0,comp13125_c0,comp1173823_c0,comp124499_c1,comp72618_c0,comp75789_c0,comp118172_c0,comp120366_c0,comp16339_c0,comp49030_c0,comp76155_c1,comp1068337_c0,comp125111_c2,comp119…
_c0,comp1528884_c0,comp112369_c0,comp105515_c2,comp115856_c0,comp1115168_c0,comp107725_c0,comp112951_c0,comp108909_c0,comp116545_c0,comp123618_c0,comp97621_c0,comp112026_c0,comp119914_c0,comp118339_c0,comp95564_c0,comp100846_c0,comp484325_c0,comp62713_c1,comp490872_c0,comp116895_c0,comp848151_c0,comp115915_c0,comp1319898_c0,comp928654_c0,comp385290_c0,comp96310_c0,comp121058_c0,comp122199_c0,comp…
10498_c0,comp111701_c0,comp89267_c0,comp16912_c0,comp82061_c0,comp732_c1,comp67259_c0,comp121305_c0,comp105487_c2,comp93199_c0,comp113259_c0,comp4284_c0,comp77131_c0,comp115415_c0,comp187000_c0,comp57019_c0,comp110166_c0,comp311687_c0,comp92852_c0,comp121662_c0,comp123943_c0,comp118539_c1,comp114110_c0,comp118895_c0,comp124222_c0,comp65442_c0,comp376918_c0,comp70818_c0,comp112322_c0,comp125391_c0…
comp96628_c0,comp646439_c0,comp103535_c2,comp110382_c0,comp124944_c0,comp1894249_c0,comp968274_c0,comp104311_c0,comp109964_c1,comp108534_c0,comp722373_c0,comp111766_c1,comp121323_c0,comp109731_c0,comp119168_c0,comp1359840_c0,comp59314_c0,comp85417_c0,comp80166_c0,comp88647_c0,comp118336_c1,comp63910_c0,comp103178_c0,comp119013_c0,comp103378_c1,comp121721_c1,comp120192_c0,comp643337_c0,comp1868754…
c0,comp106580_c0,comp1583116_c0,comp121830_c0,comp38551_c0,comp122387_c0,comp124535_c0,comp992662_c0,comp1530551_c0,comp122154_c0,comp117426_c0,comp114408_c1,comp122356_c0,comp1142693_c0,comp117086_c0,comp103193_c0,comp103453_c0,comp112285_c0,comp109951_c2,comp521638_c0,comp110897_c0,comp113152_c0,comp115477_c0,comp112482_c0,comp119161_c0,comp65795_c0,comp1057_c0,comp1533746_c0,comp37842_c0,comp9…
mp105675_c0,comp113182_c1,comp217349_c0,comp115221_c0,comp119033_c2,comp109020_c0,comp1959664_c0,comp111065_c1,comp854056_c0,comp119499_c1,comp1331710_c0,comp12329_c0,comp118034_c0,comp117280_c0,comp122430_c0,comp123054_c0,comp120567_c0,comp120895_c0,comp125560_c0,comp106074_c1,comp76709_c0,comp72734_c0,comp16451_c0,comp122166_c0,comp118935_c0,comp1897329_c0,comp116680_c0,comp37756_c1,comp106949_…
GO:0005575	Cellular Component	GO:0005623	cell	GO:0044464	cell part	GO:0042995	cell projection	226	comp121035_c0,comp22647_c0,comp111842_c0,comp116664_c1,comp122850_c0,comp40827_c0,comp115718_c0,comp948227_c0,comp871298_c0,comp93075_c1,comp703661_c0,comp1561207_c0,comp105199_c0,comp99692_c0,comp3165_c0,comp113761_c0,comp679451_c0,comp65939_c0,comp123917_c0,comp382955_c0,comp118440_c0,comp122361_c0,comp64971_c1,comp13448_c0,comp123321_c0,comp114463_c0,comp500176_c0,comp123139_c1,comp521582_c0,c…
GO:0005575	Cellular Component	GO:0005623	cell	GO:0044464	cell part	GO:0097223	sperm part	2	comp110518_c0,comp1625684_c0
GO:0005575	Cellular Component	GO:0005623	cell	GO:0044464	cell part	GO:0031975	envelope	1148	comp71845_c0,comp66257_c0,comp124909_c0,comp105389_c0,comp114387_c0,comp112434_c1,comp99882_c0,comp118214_c0,comp118349_c0,comp119996_c0,comp1619711_c0,comp106454_c0,comp123127_c0,comp119803_c1,comp125300_c0,comp24013_c0,comp116596_c0,comp115242_c0,comp109922_c0,comp111465_c0,comp117469_c0,comp117903_c0,comp1173467_c0,comp125651_c0,comp115341_c0,comp124705_c0,comp60229_c1,comp120231_c1,comp70068_…
GO:0005575	Cellular Component	GO:0005623	cell	GO:0044464	cell part	GO:0031252	cell leading edge	4	comp1943355_c0,comp71324_c0,comp118440_c0,comp1609198_c0
GO:0005575	Cellular Component	GO:0044425	membrane part	GO:0030964	NADH dehydrogenase complex	GO:0045271	respiratory chain complex I	46	comp856940_c0,comp111874_c0,comp96970_c0,comp118525_c0,comp112824_c1,comp122845_c0,comp104936_c0,comp103802_c0,comp117703_c0,comp115283_c0,comp107189_c0,comp55170_c0,comp115120_c0,comp52134_c0,comp105033_c0,comp114825_c0,comp866353_c0,comp2337306_c0,comp111539_c0,comp37144_c0,comp109258_c0,comp1021947_c0,comp105964_c0,comp71754_c0,comp116442_c0,comp172406_c0,comp102699_c0,comp109425_c0,comp109922…
GO:0005575	Cellular Component	GO:0044425	membrane part	GO:0009521	photosystem	GO:0009523	photosystem II	120	comp116280_c1,comp124818_c0,comp1369176_c0,comp119694_c0,comp1391738_c0,comp104039_c0,comp124377_c0,comp1014190_c0,comp115982_c0,comp69043_c1,comp103200_c1,comp92188_c0,comp40682_c0,comp118404_c0,comp112804_c1,comp109105_c0,comp1228624_c0,comp111481_c0,comp1645691_c0,comp111161_c0,comp119248_c0,comp579408_c0,comp85736_c0,comp113371_c0,comp117855_c0,comp92766_c0,comp1045827_c0,comp1377149_c0,comp1…
GO:0005575	Cellular Component	GO:0044425	membrane part	GO:0009521	photosystem	GO:0009522	photosystem I	20	comp93913_c0,comp95075_c0,comp86471_c0,comp100071_c0,comp101313_c0,comp925831_c0,comp90906_c0,comp1539568_c0,comp614657_c0,comp1151857_c0,comp103026_c0,comp107969_c0,comp9861_c0,comp36151_c0,comp635960_c0,comp57346_c0,comp70262_c0,comp870868_c0,comp111184_c1,comp16876_c0
GO:0005575	Cellular Component	GO:0044425	membrane part	GO:0030117	membrane coat	GO:0030119	AP-type membrane coat adaptor complex	45	comp115839_c0,comp88966_c0,comp123402_c0,comp123180_c0,comp124418_c0,comp69348_c0,comp122666_c0,comp121761_c0,comp123436_c0,comp107391_c0,comp643007_c0,comp112691_c1,comp101704_c0,comp121712_c1,comp353409_c0,comp85229_c0,comp24634_c0,comp118475_c0,comp39626_c0,comp119654_c0,comp85229_c1,comp116793_c0,comp112507_c0,comp499741_c0,comp122153_c0,comp39721_c0,comp115122_c0,comp103974_c0,comp10780_c0,c…
GO:0005575	Cellular Component	GO:0044425	membrane part	GO:0030117	membrane coat	GO:0030120	vesicle coat	107	comp440949_c0,comp119606_c0,comp123210_c0,comp123785_c0,comp1322047_c0,comp105354_c0,comp123740_c1,comp112759_c0,comp125561_c0,comp116133_c0,comp107391_c4,comp98485_c0,comp63320_c0,comp1527522_c0,comp39599_c0,comp52722_c0,comp91670_c0,comp107391_c0,comp121706_c0,comp122826_c0,comp114250_c0,comp111385_c0,comp393408_c0,comp17774_c0,comp85145_c0,comp97624_c0,comp112550_c0,comp1614400_c0,comp106734_c…
GO:0005575	Cellular Component	GO:0044425	membrane part	GO:0030117	membrane coat	GO:0030118	clathrin coat	58	comp124418_c0,comp122666_c0,comp69348_c0,comp88966_c0,comp123402_c0,comp115839_c0,comp123180_c0,comp121761_c0,comp643007_c0,comp123436_c0,comp1301248_c0,comp107391_c0,comp121712_c1,comp39599_c0,comp353409_c0,comp112691_c1,comp98485_c0,comp125561_c0,comp85229_c0,comp118475_c0,comp24634_c0,comp119654_c0,comp85229_c1,comp116793_c0,comp1322047_c0,comp39626_c0,comp111343_c1,comp113942_c0,comp499741_c0…
GO:0005575	Cellular Component	GO:0044425	membrane part	GO:0034702	ion channel complex	GO:0034703	cation channel complex	97	comp1564537_c0,comp124494_c0,comp107178_c0,comp104820_c0,comp105387_c0,comp125266_c0,comp72791_c1,comp123251_c1,comp4699_c0,comp123822_c0,comp116535_c0,comp109208_c0,comp117100_c0,comp101677_c0,comp60922_c1,comp110554_c0,comp119208_c0,comp1430687_c0,comp95176_c0,comp124713_c0,comp123396_c0,comp117763_c0,comp33761_c0,comp121259_c0,comp121974_c0,comp110518_c0,comp1303214_c0,comp436038_c0,comp39193_…
GO:0005575	Cellular Component	GO:0044425	membrane part	GO:0019898	extrinsic to membrane	GO:0031312	extrinsic to organelle membrane	7	comp121832_c0,comp106150_c1,comp120992_c1,comp118527_c0,comp115228_c0,comp72661_c0,comp106263_c1
GO:0005575	Cellular Component	GO:0044425	membrane part	GO:0019898	extrinsic to membrane	GO:0019897	extrinsic to plasma membrane	41	comp120951_c0,comp59924_c0,comp93938_c0,comp93075_c1,comp22855_c0,comp95251_c0,comp119910_c1,comp1396864_c0,comp125020_c0,comp484421_c0,comp1374332_c0,comp150920_c0,comp55004_c0,comp104077_c0,comp1168415_c0,comp109399_c0,comp121628_c0,comp124763_c1,comp111339_c0,comp84595_c0,comp105660_c0,comp993625_c0,comp96838_c0,comp164799_c0,comp37791_c0,comp85784_c0,comp99682_c0,comp125161_c0,comp17902_c0,co…
GO:0005575	Cellular Component	GO:0044425	membrane part	GO:0042175	nuclear outer membrane-endoplasmic reticulum membrane network	GO:0005789	endoplasmic reticulum membrane	175	comp56671_c0,comp113397_c1,comp119516_c0,comp83191_c0,comp87952_c1,comp125043_c0,comp96864_c1,comp123205_c0,comp98801_c0,comp104282_c0,comp36603_c0,comp115316_c0,comp21526_c0,comp124755_c0,comp122130_c0,comp114320_c0,comp112267_c1,comp115003_c0,comp139095_c0,comp87952_c0,comp118671_c0,comp124959_c0,comp462987_c0,comp122905_c0,comp110179_c1,comp104523_c0,comp1921682_c0,comp867_c0,comp3628_c0,comp1…
GO:0005575	Cellular Component	GO:0044425	membrane part	GO:0033177	proton-transporting two-sector ATPase complex, proton-transporting domain	GO:0045263	proton-transporting ATP synthase complex, coupling factor F(o)	85	comp100380_c0,comp116540_c0,comp122834_c2,comp112021_c0,comp99896_c0,comp103959_c2,comp122106_c0,comp114656_c0,comp112340_c0,comp68946_c0,comp111008_c0,comp85374_c0,comp119524_c0,comp103938_c0,comp119033_c1,comp116631_c0,comp107359_c0,comp108366_c0,comp105907_c0,comp103195_c0,comp97293_c0,comp1162675_c0,comp111956_c0,comp210409_c0,comp24013_c0,comp104564_c2,comp106406_c1,comp1915483_c0,comp124315…
GO:0005575	Cellular Component	GO:0044425	membrane part	GO:0033177	proton-transporting two-sector ATPase complex, proton-transporting domain	GO:0033179	proton-transporting V-type ATPase, V0 domain	3	comp115065_c1,comp120057_c0,comp115065_c0
GO:0005575	Cellular Component	GO:0044425	membrane part	GO:0070469	respiratory chain	GO:0005746	mitochondrial respiratory chain	84	comp123316_c0,comp124218_c0,comp104004_c0,comp125651_c0,comp172406_c0,comp109922_c0,comp104161_c0,comp1124288_c0,comp257472_c0,comp110653_c0,comp103695_c0,comp71845_c0,comp107896_c0,comp107421_c0,comp107931_c0,comp25993_c0,comp125653_c0,comp1596789_c0,comp104936_c0,comp468242_c0,comp104132_c0,comp107189_c0,comp102017_c0,comp2367762_c0,comp45124_c0,comp982135_c0,comp117742_c1,comp96970_c0,comp1192…
GO:0005575	Cellular Component	GO:0044425	membrane part	GO:0070469	respiratory chain	GO:0045277	respiratory chain complex IV	12	comp119286_c0,comp35565_c0,comp1596789_c0,comp104161_c0,comp25993_c0,comp107931_c0,comp111479_c0,comp117742_c1,comp45124_c0,comp110653_c0,comp67942_c1,comp104487_c0
GO:0005575	Cellular Component	GO:0044425	membrane part	GO:0070469	respiratory chain	GO:0045275	respiratory chain complex III	25	comp468242_c0,comp1575870_c0,comp776646_c0,comp104132_c0,comp103415_c0,comp125458_c1,comp2367762_c0,comp102017_c0,comp982135_c0,comp95443_c0,comp45852_c0,comp121333_c0,comp113126_c0,comp257472_c0,comp110358_c0,comp103535_c1,comp103852_c0,comp114263_c0,comp1348439_c0,comp8219_c0,comp110690_c0,comp71845_c0,comp1524002_c0,comp125653_c0,comp60301_c0
GO:0005575	Cellular Component	GO:0044425	membrane part	GO:0070469	respiratory chain	GO:0045271	respiratory chain complex I	46	comp856940_c0,comp111874_c0,comp96970_c0,comp118525_c0,comp112824_c1,comp122845_c0,comp104936_c0,comp103802_c0,comp117703_c0,comp115283_c0,comp107189_c0,comp55170_c0,comp115120_c0,comp52134_c0,comp105033_c0,comp114825_c0,comp866353_c0,comp2337306_c0,comp111539_c0,comp37144_c0,comp109258_c0,comp1021947_c0,comp105964_c0,comp71754_c0,comp116442_c0,comp172406_c0,comp102699_c0,comp109425_c0,comp109922…
GO:0005575	Cellular Component	GO:0044425	membrane part	GO:0070469	respiratory chain	GO:0045273	respiratory chain complex II	4	comp1166065_c0,comp1266372_c0,comp2370476_c0,comp70068_c0
GO:0005575	Cellular Component	GO:0044425	membrane part	GO:0044455	mitochondrial membrane part	GO:0005746	mitochondrial respiratory chain	84	comp123316_c0,comp124218_c0,comp104004_c0,comp125651_c0,comp172406_c0,comp109922_c0,comp104161_c0,comp1124288_c0,comp257472_c0,comp110653_c0,comp103695_c0,comp71845_c0,comp107896_c0,comp107421_c0,comp107931_c0,comp25993_c0,comp125653_c0,comp1596789_c0,comp104936_c0,comp468242_c0,comp104132_c0,comp107189_c0,comp102017_c0,comp2367762_c0,comp45124_c0,comp982135_c0,comp117742_c1,comp96970_c0,comp1192…
GO:0005575	Cellular Component	GO:0044425	membrane part	GO:0044455	mitochondrial membrane part	GO:0005753	mitochondrial proton-transporting ATP synthase complex	116	comp2739437_c0,comp41154_c0,comp101633_c0,comp125204_c0,comp62565_c0,comp116797_c0,comp8463_c0,comp121864_c0,comp53974_c0,comp1569458_c0,comp103710_c0,comp105278_c0,comp121051_c0,comp37416_c0,comp124825_c0,comp81063_c0,comp103829_c0,comp92827_c1,comp107879_c1,comp113138_c0,comp82972_c0,comp81344_c0,comp122511_c0,comp117521_c0,comp107828_c0,comp106523_c1,comp109698_c0,comp69565_c0,comp847411_c0,co…
GO:0005575	Cellular Component	GO:0044425	membrane part	GO:0044455	mitochondrial membrane part	GO:0031304	intrinsic to mitochondrial inner membrane	4	comp116793_c1,comp109720_c0,comp120357_c0,comp107915_c1
GO:0005575	Cellular Component	GO:0044425	membrane part	GO:0044455	mitochondrial membrane part	GO:0000275	mitochondrial proton-transporting ATP synthase complex, catalytic core F(1)	4	comp109698_c0,comp115120_c0,comp115654_c0,comp107039_c0
GO:0005575	Cellular Component	GO:0044425	membrane part	GO:0044455	mitochondrial membrane part	GO:0032592	integral to mitochondrial membrane	4	comp116793_c1,comp107915_c1,comp120357_c0,comp109720_c0
GO:0005575	Cellular Component	GO:0044425	membrane part	GO:0031224	intrinsic to membrane	GO:0031226	intrinsic to plasma membrane	179	comp123517_c0,comp97674_c0,comp108563_c0,comp14952_c0,comp115229_c0,comp97923_c0,comp1836159_c0,comp891364_c0,comp122231_c0,comp34279_c0,comp100710_c0,comp115124_c0,comp114626_c0,comp1315136_c0,comp106196_c0,comp121682_c0,comp103195_c0,comp91528_c0,comp109414_c0,comp78071_c0,comp122142_c0,comp113727_c1,comp105774_c0,comp123671_c0,comp98789_c0,comp112332_c0,comp91302_c0,comp575914_c0,comp116882_c0…
GO:0005575	Cellular Component	GO:0044425	membrane part	GO:0031224	intrinsic to membrane	GO:0031225	anchored to membrane	28	comp117718_c0,comp121682_c0,comp107762_c0,comp112593_c0,comp103195_c0,comp115124_c0,comp102273_c0,comp124877_c0,comp122627_c0,comp104415_c0,comp101865_c1,comp123671_c0,comp97923_c0,comp101691_c0,comp115027_c1,comp105774_c0,comp112775_c0,comp119442_c0,comp117266_c0,comp124366_c0,comp125179_c0,comp115027_c0,comp100656_c0,comp118566_c0,comp118083_c0,comp121379_c0,comp115825_c0,comp112091_c0
GO:0005575	Cellular Component	GO:0044425	membrane part	GO:0031224	intrinsic to membrane	GO:0031300	intrinsic to organelle membrane	179	comp1028804_c0,comp728065_c0,comp116810_c0,comp88396_c1,comp84747_c0,comp722373_c0,comp1160437_c0,comp115674_c0,comp116797_c0,comp110243_c0,comp119745_c0,comp93225_c0,comp116878_c0,comp109190_c0,comp122176_c1,comp116628_c0,comp121934_c0,comp19303_c0,comp1737_c0,comp114303_c0,comp116793_c1,comp121244_c0,comp102502_c0,comp85378_c0,comp408100_c0,comp120262_c0,comp120276_c0,comp116217_c0,comp97049_c0…
GO:0005575	Cellular Component	GO:0044425	membrane part	GO:0031224	intrinsic to membrane	GO:0016021	integral to membrane	522	comp101317_c0,comp28639_c0,comp1625684_c0,comp636667_c0,comp120571_c0,comp66897_c0,comp24089_c0,comp120271_c1,comp113986_c0,comp99274_c0,comp100068_c0,comp1315136_c0,comp2410512_c0,comp78879_c1,comp108563_c0,comp34279_c0,comp122905_c0,comp124959_c0,comp112267_c1,comp271729_c0,comp125591_c0,comp115590_c0,comp123530_c0,comp986034_c0,comp80840_c0,comp97529_c0,comp99409_c0,comp1854024_c0,comp104282_c…
GO:0005575	Cellular Component	GO:0044425	membrane part	GO:0044459	plasma membrane part	GO:0031226	intrinsic to plasma membrane	179	comp123517_c0,comp97674_c0,comp108563_c0,comp14952_c0,comp115229_c0,comp97923_c0,comp1836159_c0,comp891364_c0,comp122231_c0,comp34279_c0,comp100710_c0,comp115124_c0,comp114626_c0,comp1315136_c0,comp106196_c0,comp121682_c0,comp103195_c0,comp91528_c0,comp109414_c0,comp78071_c0,comp122142_c0,comp113727_c1,comp105774_c0,comp123671_c0,comp98789_c0,comp112332_c0,comp91302_c0,comp575914_c0,comp116882_c0…
GO:0005575	Cellular Component	GO:0044425	membrane part	GO:0044459	plasma membrane part	GO:0016010	dystrophin-associated glycoprotein complex	15	comp124759_c1,comp845611_c0,comp111112_c0,comp60983_c0,comp114767_c0,comp854199_c0,comp95857_c0,comp124704_c0,comp110954_c0,comp93183_c0,comp124564_c0,comp120655_c0,comp123339_c0,comp73563_c0,comp61669_c1
GO:0005575	Cellular Component	GO:0044425	membrane part	GO:0044459	plasma membrane part	GO:0019897	extrinsic to plasma membrane	41	comp120951_c0,comp59924_c0,comp93938_c0,comp93075_c1,comp22855_c0,comp95251_c0,comp119910_c1,comp1396864_c0,comp125020_c0,comp484421_c0,comp1374332_c0,comp150920_c0,comp55004_c0,comp104077_c0,comp1168415_c0,comp109399_c0,comp121628_c0,comp124763_c1,comp111339_c0,comp84595_c0,comp105660_c0,comp993625_c0,comp96838_c0,comp164799_c0,comp37791_c0,comp85784_c0,comp99682_c0,comp125161_c0,comp17902_c0,co…
GO:0005575	Cellular Component	GO:0044425	membrane part	GO:0044459	plasma membrane part	GO:0016323	basolateral plasma membrane	4	comp103892_c1,comp103892_c0,comp98424_c0,comp115579_c1
GO:0005575	Cellular Component	GO:0044425	membrane part	GO:0044459	plasma membrane part	GO:0031253	cell projection membrane	2	comp1943355_c0,comp1609198_c0
GO:0005575	Cellular Component	GO:0044425	membrane part	GO:0044459	plasma membrane part	GO:0009898	internal side of plasma membrane	18	comp164799_c0,comp85784_c0,comp1396864_c0,comp95251_c0,comp96838_c0,comp22855_c0,comp120951_c0,comp109399_c0,comp121778_c0,comp111339_c0,comp1168415_c0,comp1374332_c0,comp114659_c0,comp484421_c0,comp113581_c0,comp125161_c0,comp17902_c0,comp111309_c0
GO:0005575	Cellular Component	GO:0044425	membrane part	GO:0044459	plasma membrane part	GO:0005891	voltage-gated calcium channel complex	12	comp1393495_c0,comp36941_c0,comp112539_c0,comp123441_c0,comp1564537_c0,comp125453_c0,comp11582_c0,comp110518_c0,comp1303214_c0,comp64571_c0,comp449826_c0,comp1625684_c0
GO:0005575	Cellular Component	GO:0044425	membrane part	GO:0044459	plasma membrane part	GO:0031256	leading edge membrane	2	comp1943355_c0,comp1609198_c0
GO:0005575	Cellular Component	GO:0044425	membrane part	GO:0044459	plasma membrane part	GO:0016011	dystroglycan complex	15	comp95857_c0,comp124704_c0,comp110954_c0,comp124564_c0,comp93183_c0,comp73563_c0,comp120655_c0,comp123339_c0,comp61669_c1,comp124759_c1,comp111112_c0,comp845611_c0,comp60983_c0,comp854199_c0,comp114767_c0
GO:0005575	Cellular Component	GO:0044425	membrane part	GO:0044459	plasma membrane part	GO:0042611	MHC protein complex	24	comp22647_c0,comp116418_c0,comp359941_c0,comp113510_c0,comp14533_c0,comp118058_c0,comp122392_c0,comp1322289_c0,comp115129_c0,comp33548_c0,comp123236_c0,comp107445_c0,comp61565_c0,comp10499_c0,comp122997_c0,comp1089054_c0,comp115634_c0,comp9861_c0,comp115157_c0,comp577260_c0,comp73760_c0,comp96016_c0,comp102682_c0,comp102092_c0
GO:0005575	Cellular Component	GO:0044425	membrane part	GO:0045281	succinate dehydrogenase complex	GO:0045257	succinate dehydrogenase complex (ubiquinone)	1	comp70068_c0
GO:0005575	Cellular Component	GO:0044425	membrane part	GO:0045273	respiratory chain complex II	GO:0045283	fumarate reductase complex	1	comp70068_c0
GO:0005575	Cellular Component	GO:0044425	membrane part	GO:0045273	respiratory chain complex II	GO:0045281	succinate dehydrogenase complex	1	comp70068_c0
GO:0005575	Cellular Component	GO:0044425	membrane part	GO:0033178	proton-transporting two-sector ATPase complex, catalytic domain	GO:0033180	proton-transporting V-type ATPase, V1 domain	40	comp80549_c0,comp123417_c0,comp123760_c0,comp122498_c0,comp125158_c0,comp117071_c0,comp125217_c0,comp118829_c0,comp121654_c0,comp121492_c1,comp12246_c0,comp124477_c0,comp96259_c0,comp124848_c0,comp119112_c0,comp111213_c0,comp114989_c0,comp121136_c0,comp123479_c0,comp102457_c0,comp110744_c0,comp119397_c0,comp125393_c0,comp113551_c0,comp122804_c0,comp2288_c1,comp123691_c0,comp53753_c0,comp122383_c0…
GO:0005575	Cellular Component	GO:0044425	membrane part	GO:0033178	proton-transporting two-sector ATPase complex, catalytic domain	GO:0045261	proton-transporting ATP synthase complex, catalytic core F(1)	31	comp50289_c1,comp115654_c0,comp107039_c0,comp114374_c0,comp113014_c0,comp106523_c1,comp88920_c0,comp107773_c0,comp115120_c0,comp34_c1,comp92827_c1,comp88749_c0,comp59448_c0,comp80719_c0,comp84414_c0,comp105048_c1,comp103296_c0,comp191884_c0,comp105278_c0,comp37416_c0,comp125601_c0,comp1547510_c0,comp121051_c0,comp109698_c0,comp62565_c0,comp116797_c0,comp847411_c0,comp88872_c0,comp1322289_c0,comp5…
GO:0005575	Cellular Component	GO:0044425	membrane part	GO:0005789	endoplasmic reticulum membrane	GO:0031211	endoplasmic reticulum palmitoyltransferase complex	1	comp114797_c0
GO:0005575	Cellular Component	GO:0044425	membrane part	GO:0005789	endoplasmic reticulum membrane	GO:0031227	intrinsic to endoplasmic reticulum membrane	72	comp71852_c0,comp112888_c0,comp118858_c1,comp182350_c0,comp31410_c0,comp113854_c2,comp97049_c0,comp116716_c0,comp93123_c0,comp109325_c0,comp102861_c0,comp122981_c1,comp113995_c0,comp408100_c0,comp19303_c0,comp1737_c0,comp109190_c0,comp116797_c0,comp119745_c0,comp115974_c0,comp1192474_c0,comp116180_c2,comp84747_c0,comp342339_c0,comp1028804_c0,comp116538_c0,comp101317_c0,comp66897_c0,comp122615_c0,…
GO:0005575	Cellular Component	GO:0044425	membrane part	GO:0005789	endoplasmic reticulum membrane	GO:0030867	rough endoplasmic reticulum membrane	20	comp124269_c0,comp1517407_c0,comp114465_c0,comp116716_c0,comp31556_c0,comp119680_c0,comp111608_c0,comp119192_c1,comp71852_c0,comp115003_c0,comp83203_c0,comp472566_c0,comp36387_c0,comp123368_c0,comp61420_c0,comp32237_c0,comp1737_c0,comp1028804_c0,comp36603_c0,comp2535700_c0
GO:0005575	Cellular Component	GO:0044425	membrane part	GO:0044453	nuclear membrane part	GO:0031229	intrinsic to nuclear inner membrane	14	comp99817_c0,comp24089_c0,comp2131661_c0,comp114570_c0,comp9778_c0,comp1534827_c0,comp91415_c0,comp111465_c0,comp110719_c0,comp1137528_c0,comp112952_c1,comp482994_c0,comp123592_c1,comp124120_c0
GO:0005575	Cellular Component	GO:0044425	membrane part	GO:0016469	proton-transporting two-sector ATPase complex	GO:0033177	proton-transporting two-sector ATPase complex, proton-transporting domain	296	comp101441_c0,comp42755_c0,comp15958_c0,comp577320_c0,comp122370_c0,comp1363127_c0,comp100768_c0,comp851617_c0,comp112692_c1,comp115509_c0,comp119650_c0,comp118391_c1,comp607595_c0,comp121625_c0,comp108833_c0,comp121141_c0,comp834_c0,comp3249_c1,comp841598_c0,comp20277_c0,comp737566_c0,comp568_c1,comp82972_c0,comp116619_c0,comp84940_c3,comp41154_c0,comp119467_c1,comp44355_c0,comp31463_c1,comp1211…
GO:0005575	Cellular Component	GO:0044425	membrane part	GO:0016469	proton-transporting two-sector ATPase complex	GO:0033178	proton-transporting two-sector ATPase complex, catalytic domain	115	comp88749_c0,comp1972182_c0,comp59448_c0,comp53753_c0,comp84414_c0,comp115120_c0,comp2288_c1,comp1533295_c0,comp107039_c0,comp114374_c0,comp119397_c0,comp34879_c1,comp44960_c0,comp1061703_c0,comp1322289_c0,comp65421_c0,comp1455770_c0,comp847411_c0,comp115737_c0,comp109698_c0,comp85911_c2,comp121016_c0,comp125178_c0,comp1547510_c0,comp2296216_c0,comp114699_c0,comp103296_c0,comp56171_c0,comp124786_…
GO:0005575	Cellular Component	GO:0044425	membrane part	GO:0016469	proton-transporting two-sector ATPase complex	GO:0045259	proton-transporting ATP synthase complex	183	comp105048_c1,comp120587_c0,comp1566613_c0,comp1303321_c0,comp114879_c0,comp210409_c0,comp50289_c1,comp107879_c0,comp113581_c0,comp101772_c0,comp116150_c0,comp83906_c0,comp119156_c0,comp123719_c0,comp72362_c0,comp22220_c0,comp67104_c0,comp99896_c0,comp1298617_c0,comp151362_c0,comp122834_c2,comp116540_c0,comp56518_c0,comp1301074_c0,comp2054390_c0,comp112021_c0,comp9058_c0,comp115654_c0,comp60221_c…
GO:0005575	Cellular Component	GO:0044425	membrane part	GO:0016469	proton-transporting two-sector ATPase complex	GO:0033176	proton-transporting V-type ATPase complex	235	comp20596_c0,comp122319_c0,comp98883_c0,comp119716_c0,comp122804_c0,comp123139_c1,comp64971_c1,comp125393_c0,comp736471_c0,comp122261_c0,comp112858_c1,comp852838_c0,comp88528_c1,comp79920_c0,comp93249_c0,comp110986_c0,comp124689_c0,comp948227_c0,comp877738_c0,comp117834_c0,comp22647_c0,comp99730_c0,comp122850_c0,comp116664_c1,comp1031694_c0,comp115952_c0,comp117197_c0,comp850663_c0,comp109764_c1,…
GO:0005575	Cellular Component	GO:0032991	macromolecular complex	GO:0032994	protein-lipid complex	GO:0034358	plasma lipoprotein particle	4	comp120498_c1,comp1881483_c0,comp104144_c0,comp39805_c0
GO:0005575	Cellular Component	GO:0032991	macromolecular complex	GO:0043234	protein complex	GO:0043235	receptor complex	23	comp1415378_c0,comp112093_c0,comp82799_c0,comp66540_c0,comp1315136_c0,comp1006130_c0,comp891364_c0,comp1836159_c0,comp105121_c0,comp117059_c3,comp124091_c0,comp14952_c0,comp1954571_c0,comp35901_c0,comp124443_c0,comp117577_c0,comp78071_c0,comp120901_c0,comp103640_c0,comp67430_c0,comp55215_c0,comp109414_c0,comp986034_c0
GO:0005575	Cellular Component	GO:0032991	macromolecular complex	GO:0043234	protein complex	GO:0034708	methyltransferase complex	14	comp114272_c0,comp946310_c0,comp112159_c0,comp707822_c0,comp92330_c0,comp108871_c0,comp1175538_c0,comp117526_c0,comp114957_c0,comp89294_c0,comp3913_c0,comp1015872_c0,comp125196_c0,comp122042_c0
GO:0005575	Cellular Component	GO:0032991	macromolecular complex	GO:0043234	protein complex	GO:0030076	light-harvesting complex	27	comp76789_c1,comp66113_c0,comp122769_c0,comp116618_c0,comp106948_c0,comp92070_c0,comp120588_c1,comp124273_c0,comp113584_c0,comp118173_c0,comp113053_c0,comp100441_c0,comp98560_c0,comp1911130_c0,comp114964_c0,comp15133_c0,comp68349_c1,comp1900267_c0,comp110075_c0,comp115696_c0,comp124869_c0,comp85736_c0,comp123419_c0,comp122824_c0,comp92911_c0,comp119840_c0,comp122833_c0
GO:0005575	Cellular Component	GO:0032991	macromolecular complex	GO:0043234	protein complex	GO:0034702	ion channel complex	97	comp123517_c0,comp7224_c0,comp110066_c0,comp1994998_c0,comp122231_c0,comp34279_c0,comp100710_c0,comp67635_c0,comp11582_c0,comp114626_c0,comp115385_c0,comp124637_c0,comp106196_c0,comp81313_c0,comp2410512_c0,comp91528_c0,comp85389_c0,comp122142_c0,comp113727_c1,comp119639_c0,comp120206_c0,comp118237_c0,comp1625684_c0,comp765762_c0,comp449826_c0,comp122571_c0,comp697_c1,comp112332_c0,comp123441_c0,c…
GO:0005575	Cellular Component	GO:0032991	macromolecular complex	GO:0043234	protein complex	GO:0016010	dystrophin-associated glycoprotein complex	15	comp124759_c1,comp845611_c0,comp111112_c0,comp60983_c0,comp114767_c0,comp854199_c0,comp95857_c0,comp124704_c0,comp110954_c0,comp93183_c0,comp124564_c0,comp120655_c0,comp123339_c0,comp73563_c0,comp61669_c1
GO:0005575	Cellular Component	GO:0032991	macromolecular complex	GO:0043234	protein complex	GO:0031082	BLOC complex	13	comp108757_c0,comp16226_c0,comp117668_c0,comp125289_c0,comp124873_c0,comp123586_c0,comp122641_c1,comp89283_c0,comp94140_c0,comp248_c1,comp105654_c0,comp859698_c0,comp1886656_c0
GO:0005575	Cellular Component	GO:0032991	macromolecular complex	GO:0043234	protein complex	GO:0000441	SSL2-core TFIIH complex	14	comp64369_c0,comp286388_c0,comp43494_c0,comp103632_c1,comp123302_c0,comp81298_c0,comp122560_c0,comp121894_c1,comp108420_c0,comp571660_c0,comp1329962_c0,comp111342_c0,comp114035_c0,comp58773_c0
GO:0005575	Cellular Component	GO:0032991	macromolecular complex	GO:0043234	protein complex	GO:0005839	proteasome core complex	33	comp496334_c0,comp117571_c0,comp114759_c0,comp1904356_c0,comp114421_c0,comp151471_c0,comp45670_c0,comp1409264_c0,comp108839_c0,comp155126_c0,comp2105465_c0,comp97016_c1,comp148661_c0,comp110048_c0,comp92763_c0,comp108259_c0,comp111667_c0,comp110039_c0,comp47860_c0,comp101459_c2,comp122753_c0,comp111468_c0,comp109524_c0,comp125566_c0,comp230428_c0,comp119989_c0,comp146655_c0,comp319557_c0,comp9700…
GO:0005575	Cellular Component	GO:0032991	macromolecular complex	GO:0043234	protein complex	GO:0017053	transcriptional repressor complex	1	comp121856_c0
GO:0005575	Cellular Component	GO:0032991	macromolecular complex	GO:0043234	protein complex	GO:0008287	protein serine/threonine phosphatase complex	20	comp124816_c0,comp118398_c0,comp67051_c1,comp113832_c0,comp64971_c0,comp115662_c0,comp124144_c0,comp114608_c0,comp119319_c0,comp504357_c0,comp124440_c0,comp109480_c0,comp56159_c0,comp124786_c0,comp105396_c0,comp122031_c0,comp124881_c0,comp111502_c0,comp113432_c0,comp77213_c0
GO:0005575	Cellular Component	GO:0032991	macromolecular complex	GO:0043234	protein complex	GO:0033178	proton-transporting two-sector ATPase complex, catalytic domain	115	comp88749_c0,comp1972182_c0,comp59448_c0,comp53753_c0,comp84414_c0,comp115120_c0,comp2288_c1,comp1533295_c0,comp107039_c0,comp114374_c0,comp119397_c0,comp34879_c1,comp44960_c0,comp1061703_c0,comp1322289_c0,comp65421_c0,comp1455770_c0,comp847411_c0,comp115737_c0,comp109698_c0,comp85911_c2,comp121016_c0,comp125178_c0,comp1547510_c0,comp2296216_c0,comp114699_c0,comp103296_c0,comp56171_c0,comp124786_…
GO:0005575	Cellular Component	GO:0032991	macromolecular complex	GO:0043234	protein complex	GO:0045239	tricarboxylic acid cycle enzyme complex	4	comp111585_c0,comp36027_c0,comp169916_c0,comp119854_c0
GO:0005575	Cellular Component	GO:0032991	macromolecular complex	GO:0043234	protein complex	GO:0030964	NADH dehydrogenase complex	57	comp111539_c0,comp37144_c0,comp1021947_c0,comp114774_c0,comp2796_c0,comp109258_c0,comp71754_c0,comp105964_c0,comp116442_c0,comp113340_c0,comp115120_c0,comp105033_c0,comp52134_c0,comp114825_c0,comp866353_c0,comp111673_c0,comp2337306_c0,comp122845_c0,comp112824_c1,comp97792_c0,comp103802_c0,comp104936_c0,comp115283_c0,comp117703_c0,comp107189_c0,comp55170_c0,comp856940_c0,comp107274_c0,comp96970_c0…
GO:0005575	Cellular Component	GO:0032991	macromolecular complex	GO:0043234	protein complex	GO:0016011	dystroglycan complex	15	comp95857_c0,comp124704_c0,comp110954_c0,comp124564_c0,comp93183_c0,comp73563_c0,comp120655_c0,comp123339_c0,comp61669_c1,comp124759_c1,comp111112_c0,comp845611_c0,comp60983_c0,comp854199_c0,comp114767_c0
GO:0005575	Cellular Component	GO:0032991	macromolecular complex	GO:0043234	protein complex	GO:0005875	microtubule associated complex	190	comp109407_c0,comp124176_c0,comp110634_c0,comp123618_c0,comp55953_c0,comp122933_c0,comp49382_c0,comp112031_c0,comp91359_c0,comp39191_c1,comp1424161_c0,comp79229_c0,comp62713_c1,comp1350020_c0,comp113858_c0,comp125162_c0,comp3326_c0,comp90866_c0,comp118060_c0,comp1552197_c0,comp1056305_c0,comp1249_c0,comp22091_c0,comp102752_c0,comp77563_c1,comp498435_c0,comp50293_c0,comp120124_c0,comp845611_c0,com…
GO:0005575	Cellular Component	GO:0032991	macromolecular complex	GO:0043234	protein complex	GO:0043256	laminin complex	25	comp920239_c0,comp40778_c0,comp122904_c0,comp122744_c0,comp113718_c0,comp113620_c0,comp77728_c0,comp121625_c0,comp81116_c1,comp777196_c0,comp72513_c0,comp113746_c0,comp790801_c0,comp93748_c0,comp7977_c0,comp16226_c0,comp18564_c0,comp110609_c4,comp7872_c0,comp96534_c0,comp118498_c0,comp119979_c0,comp70864_c0,comp123745_c0,comp109232_c0
GO:0005575	Cellular Component	GO:0032991	macromolecular complex	GO:0043234	protein complex	GO:0000808	origin recognition complex	25	comp124424_c1,comp124230_c0,comp112330_c0,comp122129_c0,comp103717_c0,comp120724_c0,comp21338_c0,comp749201_c0,comp1443799_c0,comp118324_c3,comp116637_c0,comp53991_c0,comp125182_c0,comp120944_c0,comp119079_c0,comp113033_c0,comp1680970_c0,comp70759_c0,comp503011_c0,comp711241_c0,comp116422_c0,comp348959_c0,comp112327_c0,comp100681_c0,comp119514_c0
GO:0005575	Cellular Component	GO:0032991	macromolecular complex	GO:0043234	protein complex	GO:0030880	RNA polymerase complex	277	comp99022_c0,comp107439_c0,comp109465_c0,comp91983_c0,comp119892_c0,comp602625_c0,comp125662_c0,comp63858_c0,comp117327_c0,comp117417_c0,comp113231_c0,comp43309_c0,comp124164_c1,comp115778_c0,comp103598_c0,comp16865_c0,comp118040_c0,comp875_c0,comp105475_c0,comp1032272_c0,comp72942_c0,comp120126_c0,comp24297_c0,comp103369_c0,comp67718_c0,comp37994_c0,comp47750_c0,comp72204_c1,comp605224_c0,comp11…
GO:0005575	Cellular Component	GO:0032991	macromolecular complex	GO:0043234	protein complex	GO:0045273	respiratory chain complex II	4	comp1166065_c0,comp1266372_c0,comp2370476_c0,comp70068_c0
GO:0005575	Cellular Component	GO:0032991	macromolecular complex	GO:0043234	protein complex	GO:0034518	RNA cap binding complex	13	comp119351_c0,comp99812_c0,comp122231_c1,comp102443_c0,comp98934_c0,comp29933_c0,comp146484_c0,comp125344_c0,comp1150854_c0,comp111295_c0,comp61790_c0,comp105033_c0,comp95127_c0
GO:0005575	Cellular Component	GO:0032991	macromolecular complex	GO:0043234	protein complex	GO:0031371	ubiquitin conjugating enzyme complex	3	comp107073_c0,comp108268_c0,comp108222_c0
GO:0005575	Cellular Component	GO:0032991	macromolecular complex	GO:0043234	protein complex	GO:0000502	proteasome complex	81	comp108839_c0,comp106605_c1,comp148661_c0,comp110048_c0,comp1338007_c0,comp111667_c0,comp496334_c0,comp117571_c0,comp109740_c0,comp114759_c0,comp125617_c0,comp1260784_c0,comp1568389_c0,comp114421_c0,comp81677_c0,comp60278_c0,comp89667_c0,comp63483_c0,comp59185_c0,comp20814_c0,comp111827_c0,comp114761_c0,comp72741_c0,comp110272_c0,comp55118_c0,comp116108_c0,comp81858_c0,comp157439_c0,comp76155_c1,…
GO:0005575	Cellular Component	GO:0032991	macromolecular complex	GO:0043234	protein complex	GO:0030929	ADPG pyrophosphorylase complex	2	comp114314_c0,comp108328_c0
GO:0005575	Cellular Component	GO:0032991	macromolecular complex	GO:0043234	protein complex	GO:0048492	ribulose bisphosphate carboxylase complex	12	comp106110_c0,comp2093807_c0,comp105411_c0,comp394996_c0,comp98821_c0,comp1049762_c0,comp849782_c0,comp974927_c0,comp98693_c0,comp105411_c1,comp276970_c0,comp118904_c0
GO:0005575	Cellular Component	GO:0032991	macromolecular complex	GO:0043234	protein complex	GO:0030990	intraflagellar transport particle	1	comp1584520_c0
GO:0005575	Cellular Component	GO:0032991	macromolecular complex	GO:0043234	protein complex	GO:0031501	mannosyltransferase complex	4	comp121884_c0,comp104960_c1,comp93533_c0,comp123173_c0
GO:0005575	Cellular Component	GO:0032991	macromolecular complex	GO:0043234	protein complex	GO:0000346	transcription export complex	25	comp108366_c0,comp64971_c1,comp18564_c0,comp1054435_c0,comp24794_c0,comp111626_c0,comp59488_c0,comp850663_c0,comp729326_c0,comp75343_c0,comp117897_c0,comp118516_c0,comp57183_c0,comp6567_c0,comp116664_c1,comp3408_c0,comp1319797_c0,comp690588_c0,comp1359240_c0,comp77728_c0,comp17175_c0,comp115942_c0,comp758881_c0,comp95589_c0,comp72233_c0
GO:0005575	Cellular Component	GO:0032991	macromolecular complex	GO:0043234	protein complex	GO:0009368	endopeptidase Clp complex	7	comp122976_c0,comp115704_c0,comp120240_c1,comp120017_c0,comp119265_c0,comp109954_c0,comp116305_c0
GO:0005575	Cellular Component	GO:0032991	macromolecular complex	GO:0043234	protein complex	GO:0022624	proteasome accessory complex	18	comp109888_c0,comp111477_c0,comp20814_c0,comp59185_c0,comp1082358_c0,comp73995_c0,comp115420_c0,comp1338007_c0,comp100354_c1,comp189647_c0,comp106605_c1,comp114761_c0,comp75627_c0,comp125617_c0,comp94130_c0,comp114121_c0,comp81677_c0,comp108918_c0
GO:0005575	Cellular Component	GO:0032991	macromolecular complex	GO:0043234	protein complex	GO:0005874	microtubule	28	comp122727_c0,comp124149_c0,comp85853_c0,comp119364_c0,comp122898_c0,comp124423_c0,comp122393_c0,comp3408_c0,comp123660_c0,comp121235_c0,comp56171_c0,comp124176_c0,comp118872_c0,comp88614_c0,comp100141_c0,comp568_c1,comp120261_c0,comp86474_c1,comp104473_c0,comp119979_c0,comp131294_c0,comp122024_c0,comp114806_c0,comp118999_c0,comp124699_c0,comp108561_c0,comp124529_c0,comp147215_c0
GO:0005575	Cellular Component	GO:0032991	macromolecular complex	GO:0043234	protein complex	GO:0033202	DNA helicase complex	255	comp90732_c0,comp110755_c0,comp1414593_c0,comp101649_c0,comp123484_c0,comp95961_c0,comp115733_c0,comp122017_c0,comp111461_c0,comp103913_c0,comp84789_c0,comp22859_c1,comp40252_c0,comp109226_c2,comp122579_c0,comp120239_c0,comp1029840_c0,comp109255_c1,comp101681_c0,comp430427_c0,comp1331472_c0,comp405150_c0,comp112672_c0,comp118989_c0,comp121291_c0,comp1927238_c0,comp121804_c0,comp125261_c1,comp1232…
GO:0005575	Cellular Component	GO:0032991	macromolecular complex	GO:0043234	protein complex	GO:0045275	respiratory chain complex III	25	comp468242_c0,comp1575870_c0,comp776646_c0,comp104132_c0,comp103415_c0,comp125458_c1,comp2367762_c0,comp102017_c0,comp982135_c0,comp95443_c0,comp45852_c0,comp121333_c0,comp113126_c0,comp257472_c0,comp110358_c0,comp103535_c1,comp103852_c0,comp114263_c0,comp1348439_c0,comp8219_c0,comp110690_c0,comp71845_c0,comp1524002_c0,comp125653_c0,comp60301_c0
GO:0005575	Cellular Component	GO:0032991	macromolecular complex	GO:0043234	protein complex	GO:0008023	transcription elongation factor complex	4	comp110680_c3,comp110680_c1,comp120132_c0,comp123959_c0
GO:0005575	Cellular Component	GO:0032991	macromolecular complex	GO:0043234	protein complex	GO:0045267	proton-transporting ATP synthase, catalytic core	4	comp107039_c0,comp115120_c0,comp109698_c0,comp115654_c0
GO:0005575	Cellular Component	GO:0032991	macromolecular complex	GO:0043234	protein complex	GO:0000307	cyclin-dependent protein kinase holoenzyme complex	2	comp117170_c1,comp734791_c0
GO:0005575	Cellular Component	GO:0032991	macromolecular complex	GO:0043234	protein complex	GO:0000109	nucleotide-excision repair complex	1	comp119476_c0
GO:0005575	Cellular Component	GO:0032991	macromolecular complex	GO:0043234	protein complex	GO:0000776	kinetochore	74	comp1146439_c0,comp5429_c0,comp82725_c0,comp113866_c2,comp120726_c0,comp94187_c0,comp1173579_c0,comp118982_c0,comp19327_c0,comp124523_c0,comp447331_c0,comp122393_c0,comp124423_c0,comp106625_c0,comp8602_c0,comp1196540_c0,comp1300389_c0,comp16311_c0,comp63718_c0,comp848099_c0,comp112297_c0,comp101348_c1,comp100383_c0,comp125160_c0,comp119624_c0,comp112021_c0,comp32620_c0,comp119867_c0,comp948227_c0…
GO:0005575	Cellular Component	GO:0032991	macromolecular complex	GO:0043234	protein complex	GO:0070603	SWI/SNF superfamily-type complex	7	comp54569_c0,comp70608_c2,comp26597_c0,comp123197_c0,comp118286_c0,comp107712_c0,comp26284_c0
GO:0005575	Cellular Component	GO:0032991	macromolecular complex	GO:0043234	protein complex	GO:0009317	acetyl-CoA carboxylase complex	4	comp125524_c0,comp125417_c0,comp1377533_c0,comp124692_c0
GO:0005575	Cellular Component	GO:0032991	macromolecular complex	GO:0043234	protein complex	GO:0000123	histone acetyltransferase complex	30	comp120016_c0,comp124840_c0,comp122569_c0,comp122693_c0,comp71224_c1,comp113588_c0,comp123952_c0,comp100482_c0,comp117205_c0,comp119124_c0,comp122211_c0,comp125327_c0,comp87217_c0,comp97069_c0,comp107848_c0,comp481305_c0,comp115951_c1,comp78879_c1,comp87509_c2,comp47507_c0,comp114727_c0,comp95104_c0,comp105917_c0,comp120055_c0,comp119379_c0,comp109662_c0,comp23326_c0,comp67786_c1,comp115146_c0,co…
GO:0005575	Cellular Component	GO:0032991	macromolecular complex	GO:0043234	protein complex	GO:0045283	fumarate reductase complex	1	comp70068_c0
GO:0005575	Cellular Component	GO:0032991	macromolecular complex	GO:0043234	protein complex	GO:0045281	succinate dehydrogenase complex	1	comp70068_c0
GO:0005575	Cellular Component	GO:0032991	macromolecular complex	GO:0043234	protein complex	GO:0042575	DNA polymerase complex	26	comp99128_c2,comp86978_c0,comp121383_c0,comp115481_c0,comp122328_c0,comp336305_c0,comp450392_c0,comp1577013_c0,comp113886_c0,comp124819_c0,comp124127_c0,comp125406_c0,comp53588_c0,comp523067_c0,comp74527_c0,comp61193_c0,comp68757_c0,comp2443089_c0,comp119476_c0,comp1040919_c0,comp121858_c0,comp123923_c0,comp116227_c0,comp118867_c0,comp116012_c0,comp123484_c0
GO:0005575	Cellular Component	GO:0032991	macromolecular complex	GO:0043234	protein complex	GO:0032300	mismatch repair complex	1	comp124346_c0
GO:0005575	Cellular Component	GO:0032991	macromolecular complex	GO:0043234	protein complex	GO:0002178	palmitoyltransferase complex	1	comp114797_c0
GO:0005575	Cellular Component	GO:0032991	macromolecular complex	GO:0043234	protein complex	GO:0032806	carboxy-terminal domain protein kinase complex	14	comp58773_c0,comp108420_c0,comp571660_c0,comp1329962_c0,comp111342_c0,comp114035_c0,comp122560_c0,comp121894_c1,comp81298_c0,comp103632_c1,comp43494_c0,comp123302_c0,comp286388_c0,comp64369_c0
GO:0005575	Cellular Component	GO:0032991	macromolecular complex	GO:0043234	protein complex	GO:0016469	proton-transporting two-sector ATPase complex	448	comp88920_c0,comp97370_c0,comp123280_c0,comp1031694_c0,comp34_c1,comp221826_c0,comp80549_c0,comp956312_c0,comp102155_c0,comp53652_c0,comp106406_c1,comp123956_c0,comp1699594_c0,comp104564_c2,comp68590_c0,comp107107_c0,comp124315_c0,comp120626_c1,comp52682_c0,comp124034_c0,comp72734_c0,comp3107_c0,comp817120_c0,comp98656_c0,comp1555331_c0,comp1048821_c0,comp122148_c2,comp92588_c0,comp9861_c0,comp85…
GO:0005575	Cellular Component	GO:0032991	macromolecular complex	GO:0043234	protein complex	GO:0042611	MHC protein complex	24	comp22647_c0,comp116418_c0,comp359941_c0,comp113510_c0,comp14533_c0,comp118058_c0,comp122392_c0,comp1322289_c0,comp115129_c0,comp33548_c0,comp123236_c0,comp107445_c0,comp61565_c0,comp10499_c0,comp122997_c0,comp1089054_c0,comp115634_c0,comp9861_c0,comp115157_c0,comp577260_c0,comp73760_c0,comp96016_c0,comp102682_c0,comp102092_c0
GO:0005575	Cellular Component	GO:0032991	macromolecular complex	GO:0043234	protein complex	GO:0046930	pore complex	201	comp124171_c0,comp1306868_c0,comp127327_c0,comp31463_c0,comp110866_c0,comp122617_c1,comp124931_c0,comp445868_c0,comp121146_c0,comp125152_c0,comp124196_c0,comp116214_c1,comp1854024_c0,comp71689_c1,comp151_c1,comp123530_c0,comp1335066_c0,comp1844443_c0,comp124658_c0,comp84940_c2,comp66269_c0,comp121025_c0,comp665701_c0,comp124137_c0,comp54882_c0,comp125591_c0,comp2617170_c0,comp78879_c1,comp125405_…
GO:0005575	Cellular Component	GO:0032991	macromolecular complex	GO:0043234	protein complex	GO:0005838	proteasome regulatory particle	5	comp189647_c0,comp114761_c0,comp115420_c0,comp81677_c0,comp114121_c0
GO:0005575	Cellular Component	GO:0032991	macromolecular complex	GO:0043234	protein complex	GO:0048476	Holliday junction resolvase complex	249	comp83038_c0,comp84586_c1,comp119971_c0,comp41094_c0,comp123262_c1,comp58678_c0,comp116095_c0,comp1541822_c0,comp40377_c0,comp113707_c0,comp116012_c0,comp111759_c2,comp121620_c0,comp187000_c0,comp123923_c0,comp114607_c0,comp1154291_c0,comp118437_c0,comp1310074_c0,comp943_c0,comp119236_c0,comp111515_c1,comp496861_c0,comp121781_c0,comp124210_c0,comp106183_c1,comp110054_c1,comp77531_c0,comp41395_c0,…
GO:0005575	Cellular Component	GO:0032991	macromolecular complex	GO:0043234	protein complex	GO:0043033	isoamylase complex	1	comp122205_c0
GO:0005575	Cellular Component	GO:0032991	macromolecular complex	GO:0043234	protein complex	GO:0030119	AP-type membrane coat adaptor complex	45	comp115839_c0,comp88966_c0,comp123402_c0,comp123180_c0,comp124418_c0,comp69348_c0,comp122666_c0,comp121761_c0,comp123436_c0,comp107391_c0,comp643007_c0,comp112691_c1,comp101704_c0,comp121712_c1,comp353409_c0,comp85229_c0,comp24634_c0,comp118475_c0,comp39626_c0,comp119654_c0,comp85229_c1,comp116793_c0,comp112507_c0,comp499741_c0,comp122153_c0,comp39721_c0,comp115122_c0,comp103974_c0,comp10780_c0,c…
GO:0005575	Cellular Component	GO:0032991	macromolecular complex	GO:0043234	protein complex	GO:0033177	proton-transporting two-sector ATPase complex, proton-transporting domain	296	comp101441_c0,comp42755_c0,comp15958_c0,comp577320_c0,comp122370_c0,comp1363127_c0,comp100768_c0,comp851617_c0,comp112692_c1,comp115509_c0,comp119650_c0,comp118391_c1,comp607595_c0,comp121625_c0,comp108833_c0,comp121141_c0,comp834_c0,comp3249_c1,comp841598_c0,comp20277_c0,comp737566_c0,comp568_c1,comp82972_c0,comp116619_c0,comp84940_c3,comp41154_c0,comp119467_c1,comp44355_c0,comp31463_c1,comp1211…
GO:0005575	Cellular Component	GO:0032991	macromolecular complex	GO:0043234	protein complex	GO:0000940	condensed chromosome outer kinetochore	65	comp131294_c0,comp100141_c0,comp124078_c0,comp124704_c0,comp124529_c0,comp122898_c0,comp122819_c0,comp56171_c0,comp103791_c1,comp1530450_c0,comp118872_c0,comp79305_c0,comp120289_c0,comp1019100_c0,comp119979_c0,comp69102_c0,comp108741_c0,comp568_c1,comp122530_c0,comp11124_c0,comp147215_c0,comp85376_c0,comp80634_c0,comp61119_c0,comp482403_c0,comp151_c0,comp119364_c0,comp678306_c0,comp124893_c0,comp…
GO:0005575	Cellular Component	GO:0032991	macromolecular complex	GO:0043234	protein complex	GO:0030117	membrane coat	159	comp3499_c0,comp85836_c0,comp111492_c1,comp1382585_c0,comp117756_c0,comp108549_c0,comp112550_c0,comp1614400_c0,comp85145_c0,comp33294_c0,comp287198_c0,comp106734_c3,comp545319_c0,comp71224_c1,comp124992_c0,comp122079_c0,comp39721_c0,comp103974_c0,comp101471_c0,comp41919_c0,comp525997_c0,comp124285_c0,comp55504_c0,comp125288_c0,comp117787_c0,comp112759_c0,comp118475_c0,comp107391_c4,comp116133_c0,…
GO:0005575	Cellular Component	GO:0032991	macromolecular complex	GO:0043234	protein complex	GO:0070419	nonhomologous end joining complex	2	comp124221_c0,comp124800_c0
GO:0005575	Cellular Component	GO:0032991	macromolecular complex	GO:0043234	protein complex	GO:0005819	spindle	87	comp120726_c0,comp113866_c2,comp82725_c0,comp1048599_c0,comp1146439_c0,comp1040731_c0,comp19327_c0,comp118982_c0,comp80912_c0,comp94187_c0,comp124523_c0,comp1313867_c0,comp106625_c0,comp124423_c0,comp122393_c0,comp111858_c0,comp447331_c0,comp519822_c0,comp8602_c0,comp125160_c0,comp100383_c0,comp848099_c0,comp101348_c1,comp63718_c0,comp60469_c1,comp16311_c0,comp1300389_c0,comp22954_c0,comp125447_c…
GO:0005575	Cellular Component	GO:0032991	macromolecular complex	GO:0043234	protein complex	GO:0000347	THO complex	25	comp75343_c0,comp118516_c0,comp117897_c0,comp57183_c0,comp111626_c0,comp59488_c0,comp850663_c0,comp729326_c0,comp1054435_c0,comp18564_c0,comp24794_c0,comp108366_c0,comp64971_c1,comp758881_c0,comp95589_c0,comp72233_c0,comp690588_c0,comp77728_c0,comp17175_c0,comp1359240_c0,comp115942_c0,comp6567_c0,comp116664_c1,comp3408_c0,comp1319797_c0
GO:0005575	Cellular Component	GO:0032991	macromolecular complex	GO:0043234	protein complex	GO:0000178	exosome (RNase complex)	6	comp122720_c0,comp123017_c0,comp948846_c0,comp1078_c0,comp49636_c0,comp32437_c0
GO:0005575	Cellular Component	GO:0032991	macromolecular complex	GO:0043234	protein complex	GO:0000151	ubiquitin ligase complex	358	comp120263_c0,comp121874_c0,comp106317_c0,comp113200_c1,comp108175_c0,comp118563_c0,comp102845_c0,comp114991_c0,comp107422_c0,comp112489_c0,comp121744_c0,comp110660_c0,comp113218_c0,comp124039_c0,comp14559_c0,comp17303_c0,comp114792_c0,comp106127_c0,comp96285_c0,comp574205_c0,comp121680_c0,comp18050_c0,comp1350105_c0,comp121606_c0,comp114981_c0,comp105172_c0,comp113845_c0,comp125419_c0,comp111523…
GO:0005575	Cellular Component	GO:0032991	macromolecular complex	GO:0043234	protein complex	GO:0045277	respiratory chain complex IV	12	comp119286_c0,comp35565_c0,comp1596789_c0,comp104161_c0,comp25993_c0,comp107931_c0,comp111479_c0,comp117742_c1,comp45124_c0,comp110653_c0,comp67942_c1,comp104487_c0
GO:0005575	Cellular Component	GO:0032991	macromolecular complex	GO:0043234	protein complex	GO:0005882	intermediate filament	7	comp113466_c0,comp110436_c0,comp111772_c0,comp90663_c0,comp119471_c0,comp608325_c0,comp112095_c0
GO:0005575	Cellular Component	GO:0032991	macromolecular complex	GO:0043234	protein complex	GO:0005667	transcription factor complex	87	comp120322_c1,comp1224168_c0,comp114182_c0,comp106320_c0,comp124310_c0,comp114533_c0,comp118099_c0,comp112474_c0,comp416830_c0,comp123665_c0,comp118691_c2,comp61125_c0,comp54755_c0,comp112512_c0,comp111583_c0,comp257249_c0,comp338396_c0,comp119738_c0,comp64568_c1,comp113765_c1,comp124021_c0,comp119599_c0,comp124900_c0,comp125664_c0,comp20342_c0,comp121683_c1,comp119765_c0,comp930718_c0,comp124398…
GO:0005575	Cellular Component	GO:0032991	macromolecular complex	GO:0043234	protein complex	GO:0071256	translocon complex	8	comp36603_c0,comp71852_c0,comp32237_c0,comp124269_c0,comp1737_c0,comp116716_c0,comp31556_c0,comp1028804_c0
GO:0005575	Cellular Component	GO:0032991	macromolecular complex	GO:0043234	protein complex	GO:0009521	photosystem	248	comp92318_c0,comp103554_c0,comp122498_c0,comp118070_c0,comp92555_c0,comp72618_c0,comp110226_c1,comp1112164_c0,comp377566_c0,comp102011_c1,comp105616_c1,comp36151_c0,comp115472_c0,comp120002_c0,comp95614_c0,comp1640431_c0,comp67783_c0,comp1545695_c0,comp102264_c0,comp9385_c0,comp110482_c0,comp61910_c1,comp108040_c0,comp105485_c0,comp120579_c0,comp108710_c0,comp125636_c0,comp118838_c0,comp116179_c0…
GO:0005575	Cellular Component	GO:0032991	macromolecular complex	GO:0032993	protein-DNA complex	GO:0000786	nucleosome	1	comp1901_c0
GO:0005575	Cellular Component	GO:0032991	macromolecular complex	GO:0032993	protein-DNA complex	GO:0030894	replisome	2	comp119476_c0,comp121247_c0
GO:0005575	Cellular Component	GO:0032991	macromolecular complex	GO:0032993	protein-DNA complex	GO:0036387	pre-replicative complex	1	comp119079_c0
GO:0005575	Cellular Component	GO:0032991	macromolecular complex	GO:0030529	ribonucleoprotein complex	GO:0044391	ribosomal subunit	236	comp104104_c2,comp490872_c0,comp111218_c0,comp106176_c0,comp111263_c0,comp108772_c0,comp970957_c0,comp103983_c0,comp104248_c0,comp51314_c0,comp109611_c0,comp279296_c0,comp109137_c0,comp72248_c1,comp43797_c0,comp77519_c0,comp69667_c0,comp37191_c0,comp109056_c0,comp1943355_c0,comp32372_c0,comp36512_c0,comp38103_c0,comp1556559_c0,comp120099_c0,comp109206_c0,comp54437_c0,comp106209_c0,comp26775_c1,co…
GO:0005575	Cellular Component	GO:0032991	macromolecular complex	GO:0030529	ribonucleoprotein complex	GO:0005732	small nucleolar ribonucleoprotein complex	20	comp47144_c0,comp101919_c0,comp74107_c0,comp107905_c0,comp112791_c0,comp41259_c0,comp81545_c0,comp114889_c0,comp125665_c0,comp926585_c0,comp113657_c0,comp116461_c0,comp30849_c1,comp96893_c0,comp125269_c0,comp70251_c0,comp125621_c0,comp63758_c0,comp92944_c0,comp115302_c0
GO:0005575	Cellular Component	GO:0032991	macromolecular complex	GO:0030529	ribonucleoprotein complex	GO:0030532	small nuclear ribonucleoprotein complex	13	comp108977_c0,comp110330_c0,comp117020_c1,comp98621_c2,comp117152_c0,comp115977_c0,comp74826_c0,comp218410_c0,comp119049_c1,comp301808_c0,comp86514_c0,comp112135_c0,comp119049_c0
GO:0005575	Cellular Component	GO:0032991	macromolecular complex	GO:0030529	ribonucleoprotein complex	GO:0005840	ribosome	322	comp109137_c0,comp108983_c0,comp109611_c0,comp279296_c0,comp108772_c0,comp116266_c0,comp490872_c0,comp111218_c0,comp112841_c0,comp111263_c0,comp54437_c0,comp111311_c0,comp120099_c0,comp110132_c0,comp32372_c0,comp105481_c0,comp43797_c0,comp1943355_c0,comp102347_c1,comp121435_c0,comp102822_c0,comp113531_c0,comp103148_c0,comp102808_c1,comp105590_c0,comp106209_c0,comp1526602_c0,comp72974_c0,comp15575…
GO:0005575	Cellular Component	GO:0032991	macromolecular complex	GO:0030529	ribonucleoprotein complex	GO:0031332	RNAi effector complex	1	comp122082_c0
GO:0005575	Cellular Component	GO:0032991	macromolecular complex	GO:0030529	ribonucleoprotein complex	GO:0005681	spliceosomal complex	13	comp77728_c0,comp86049_c0,comp928654_c0,comp109288_c0,comp88579_c1,comp60478_c0,comp62152_c0,comp124582_c0,comp111173_c0,comp238682_c0,comp63284_c0,comp8509_c0,comp117853_c0
GO:0005575	Cellular Component	GO:0032991	macromolecular complex	GO:0030529	ribonucleoprotein complex	GO:0030684	preribosome	99	comp641116_c0,comp123251_c1,comp63851_c0,comp97181_c0,comp547226_c0,comp27688_c0,comp117797_c1,comp59946_c0,comp117725_c0,comp123038_c1,comp121928_c0,comp120158_c0,comp852439_c0,comp522309_c0,comp115476_c0,comp107406_c0,comp92332_c0,comp499748_c0,comp119240_c0,comp65442_c0,comp117465_c0,comp124595_c0,comp114449_c0,comp38117_c0,comp109516_c0,comp73232_c0,comp736469_c0,comp17691_c0,comp121689_c0,co…
GO:0005575	Cellular Component	GO:0032991	macromolecular complex	GO:0030529	ribonucleoprotein complex	GO:0035770	ribonucleoprotein granule	10	comp124985_c0,comp218410_c0,comp122497_c0,comp120721_c0,comp928654_c0,comp114350_c0,comp110296_c0,comp92782_c0,comp1901_c0,comp106749_c0
GO:0005575	Cellular Component	GO:0032991	macromolecular complex	GO:0030529	ribonucleoprotein complex	GO:0030677	ribonuclease P complex	1	comp116461_c0
GO:0005575	Cellular Component	GO:0032991	macromolecular complex	GO:0030529	ribonucleoprotein complex	GO:0048500	signal recognition particle	18	comp118927_c0,comp2535700_c0,comp99796_c1,comp103919_c0,comp40087_c0,comp114465_c0,comp1517407_c0,comp119680_c0,comp67507_c0,comp119192_c1,comp115003_c0,comp111608_c0,comp123368_c0,comp61420_c0,comp36387_c0,comp83203_c0,comp472566_c0,comp109528_c0
GO:0005575	Cellular Component	GO:0043226	organelle	GO:0043227	membrane-bounded organelle	GO:0031967	organelle envelope	1087	comp1137528_c0,comp32620_c0,comp114656_c0,comp62444_c2,comp103959_c2,comp92933_c0,comp110118_c1,comp91181_c0,comp116442_c0,comp109590_c0,comp66540_c0,comp115947_c0,comp59532_c0,comp116631_c0,comp113430_c1,comp107773_c0,comp121485_c0,comp141011_c0,comp125237_c0,comp123359_c0,comp2640894_c0,comp122114_c0,comp1915483_c0,comp112864_c0,comp1030555_c0,comp70222_c1,comp118027_c0,comp113430_c0,comp105842…
GO:0005575	Cellular Component	GO:0043226	organelle	GO:0043227	membrane-bounded organelle	GO:0065010	extracellular membrane-bounded organelle	5	comp1089054_c0,comp122904_c0,comp24307_c0,comp114365_c0,comp1855961_c0
GO:0005575	Cellular Component	GO:0043226	organelle	GO:0043227	membrane-bounded organelle	GO:0031984	organelle subcompartment	203	comp105903_c0,comp95579_c0,comp119424_c0,comp348809_c0,comp112161_c0,comp81773_c0,comp108582_c0,comp80808_c0,comp546078_c0,comp122976_c0,comp92159_c0,comp111479_c0,comp77213_c0,comp89329_c0,comp107020_c0,comp956808_c0,comp120609_c0,comp97345_c0,comp92006_c0,comp115546_c0,comp1142103_c0,comp876108_c0,comp747027_c0,comp34774_c1,comp2005803_c0,comp111702_c0,comp108919_c0,comp112841_c0,comp120240_c1,…
GO:0005575	Cellular Component	GO:0043226	organelle	GO:0043227	membrane-bounded organelle	GO:0031090	organelle membrane	1194	comp111766_c0,comp119115_c0,comp111700_c0,comp72734_c0,comp76709_c0,comp121463_c0,comp106406_c1,comp115389_c0,comp125192_c0,comp75056_c0,comp66757_c0,comp82082_c0,comp282989_c0,comp110868_c0,comp102155_c0,comp117668_c0,comp124577_c0,comp123280_c0,comp34_c1,comp116344_c0,comp5111_c0,comp776653_c0,comp123283_c0,comp111740_c0,comp852838_c0,comp113723_c0,comp382955_c0,comp125603_c0,comp96092_c1,comp1…
GO:0005575	Cellular Component	GO:0043226	organelle	GO:0043227	membrane-bounded organelle	GO:0043231	intracellular membrane-bounded organelle	10310	comp105481_c0,comp122092_c0,comp79271_c0,comp119124_c0,comp108883_c0,comp110317_c0,comp59808_c0,comp77339_c0,comp123383_c1,comp105032_c1,comp1563108_c0,comp56519_c0,comp124483_c0,comp108623_c0,comp1380066_c0,comp111782_c0,comp103892_c0,comp107503_c0,comp95425_c0,comp102463_c3,comp39601_c0,comp113138_c0,comp74953_c0,comp109615_c0,comp116628_c0,comp124825_c0,comp119160_c0,comp119745_c0,comp117284_c…
2_c0,comp124267_c0,comp65468_c0,comp121973_c0,comp123829_c0,comp122302_c0,comp22968_c0,comp105022_c1,comp103582_c1,comp95166_c1,comp116532_c0,comp107107_c0,comp80044_c0,comp111224_c0,comp112653_c0,comp28757_c0,comp104214_c0,comp3850_c0,comp116859_c0,comp125309_c0,comp1002538_c0,comp67909_c0,comp109313_c0,comp124024_c0,comp106220_c0,comp78696_c0,comp59193_c0,comp1737763_c0,comp115198_c0,comp192106…
828_c0,comp122320_c0,comp117020_c1,comp27371_c0,comp1071274_c0,comp124215_c0,comp381717_c0,comp3312223_c0,comp888289_c0,comp106135_c0,comp118562_c0,comp101451_c0,comp101301_c0,comp105474_c0,comp66327_c0,comp125162_c0,comp109611_c1,comp110457_c0,comp118168_c0,comp54569_c0,comp108947_c0,comp106063_c0,comp99668_c2,comp108269_c0,comp115784_c0,comp84908_c0,comp49438_c0,comp124966_c0,comp113167_c0,comp…
21929_c0,comp121232_c0,comp109324_c0,comp115269_c0,comp990433_c0,comp802415_c0,comp120557_c0,comp122306_c0,comp119822_c0,comp116281_c0,comp85632_c0,comp102808_c1,comp54075_c0,comp60797_c0,comp1348439_c0,comp104487_c0,comp120536_c0,comp150920_c0,comp116197_c1,comp124557_c0,comp62699_c0,comp504896_c0,comp111258_c0,comp1354533_c0,comp111608_c0,comp112907_c0,comp3464_c0,comp73277_c0,comp118610_c0,com…
p120025_c1,comp108567_c0,comp125296_c0,comp98283_c0,comp1507590_c0,comp104861_c2,comp124569_c0,comp28639_c0,comp119548_c1,comp108175_c0,comp89798_c0,comp103507_c0,comp119574_c0,comp99814_c0,comp119286_c0,comp122296_c0,comp1422064_c0,comp109455_c0,comp28125_c0,comp119554_c1,comp1021474_c0,comp113185_c0,comp833950_c0,comp122596_c0,comp103628_c0,comp125591_c0,comp105521_c0,comp105172_c0,comp88972_c0…
GO:0005575	Cellular Component	GO:0043226	organelle	GO:0043228	non-membrane-bounded organelle	GO:0043232	intracellular non-membrane-bounded organelle	4490	comp52744_c0,comp63845_c0,comp122148_c2,comp123190_c0,comp109290_c0,comp2511559_c0,comp2583121_c0,comp1857652_c0,comp2457525_c0,comp404673_c0,comp108406_c0,comp107727_c0,comp121622_c0,comp102837_c0,comp97451_c0,comp121681_c0,comp31197_c0,comp313065_c0,comp1887208_c0,comp95961_c0,comp145597_c0,comp20687_c0,comp283627_c0,comp97369_c0,comp1518760_c0,comp101026_c0,comp111965_c1,comp109007_c0,comp7702…
mp96904_c0,comp64742_c0,comp111736_c0,comp24307_c0,comp120356_c1,comp124699_c0,comp606477_c0,comp103938_c0,comp14952_c0,comp65918_c0,comp118963_c0,comp120044_c0,comp111733_c0,comp70799_c1,comp704223_c0,comp63223_c0,comp609583_c0,comp116544_c0,comp1139155_c0,comp117330_c0,comp49870_c0,comp101104_c0,comp123200_c0,comp2679_c0,comp105526_c0,comp112720_c1,comp27929_c0,comp109135_c0,comp85900_c0,comp77…
GO:0005575	Cellular Component	GO:0043226	organelle	GO:0031982	vesicle	GO:0031988	membrane-bounded vesicle	976	comp121216_c0,comp1355204_c0,comp117920_c0,comp103433_c0,comp105419_c1,comp88126_c0,comp121052_c0,comp111492_c1,comp103982_c1,comp84974_c0,comp120233_c0,comp1737763_c0,comp927850_c0,comp96541_c0,comp428207_c0,comp50390_c0,comp102257_c0,comp104683_c0,comp857_c0,comp978_c0,comp110368_c0,comp1002538_c0,comp1921804_c0,comp125288_c0,comp58987_c0,comp57476_c0,comp116799_c0,comp106584_c0,comp101471_c0,c…
GO:0005575	Cellular Component	GO:0043226	organelle	GO:0031982	vesicle	GO:0031410	cytoplasmic vesicle	994	comp103663_c0,comp123485_c0,comp103982_c2,comp81724_c0,comp83201_c1,comp107531_c0,comp1424680_c0,comp119084_c0,comp777266_c0,comp104665_c0,comp68411_c1,comp19129_c0,comp116349_c0,comp385_c0,comp117394_c0,comp124402_c0,comp123934_c0,comp118213_c1,comp106019_c0,comp1846398_c0,comp116538_c0,comp105899_c0,comp2023187_c0,comp1464749_c0,comp120419_c0,comp115595_c0,comp117326_c0,comp1532514_c0,comp87176…
GO:0005575	Cellular Component	GO:0043226	organelle	GO:0043229	intracellular organelle	GO:0043232	intracellular non-membrane-bounded organelle	4490	comp52744_c0,comp63845_c0,comp122148_c2,comp123190_c0,comp109290_c0,comp2511559_c0,comp2583121_c0,comp1857652_c0,comp2457525_c0,comp404673_c0,comp108406_c0,comp107727_c0,comp121622_c0,comp102837_c0,comp97451_c0,comp121681_c0,comp31197_c0,comp313065_c0,comp1887208_c0,comp95961_c0,comp145597_c0,comp20687_c0,comp283627_c0,comp97369_c0,comp1518760_c0,comp101026_c0,comp111965_c1,comp109007_c0,comp7702…
mp96904_c0,comp64742_c0,comp111736_c0,comp24307_c0,comp120356_c1,comp124699_c0,comp606477_c0,comp103938_c0,comp14952_c0,comp65918_c0,comp118963_c0,comp120044_c0,comp111733_c0,comp70799_c1,comp704223_c0,comp63223_c0,comp609583_c0,comp116544_c0,comp1139155_c0,comp117330_c0,comp49870_c0,comp101104_c0,comp123200_c0,comp2679_c0,comp105526_c0,comp112720_c1,comp27929_c0,comp109135_c0,comp85900_c0,comp77…
GO:0005575	Cellular Component	GO:0043226	organelle	GO:0043229	intracellular organelle	GO:0031410	cytoplasmic vesicle	994	comp103663_c0,comp123485_c0,comp103982_c2,comp81724_c0,comp83201_c1,comp107531_c0,comp1424680_c0,comp119084_c0,comp777266_c0,comp104665_c0,comp68411_c1,comp19129_c0,comp116349_c0,comp385_c0,comp117394_c0,comp124402_c0,comp123934_c0,comp118213_c1,comp106019_c0,comp1846398_c0,comp116538_c0,comp105899_c0,comp2023187_c0,comp1464749_c0,comp120419_c0,comp115595_c0,comp117326_c0,comp1532514_c0,comp87176…
GO:0005575	Cellular Component	GO:0043226	organelle	GO:0043229	intracellular organelle	GO:0043231	intracellular membrane-bounded organelle	10310	comp105481_c0,comp122092_c0,comp79271_c0,comp119124_c0,comp108883_c0,comp110317_c0,comp59808_c0,comp77339_c0,comp123383_c1,comp105032_c1,comp1563108_c0,comp56519_c0,comp124483_c0,comp108623_c0,comp1380066_c0,comp111782_c0,comp103892_c0,comp107503_c0,comp95425_c0,comp102463_c3,comp39601_c0,comp113138_c0,comp74953_c0,comp109615_c0,comp116628_c0,comp124825_c0,comp119160_c0,comp119745_c0,comp117284_c…
2_c0,comp124267_c0,comp65468_c0,comp121973_c0,comp123829_c0,comp122302_c0,comp22968_c0,comp105022_c1,comp103582_c1,comp95166_c1,comp116532_c0,comp107107_c0,comp80044_c0,comp111224_c0,comp112653_c0,comp28757_c0,comp104214_c0,comp3850_c0,comp116859_c0,comp125309_c0,comp1002538_c0,comp67909_c0,comp109313_c0,comp124024_c0,comp106220_c0,comp78696_c0,comp59193_c0,comp1737763_c0,comp115198_c0,comp192106…
828_c0,comp122320_c0,comp117020_c1,comp27371_c0,comp1071274_c0,comp124215_c0,comp381717_c0,comp3312223_c0,comp888289_c0,comp106135_c0,comp118562_c0,comp101451_c0,comp101301_c0,comp105474_c0,comp66327_c0,comp125162_c0,comp109611_c1,comp110457_c0,comp118168_c0,comp54569_c0,comp108947_c0,comp106063_c0,comp99668_c2,comp108269_c0,comp115784_c0,comp84908_c0,comp49438_c0,comp124966_c0,comp113167_c0,comp…
21929_c0,comp121232_c0,comp109324_c0,comp115269_c0,comp990433_c0,comp802415_c0,comp120557_c0,comp122306_c0,comp119822_c0,comp116281_c0,comp85632_c0,comp102808_c1,comp54075_c0,comp60797_c0,comp1348439_c0,comp104487_c0,comp120536_c0,comp150920_c0,comp116197_c1,comp124557_c0,comp62699_c0,comp504896_c0,comp111258_c0,comp1354533_c0,comp111608_c0,comp112907_c0,comp3464_c0,comp73277_c0,comp118610_c0,com…
p120025_c1,comp108567_c0,comp125296_c0,comp98283_c0,comp1507590_c0,comp104861_c2,comp124569_c0,comp28639_c0,comp119548_c1,comp108175_c0,comp89798_c0,comp103507_c0,comp119574_c0,comp99814_c0,comp119286_c0,comp122296_c0,comp1422064_c0,comp109455_c0,comp28125_c0,comp119554_c1,comp1021474_c0,comp113185_c0,comp833950_c0,comp122596_c0,comp103628_c0,comp125591_c0,comp105521_c0,comp105172_c0,comp88972_c0…
GO:0005575	Cellular Component	GO:0043226	organelle	GO:0043229	intracellular organelle	GO:0044446	intracellular organelle part	6467	comp122211_c0,comp115947_c0,comp113033_c0,comp116442_c0,comp123225_c0,comp91181_c0,comp110118_c1,comp109590_c0,comp65074_c1,comp92933_c0,comp111601_c1,comp51077_c0,comp106734_c2,comp236036_c0,comp125033_c0,comp124675_c0,comp117621_c0,comp111461_c0,comp119639_c0,comp109590_c1,comp32437_c0,comp16623_c0,comp1298210_c0,comp113866_c2,comp107624_c0,comp344232_c0,comp223870_c0,comp105842_c0,comp117226_c…
534_c0,comp110382_c0,comp1894249_c0,comp968274_c0,comp122135_c0,comp122768_c0,comp59314_c0,comp121323_c0,comp109002_c0,comp112579_c0,comp109731_c0,comp853911_c0,comp124303_c0,comp722373_c0,comp84747_c0,comp112206_c0,comp108131_c0,comp2026144_c0,comp121721_c1,comp103378_c1,comp107721_c0,comp63910_c0,comp118336_c1,comp103178_c0,comp119013_c0,comp112189_c0,comp80166_c0,comp1704184_c0,comp120124_c0,c…
p45374_c0,comp1033627_c0,comp111721_c0,comp121924_c0,comp33294_c0,comp116278_c0,comp1324231_c0,comp113620_c0,comp92433_c0,comp123541_c0,comp74530_c0,comp115511_c0,comp122863_c0,comp115232_c0,comp121026_c0,comp121675_c0,comp790801_c0,comp124332_c0,comp114667_c0,comp116300_c0,comp118189_c0,comp63315_c0,comp89584_c1,comp100541_c0,comp591588_c0,comp47466_c0,comp615593_c0,comp124926_c0,comp115791_c0,c…
GO:0005575	Cellular Component	GO:0043226	organelle	GO:0044422	organelle part	GO:0044447	axoneme part	6	comp3326_c1,comp1847455_c0,comp2022219_c0,comp2536_c1,comp1584520_c0,comp932084_c0
GO:0005575	Cellular Component	GO:0043226	organelle	GO:0044422	organelle part	GO:0044461	bacterial-type flagellum part	25	comp119301_c0,comp122811_c1,comp572576_c0,comp199_c0,comp15958_c0,comp100095_c0,comp110077_c0,comp36302_c0,comp104931_c0,comp83812_c0,comp117714_c0,comp122711_c0,comp112021_c0,comp382955_c0,comp13911_c0,comp115555_c0,comp116664_c1,comp56359_c0,comp62713_c1,comp119434_c0,comp1561207_c0,comp106519_c0,comp115963_c0,comp105199_c0,comp119214_c0
GO:0005575	Cellular Component	GO:0043226	organelle	GO:0044422	organelle part	GO:0043233	organelle lumen	2676	comp98688_c0,comp116305_c0,comp114682_c0,comp114809_c1,comp112308_c0,comp98870_c0,comp108203_c0,comp125420_c0,comp95918_c0,comp124021_c0,comp80905_c0,comp108906_c0,comp125330_c0,comp77852_c0,comp101388_c0,comp35550_c0,comp125637_c0,comp107624_c0,comp114761_c0,comp880627_c0,comp223870_c0,comp16623_c0,comp32437_c0,comp114413_c0,comp104436_c0,comp1298210_c0,comp113866_c2,comp124675_c0,comp111461_c0,…
comp1839525_c0,comp970375_c0,comp125556_c0,comp9798_c0,comp113399_c0,comp62295_c0,comp86898_c0,comp106774_c0,comp125498_c0,comp825183_c0,comp122832_c0,comp1236175_c0,comp122530_c0,comp568_c1,comp121664_c0,comp107476_c0,comp116054_c1,comp106979_c1,comp1303997_c0,comp1136908_c0,comp195819_c0,comp850386_c0,comp840143_c0,comp122131_c2,comp115329_c0,comp110913_c0,comp113644_c0,comp110951_c2,comp114723…
GO:0005575	Cellular Component	GO:0043226	organelle	GO:0044422	organelle part	GO:0031090	organelle membrane	1194	comp111766_c0,comp119115_c0,comp111700_c0,comp72734_c0,comp76709_c0,comp121463_c0,comp106406_c1,comp115389_c0,comp125192_c0,comp75056_c0,comp66757_c0,comp82082_c0,comp282989_c0,comp110868_c0,comp102155_c0,comp117668_c0,comp124577_c0,comp123280_c0,comp34_c1,comp116344_c0,comp5111_c0,comp776653_c0,comp123283_c0,comp111740_c0,comp852838_c0,comp113723_c0,comp382955_c0,comp125603_c0,comp96092_c1,comp1…
GO:0005575	Cellular Component	GO:0043226	organelle	GO:0044422	organelle part	GO:0000313	organellar ribosome	21	comp125133_c0,comp109731_c0,comp91851_c0,comp73968_c0,comp110609_c0,comp110700_c0,comp63194_c0,comp64854_c0,comp97688_c0,comp67909_c0,comp113497_c0,comp113312_c0,comp112841_c0,comp97861_c0,comp354440_c0,comp41795_c0,comp279296_c0,comp1536641_c0,comp125495_c0,comp67830_c0,comp110528_c0
GO:0005575	Cellular Component	GO:0043226	organelle	GO:0044422	organelle part	GO:0044446	intracellular organelle part	6467	comp122211_c0,comp115947_c0,comp113033_c0,comp116442_c0,comp123225_c0,comp91181_c0,comp110118_c1,comp109590_c0,comp65074_c1,comp92933_c0,comp111601_c1,comp51077_c0,comp106734_c2,comp236036_c0,comp125033_c0,comp124675_c0,comp117621_c0,comp111461_c0,comp119639_c0,comp109590_c1,comp32437_c0,comp16623_c0,comp1298210_c0,comp113866_c2,comp107624_c0,comp344232_c0,comp223870_c0,comp105842_c0,comp117226_c…
534_c0,comp110382_c0,comp1894249_c0,comp968274_c0,comp122135_c0,comp122768_c0,comp59314_c0,comp121323_c0,comp109002_c0,comp112579_c0,comp109731_c0,comp853911_c0,comp124303_c0,comp722373_c0,comp84747_c0,comp112206_c0,comp108131_c0,comp2026144_c0,comp121721_c1,comp103378_c1,comp107721_c0,comp63910_c0,comp118336_c1,comp103178_c0,comp119013_c0,comp112189_c0,comp80166_c0,comp1704184_c0,comp120124_c0,c…
p45374_c0,comp1033627_c0,comp111721_c0,comp121924_c0,comp33294_c0,comp116278_c0,comp1324231_c0,comp113620_c0,comp92433_c0,comp123541_c0,comp74530_c0,comp115511_c0,comp122863_c0,comp115232_c0,comp121026_c0,comp121675_c0,comp790801_c0,comp124332_c0,comp114667_c0,comp116300_c0,comp118189_c0,comp63315_c0,comp89584_c1,comp100541_c0,comp591588_c0,comp47466_c0,comp615593_c0,comp124926_c0,comp115791_c0,c…
GO:0005575	Cellular Component	GO:0043226	organelle	GO:0044422	organelle part	GO:0005930	axoneme	6	comp3326_c1,comp1847455_c0,comp2022219_c0,comp2536_c1,comp1584520_c0,comp932084_c0
GO:0005575	Cellular Component	GO:0043226	organelle	GO:0044422	organelle part	GO:0044449	contractile fiber part	14	comp34695_c0,comp84999_c0,comp101937_c0,comp70539_c0,comp17757_c0,comp19963_c0,comp59800_c0,comp85198_c0,comp24307_c0,comp777196_c0,comp100377_c0,comp125405_c0,comp113609_c0,comp120234_c0
GO:0005575	Cellular Component	GO:0043226	organelle	GO:0043230	extracellular organelle	GO:0065010	extracellular membrane-bounded organelle	5	comp1089054_c0,comp122904_c0,comp24307_c0,comp114365_c0,comp1855961_c0
GO:0005575	Cellular Component	GO:0005576	extracellular region	GO:0044421	extracellular region part	GO:0044217	other organism part	283	comp41888_c0,comp125655_c0,comp108158_c1,comp108547_c0,comp1051893_c0,comp1157212_c0,comp123569_c0,comp111407_c1,comp50835_c0,comp122236_c0,comp113481_c2,comp1190192_c0,comp125669_c1,comp103865_c0,comp50245_c0,comp85257_c0,comp95934_c0,comp109056_c0,comp1454410_c0,comp115257_c0,comp110899_c3,comp478494_c0,comp371917_c0,comp122696_c0,comp117018_c0,comp125653_c0,comp115469_c0,comp118996_c0,comp6732…
GO:0005575	Cellular Component	GO:0005576	extracellular region	GO:0044421	extracellular region part	GO:0043205	fibril	5	comp105111_c0,comp17362_c0,comp123714_c0,comp117056_c0,comp73058_c0
GO:0005575	Cellular Component	GO:0005576	extracellular region	GO:0044421	extracellular region part	GO:0005605	basal lamina	25	comp77728_c0,comp113620_c0,comp121625_c0,comp122904_c0,comp920239_c0,comp40778_c0,comp122744_c0,comp113718_c0,comp18564_c0,comp118498_c0,comp70864_c0,comp119979_c0,comp123745_c0,comp109232_c0,comp110609_c4,comp7872_c0,comp96534_c0,comp113746_c0,comp777196_c0,comp81116_c1,comp72513_c0,comp16226_c0,comp93748_c0,comp7977_c0,comp790801_c0
GO:0005575	Cellular Component	GO:0005576	extracellular region	GO:0044421	extracellular region part	GO:0043245	extraorganismal space	283	comp113372_c0,comp22325_c0,comp114511_c0,comp85187_c0,comp1168377_c0,comp82846_c0,comp97293_c0,comp96426_c0,comp75702_c0,comp113949_c0,comp95143_c1,comp24091_c0,comp86956_c0,comp123036_c0,comp120328_c0,comp115072_c0,comp116073_c0,comp337927_c0,comp123801_c0,comp7600_c0,comp101179_c0,comp90952_c0,comp61977_c2,comp1877158_c0,comp121168_c0,comp32504_c0,comp125370_c0,comp44418_c0,comp123276_c0,comp11…
GO:0005575	Cellular Component	GO:0005576	extracellular region	GO:0044421	extracellular region part	GO:0034358	plasma lipoprotein particle	4	comp120498_c1,comp1881483_c0,comp104144_c0,comp39805_c0
GO:0005575	Cellular Component	GO:0005576	extracellular region	GO:0044421	extracellular region part	GO:0043230	extracellular organelle	5	comp1855961_c0,comp24307_c0,comp114365_c0,comp1089054_c0,comp122904_c0
GO:0005575	Cellular Component	GO:0005576	extracellular region	GO:0044421	extracellular region part	GO:0005578	proteinaceous extracellular matrix	106	comp76414_c0,comp777196_c0,comp790801_c0,comp85376_c0,comp124060_c0,comp47289_c0,comp124847_c0,comp5139_c0,comp55504_c1,comp97522_c0,comp109232_c0,comp119979_c0,comp884507_c0,comp113800_c0,comp31644_c0,comp86401_c1,comp124371_c0,comp58702_c0,comp119632_c0,comp58973_c0,comp845611_c0,comp151_c0,comp119364_c0,comp72513_c0,comp118060_c0,comp64971_c0,comp1121852_c0,comp1731823_c0,comp62571_c0,comp9374…
GO:0005575	Cellular Component	GO:0005576	extracellular region	GO:0044421	extracellular region part	GO:0005604	basement membrane	28	comp18564_c0,comp109232_c0,comp123745_c0,comp70864_c0,comp118498_c0,comp119979_c0,comp47632_c0,comp97522_c0,comp96534_c0,comp600518_c0,comp110609_c4,comp7872_c0,comp113746_c0,comp72513_c0,comp777196_c0,comp81116_c1,comp7977_c0,comp93748_c0,comp16226_c0,comp790801_c0,comp77728_c0,comp113620_c0,comp121625_c0,comp122744_c0,comp920239_c0,comp40778_c0,comp122904_c0,comp113718_c0
GO:0005575	Cellular Component	GO:0005576	extracellular region	GO:0044421	extracellular region part	GO:0005615	extracellular space	134	comp117714_c0,comp111081_c0,comp698335_c0,comp83233_c0,comp90357_c0,comp28639_c0,comp115049_c0,comp880663_c0,comp112986_c0,comp944681_c0,comp113718_c0,comp104144_c0,comp118982_c0,comp96534_c0,comp87549_c0,comp75343_c0,comp31463_c0,comp104549_c0,comp840349_c0,comp1306868_c0,comp92918_c0,comp119380_c0,comp120587_c0,comp109793_c0,comp72233_c0,comp296813_c0,comp410955_c0,comp2583_c0,comp28651_c1,comp…
GO:0005575	Cellular Component	GO:0005576	extracellular region	GO:0044421	extracellular region part	GO:0043256	laminin complex	25	comp920239_c0,comp40778_c0,comp122904_c0,comp122744_c0,comp113718_c0,comp113620_c0,comp77728_c0,comp121625_c0,comp81116_c1,comp777196_c0,comp72513_c0,comp113746_c0,comp790801_c0,comp93748_c0,comp7977_c0,comp16226_c0,comp18564_c0,comp110609_c4,comp7872_c0,comp96534_c0,comp118498_c0,comp119979_c0,comp70864_c0,comp123745_c0,comp109232_c0
GO:0005575	Cellular Component	GO:0044420	extracellular matrix part	GO:0043668	exine	GO:0043673	sexine	1	comp119838_c0
GO:0005575	Cellular Component	GO:0044420	extracellular matrix part	GO:0043667	pollen wall	GO:0043668	exine	1	comp119838_c0
GO:0005575	Cellular Component	GO:0044420	extracellular matrix part	GO:0005605	basal lamina	GO:0043256	laminin complex	25	comp920239_c0,comp40778_c0,comp122904_c0,comp122744_c0,comp113718_c0,comp113620_c0,comp77728_c0,comp121625_c0,comp81116_c1,comp777196_c0,comp72513_c0,comp113746_c0,comp790801_c0,comp93748_c0,comp7977_c0,comp16226_c0,comp18564_c0,comp110609_c4,comp7872_c0,comp96534_c0,comp118498_c0,comp119979_c0,comp70864_c0,comp123745_c0,comp109232_c0
GO:0005575	Cellular Component	GO:0044420	extracellular matrix part	GO:0005604	basement membrane	GO:0005605	basal lamina	25	comp77728_c0,comp113620_c0,comp121625_c0,comp122904_c0,comp920239_c0,comp40778_c0,comp122744_c0,comp113718_c0,comp18564_c0,comp118498_c0,comp70864_c0,comp119979_c0,comp123745_c0,comp109232_c0,comp110609_c4,comp7872_c0,comp96534_c0,comp113746_c0,comp777196_c0,comp81116_c1,comp72513_c0,comp16226_c0,comp93748_c0,comp7977_c0,comp790801_c0
GO:0005575	Cellular Component	GO:0031974	membrane-enclosed lumen	GO:0043233	organelle lumen	GO:0070013	intracellular organelle lumen	2676	comp1575333_c0,comp109079_c0,comp111191_c1,comp117074_c0,comp107382_c0,comp1122579_c0,comp85464_c0,comp115097_c0,comp1195362_c0,comp102384_c0,comp105917_c0,comp116523_c0,comp117765_c0,comp109524_c0,comp103519_c0,comp54755_c0,comp124602_c0,comp107382_c1,comp64568_c1,comp118406_c0,comp834439_c0,comp16311_c0,comp114028_c0,comp85893_c0,comp3408_c0,comp948846_c0,comp115660_c2,comp1163501_c0,comp87540_…
c0,comp125327_c0,comp61125_c0,comp118287_c0,comp91379_c0,comp93916_c0,comp122635_c0,comp2050857_c0,comp93683_c0,comp125493_c0,comp111492_c0,comp100184_c0,comp121801_c0,comp119746_c0,comp107610_c0,comp116884_c0,comp120635_c1,comp113309_c0,comp93706_c1,comp118691_c2,comp111046_c1,comp381874_c0,comp106458_c1,comp111112_c0,comp121517_c0,comp114056_c0,comp124699_c1,comp437032_c0,comp1526602_c0,comp654…
GO:0005575	Cellular Component	GO:0031974	membrane-enclosed lumen	GO:0031970	organelle envelope lumen	GO:0005758	mitochondrial intermembrane space	7	comp104271_c0,comp106139_c0,comp105578_c0,comp90705_c1,comp105341_c0,comp106754_c0,comp104513_c0
GO:0008150	Biological Process	GO:0051704	multi-organism process	GO:0035821	modification of morphology or physiology of other organism	GO:0051817	modification of morphology or physiology of other organism involved in symbiotic interaction	164	comp888313_c0,comp106120_c0,comp99751_c2,comp95981_c0,comp3809_c0,comp76217_c0,comp108743_c0,comp99916_c0,comp119001_c0,comp82158_c0,comp118432_c0,comp117518_c0,comp124907_c0,comp93284_c0,comp118701_c0,comp117465_c0,comp125226_c0,comp111837_c0,comp806003_c0,comp110139_c0,comp113588_c0,comp88836_c0,comp2596_c1,comp85382_c0,comp113822_c0,comp121561_c0,comp125553_c0,comp117417_c0,comp3279613_c0,comp…
GO:0008150	Biological Process	GO:0051704	multi-organism process	GO:0035821	modification of morphology or physiology of other organism	GO:0044364	disruption of cells of other organism	34	comp104921_c0,comp112777_c1,comp121095_c0,comp109820_c0,comp1661107_c0,comp739122_c0,comp3279613_c0,comp104624_c0,comp99890_c0,comp98625_c1,comp90822_c0,comp63868_c0,comp80075_c0,comp393493_c0,comp875_c0,comp101650_c0,comp84584_c0,comp86144_c0,comp99916_c0,comp82158_c0,comp118432_c0,comp122614_c0,comp104695_c4,comp93284_c0,comp105281_c0,comp111837_c0,comp806003_c0,comp113360_c0,comp85382_c0,comp2…
GO:0008150	Biological Process	GO:0051704	multi-organism process	GO:0035821	modification of morphology or physiology of other organism	GO:0044531	modulation of programmed cell death in other organism	18	comp103789_c1,comp2549196_c0,comp114570_c0,comp690931_c0,comp73858_c2,comp24637_c0,comp113822_c0,comp102447_c0,comp90822_c0,comp102014_c0,comp3809_c0,comp104624_c0,comp106897_c1,comp888313_c0,comp116715_c0,comp117518_c0,comp120202_c0,comp103309_c0
GO:0008150	Biological Process	GO:0051704	multi-organism process	GO:0044706	multi-multicellular organism process	GO:0009856	pollination	219	comp8706_c0,comp124599_c2,comp124532_c0,comp104062_c1,comp113865_c1,comp121507_c0,comp1169111_c0,comp1786977_c0,comp116977_c0,comp119309_c2,comp116478_c0,comp1836843_c0,comp124836_c0,comp116105_c0,comp93448_c0,comp22050_c0,comp120655_c0,comp123440_c0,comp123870_c0,comp124907_c0,comp119994_c0,comp71561_c0,comp118491_c0,comp1856128_c0,comp121819_c0,comp121156_c0,comp1838941_c0,comp117638_c0,comp110…
GO:0008150	Biological Process	GO:0051704	multi-organism process	GO:0044706	multi-multicellular organism process	GO:0033057	multicellular organismal reproductive behavior	18	comp123605_c0,comp1169465_c0,comp108519_c1,comp120180_c0,comp77609_c1,comp1860330_c0,comp100840_c0,comp124683_c0,comp117489_c0,comp105876_c1,comp100075_c0,comp109524_c0,comp96218_c0,comp122385_c0,comp35714_c0,comp116994_c1,comp98682_c0,comp90408_c0
GO:0008150	Biological Process	GO:0051704	multi-organism process	GO:0007618	mating	GO:0007617	mating behavior	18	comp109524_c0,comp96218_c0,comp98682_c0,comp116994_c1,comp35714_c0,comp122385_c0,comp90408_c0,comp108519_c1,comp1169465_c0,comp123605_c0,comp1860330_c0,comp77609_c1,comp120180_c0,comp117489_c0,comp124683_c0,comp100840_c0,comp105876_c1,comp100075_c0
GO:0008150	Biological Process	GO:0051704	multi-organism process	GO:0051825	adhesion to other organism involved in symbiotic interaction	GO:0044406	adhesion to host	30	comp97642_c0,comp1138246_c0,comp99106_c0,comp98640_c0,comp106300_c0,comp121157_c0,comp63713_c0,comp1553125_c0,comp89420_c0,comp113230_c0,comp2393_c0,comp97719_c1,comp93926_c0,comp104637_c0,comp122696_c0,comp2058613_c0,comp124370_c0,comp121349_c0,comp124583_c0,comp103300_c0,comp57347_c0,comp102379_c0,comp72410_c0,comp125127_c0,comp29363_c0,comp118136_c0,comp110634_c0,comp115690_c0,comp120932_c0,co…
GO:0008150	Biological Process	GO:0051704	multi-organism process	GO:0051705	multi-organism behavior	GO:0035737	injection of substance in to other organism	8	comp100804_c0,comp81752_c0,comp1600301_c0,comp88351_c0,comp1849774_c0,comp111761_c0,comp125040_c1,comp16362_c0
GO:0008150	Biological Process	GO:0051704	multi-organism process	GO:0051705	multi-organism behavior	GO:0007617	mating behavior	18	comp109524_c0,comp96218_c0,comp98682_c0,comp116994_c1,comp35714_c0,comp122385_c0,comp90408_c0,comp108519_c1,comp1169465_c0,comp123605_c0,comp1860330_c0,comp77609_c1,comp120180_c0,comp117489_c0,comp124683_c0,comp100840_c0,comp105876_c1,comp100075_c0
GO:0008150	Biological Process	GO:0051704	multi-organism process	GO:0043900	regulation of multi-organism process	GO:0051709	regulation of killing of cells of other organism	3	comp24637_c0,comp104624_c0,comp90822_c0
GO:0008150	Biological Process	GO:0051704	multi-organism process	GO:0043900	regulation of multi-organism process	GO:1900150	regulation of defense response to fungus	1	comp113045_c0
GO:0008150	Biological Process	GO:0051704	multi-organism process	GO:0043900	regulation of multi-organism process	GO:0050688	regulation of defense response to virus	6	comp25585_c0,comp73136_c0,comp105341_c0,comp108358_c0,comp116028_c0,comp77203_c1
GO:0008150	Biological Process	GO:0051704	multi-organism process	GO:0043900	regulation of multi-organism process	GO:0043903	regulation of symbiosis, encompassing mutualism through parasitism	20	comp1586182_c0,comp108328_c0,comp119087_c0,comp90822_c0,comp118161_c0,comp123922_c0,comp24637_c0,comp104562_c0,comp4510_c0,comp42755_c0,comp101187_c0,comp90780_c0,comp337927_c0,comp123351_c0,comp640597_c0,comp2412042_c0,comp1894831_c0,comp115558_c1,comp115558_c0,comp104624_c0
GO:0008150	Biological Process	GO:0051704	multi-organism process	GO:0043900	regulation of multi-organism process	GO:0043902	positive regulation of multi-organism process	3	comp104624_c0,comp24637_c0,comp90822_c0
GO:0008150	Biological Process	GO:0051704	multi-organism process	GO:0051707	response to other organism	GO:0002239	response to oomycetes	6	comp116993_c0,comp117163_c0,comp103961_c0,comp113343_c0,comp114537_c0,comp117930_c0
GO:0008150	Biological Process	GO:0051704	multi-organism process	GO:0051707	response to other organism	GO:0009615	response to virus	49	comp105217_c1,comp73136_c0,comp4093_c0,comp108358_c0,comp104614_c0,comp124907_c0,comp31331_c0,comp113752_c0,comp2364502_c0,comp117098_c0,comp116028_c0,comp850663_c0,comp124214_c0,comp118068_c1,comp113402_c0,comp18903_c0,comp109079_c0,comp86241_c0,comp92875_c0,comp93328_c1,comp1078081_c0,comp118700_c0,comp25585_c0,comp117312_c0,comp64162_c0,comp1147208_c0,comp118403_c1,comp115276_c0,comp108484_c0,…
GO:0008150	Biological Process	GO:0051704	multi-organism process	GO:0051707	response to other organism	GO:0009814	defense response, incompatible interaction	75	comp18788_c0,comp115766_c1,comp111993_c0,comp9981_c0,comp124577_c0,comp114743_c0,comp107825_c1,comp110255_c0,comp1552757_c0,comp115571_c0,comp106199_c0,comp120389_c0,comp124113_c0,comp109292_c0,comp117067_c0,comp93887_c0,comp124137_c0,comp117903_c0,comp100778_c0,comp105521_c0,comp119683_c0,comp109042_c0,comp1886313_c0,comp72083_c0,comp122372_c0,comp108542_c0,comp123224_c0,comp93967_c1,comp90711_c…
GO:0008150	Biological Process	GO:0051704	multi-organism process	GO:0051707	response to other organism	GO:0052173	response to defenses of other organism involved in symbiotic interaction	33	comp27577_c0,comp115201_c1,comp113108_c0,comp125193_c1,comp53790_c0,comp1033335_c0,comp88836_c0,comp20466_c0,comp109584_c0,comp102487_c0,comp119001_c0,comp104442_c0,comp1383172_c0,comp1565940_c0,comp60097_c0,comp115477_c0,comp115587_c0,comp108891_c0,comp11609_c0,comp11766_c0,comp114509_c0,comp101174_c0,comp123298_c0,comp113600_c0,comp117417_c0,comp125553_c0,comp112925_c1,comp689842_c0,comp88754_c…
GO:0008150	Biological Process	GO:0051704	multi-organism process	GO:0051707	response to other organism	GO:0009617	response to bacterium	280	comp109042_c0,comp56735_c0,comp90560_c0,comp123224_c0,comp112138_c0,comp116787_c1,comp115541_c0,comp92223_c0,comp72083_c0,comp117312_c0,comp21863_c1,comp115227_c0,comp105228_c0,comp125669_c0,comp120838_c0,comp117998_c0,comp1337272_c0,comp106199_c0,comp118844_c0,comp122605_c0,comp2400834_c0,comp3294_c0,comp117067_c0,comp117228_c0,comp112221_c0,comp106617_c0,comp1126571_c0,comp100778_c0,comp109345_…
GO:0008150	Biological Process	GO:0051704	multi-organism process	GO:0051707	response to other organism	GO:0009625	response to insect	3	comp118699_c0,comp119799_c0,comp117312_c0
GO:0008150	Biological Process	GO:0051704	multi-organism process	GO:0051707	response to other organism	GO:0075136	response to host	33	comp115477_c0,comp104442_c0,comp1383172_c0,comp60097_c0,comp1565940_c0,comp11766_c0,comp114509_c0,comp123298_c0,comp101174_c0,comp11609_c0,comp115587_c0,comp108891_c0,comp117417_c0,comp125553_c0,comp113600_c0,comp48349_c0,comp103314_c0,comp917637_c0,comp88754_c0,comp689842_c0,comp107168_c0,comp112925_c1,comp27577_c0,comp88836_c0,comp1033335_c0,comp53790_c0,comp125193_c1,comp115201_c1,comp113108_c…
GO:0008150	Biological Process	GO:0051704	multi-organism process	GO:0051707	response to other organism	GO:0009620	response to fungus	99	comp109687_c2,comp115942_c0,comp110996_c0,comp1162404_c0,comp105521_c0,comp109292_c0,comp112221_c0,comp106617_c0,comp109340_c0,comp93887_c0,comp109020_c0,comp124363_c0,comp103332_c1,comp110255_c0,comp102341_c1,comp106199_c0,comp118844_c0,comp125100_c0,comp120389_c0,comp111993_c0,comp115766_c1,comp106880_c0,comp116149_c0,comp107825_c1,comp114743_c0,comp124577_c0,comp111885_c0,comp120838_c0,comp957…
GO:0008150	Biological Process	GO:0051704	multi-organism process	GO:0051707	response to other organism	GO:0009608	response to symbiont	13	comp103332_c3,comp71982_c0,comp109687_c1,comp123488_c0,comp60312_c0,comp109687_c3,comp109687_c0,comp101782_c2,comp124363_c0,comp109687_c2,comp109687_c5,comp103332_c1,comp119581_c0
GO:0008150	Biological Process	GO:0051704	multi-organism process	GO:0044419	interspecies interaction between organisms	GO:0044403	symbiosis, encompassing mutualism through parasitism	853	comp806003_c0,comp113588_c0,comp1553125_c0,comp111763_c1,comp707304_c0,comp111601_c0,comp1602781_c0,comp185675_c0,comp104046_c0,comp105799_c0,comp89827_c0,comp125226_c0,comp117465_c0,comp118252_c0,comp120830_c0,comp82158_c0,comp123668_c0,comp119364_c0,comp7100_c1,comp93284_c0,comp87804_c1,comp124907_c0,comp100053_c0,comp29363_c0,comp116148_c0,comp110448_c0,comp116780_c0,comp122007_c0,comp20466_c0…
GO:0008150	Biological Process	GO:0051704	multi-organism process	GO:0044419	interspecies interaction between organisms	GO:0051701	interaction with host	308	comp1021112_c0,comp63868_c0,comp123694_c0,comp115587_c0,comp121479_c0,comp1383172_c0,comp123639_c0,comp1065579_c0,comp105278_c1,comp1661107_c0,comp112925_c1,comp106557_c0,comp121124_c0,comp118136_c0,comp120932_c0,comp95487_c0,comp104624_c0,comp3279613_c0,comp113588_c0,comp1553125_c0,comp806003_c0,comp1138246_c0,comp113822_c0,comp1602781_c0,comp1949249_c0,comp111601_c0,comp125226_c0,comp117465_c0,…
GO:0008150	Biological Process	GO:0051704	multi-organism process	GO:0043902	positive regulation of multi-organism process	GO:0051712	positive regulation of killing of cells of other organism	3	comp90822_c0,comp104624_c0,comp24637_c0
GO:0008150	Biological Process	GO:0051704	multi-organism process	GO:0044764	multi-organism cellular process	GO:0048874	homeostasis of number of cells in a free-living population	11	comp37542_c0,comp124415_c0,comp92853_c0,comp81124_c0,comp62277_c0,comp1366045_c0,comp123459_c0,comp49438_c0,comp122081_c0,comp117417_c0,comp97277_c0
GO:0008150	Biological Process	GO:0051704	multi-organism process	GO:0044764	multi-organism cellular process	GO:0009292	genetic transfer	34	comp924583_c0,comp123850_c0,comp64689_c0,comp79789_c0,comp125456_c0,comp90793_c1,comp1616729_c0,comp12201_c0,comp1190107_c0,comp125499_c0,comp121246_c0,comp117894_c0,comp117732_c0,comp17882_c0,comp108579_c0,comp113990_c2,comp113725_c0,comp118122_c0,comp115235_c0,comp125391_c0,comp118070_c0,comp124066_c0,comp112103_c0,comp112074_c0,comp112266_c0,comp121063_c0,comp68284_c1,comp112103_c1,comp106532_…
GO:0008150	Biological Process	GO:0051704	multi-organism process	GO:0044764	multi-organism cellular process	GO:0016032	viral process	628	comp109666_c2,comp57347_c0,comp641307_c0,comp1141343_c0,comp2380204_c0,comp114121_c0,comp108418_c0,comp94135_c0,comp109584_c0,comp20253_c0,comp17193_c0,comp1836425_c0,comp108134_c0,comp58965_c0,comp33025_c0,comp1023839_c0,comp385799_c0,comp104275_c0,comp115054_c0,comp16598_c0,comp103143_c0,comp1173536_c0,comp881672_c0,comp84181_c0,comp87889_c0,comp32012_c0,comp122385_c0,comp113600_c0,comp736533_c…
GO:0008150	Biological Process	GO:0051704	multi-organism process	GO:0044764	multi-organism cellular process	GO:0000746	conjugation	12	comp117266_c0,comp124923_c0,comp118860_c0,comp108981_c0,comp125391_c0,comp103519_c0,comp105386_c0,comp68680_c0,comp64689_c0,comp1165212_c0,comp113725_c0,comp108579_c0
GO:0008150	Biological Process	GO:0051704	multi-organism process	GO:0044766	multi-organism transport	GO:0075733	intracellular transport of viral material	17	comp105333_c0,comp112660_c0,comp87889_c0,comp119503_c1,comp31932_c0,comp1141343_c0,comp116073_c0,comp119280_c0,comp688342_c0,comp102611_c0,comp925625_c0,comp36844_c0,comp96696_c0,comp97293_c0,comp1023839_c0,comp99082_c0,comp105427_c0
GO:0008150	Biological Process	GO:0051704	multi-organism process	GO:0044766	multi-organism transport	GO:0051708	intracellular protein transport in other organism involved in symbiotic interaction	4	comp336305_c0,comp95487_c0,comp113588_c0,comp125649_c0
GO:0008150	Biological Process	GO:0051704	multi-organism process	GO:0044111	development involved in symbiotic interaction	GO:0052095	formation of specialized structure for nutrient acquisition from other organism involved in symbiotic interaction	2	comp104473_c0,comp120261_c0
GO:0008150	Biological Process	GO:0051704	multi-organism process	GO:0044111	development involved in symbiotic interaction	GO:0044115	development of symbiont involved in interaction with host	2	comp120261_c0,comp104473_c0
GO:0008150	Biological Process	GO:0002376	immune system process	GO:0002200	somatic diversification of immune receptors	GO:0016445	somatic diversification of immunoglobulins	1	comp1901_c0
GO:0008150	Biological Process	GO:0002376	immune system process	GO:0002200	somatic diversification of immune receptors	GO:0002562	somatic diversification of immune receptors via germline recombination within a single locus	1	comp1901_c0
GO:0008150	Biological Process	GO:0002376	immune system process	GO:0002684	positive regulation of immune system process	GO:0050778	positive regulation of immune response	35	comp107864_c0,comp85787_c0,comp109922_c0,comp2226162_c0,comp93225_c0,comp100778_c0,comp10062_c0,comp119497_c0,comp115942_c0,comp120557_c0,comp111959_c1,comp113516_c0,comp123241_c1,comp1028273_c0,comp118844_c0,comp88365_c0,comp18225_c0,comp124999_c0,comp89056_c0,comp118543_c0,comp124032_c0,comp122916_c0,comp122128_c0,comp1031321_c0,comp118756_c0,comp123505_c2,comp82720_c0,comp121112_c0,comp7941_c0…
GO:0008150	Biological Process	GO:0002376	immune system process	GO:0002684	positive regulation of immune system process	GO:0002696	positive regulation of leukocyte activation	1	comp1901_c0
GO:0008150	Biological Process	GO:0002376	immune system process	GO:0045321	leukocyte activation	GO:0002696	positive regulation of leukocyte activation	1	comp1901_c0
GO:0008150	Biological Process	GO:0002376	immune system process	GO:0045321	leukocyte activation	GO:0002694	regulation of leukocyte activation	1	comp1901_c0
GO:0008150	Biological Process	GO:0002376	immune system process	GO:0045321	leukocyte activation	GO:0046649	lymphocyte activation	1	comp1901_c0
GO:0008150	Biological Process	GO:0002376	immune system process	GO:0002520	immune system development	GO:0002200	somatic diversification of immune receptors	1	comp1901_c0
GO:0008150	Biological Process	GO:0002376	immune system process	GO:0002520	immune system development	GO:0048534	hematopoietic or lymphoid organ development	3	comp123342_c0,comp83233_c0,comp1901_c0
GO:0008150	Biological Process	GO:0002376	immune system process	GO:0002253	activation of immune response	GO:0002757	immune response-activating signal transduction	18	comp111959_c1,comp109948_c0,comp123241_c1,comp1028273_c0,comp88365_c0,comp18225_c0,comp118543_c0,comp124032_c0,comp107864_c0,comp1031321_c0,comp85787_c0,comp2226162_c0,comp123505_c2,comp82720_c0,comp119497_c0,comp120557_c0,comp7941_c0,comp64725_c0
GO:0008150	Biological Process	GO:0002376	immune system process	GO:0002253	activation of immune response	GO:0002218	activation of innate immune response	16	comp104641_c0,comp85378_c0,comp122372_c0,comp118844_c0,comp72083_c0,comp124999_c0,comp89056_c0,comp122916_c0,comp122128_c0,comp93225_c0,comp109922_c0,comp118756_c0,comp100778_c0,comp10062_c0,comp121112_c0,comp115942_c0
GO:0008150	Biological Process	GO:0002376	immune system process	GO:0006955	immune response	GO:0045087	innate immune response	127	comp110948_c0,comp119799_c0,comp93967_c0,comp112777_c1,comp113045_c0,comp110155_c0,comp104631_c0,comp107239_c0,comp110894_c0,comp112103_c1,comp120883_c0,comp8337_c0,comp111045_c1,comp124264_c1,comp123645_c0,comp112424_c0,comp105757_c0,comp1302797_c0,comp96597_c0,comp123639_c0,comp114983_c0,comp85378_c0,comp117593_c0,comp112777_c0,comp120217_c0,comp114264_c0,comp103823_c1,comp123822_c0,comp93225_c…
GO:0008150	Biological Process	GO:0002376	immune system process	GO:0006955	immune response	GO:0050776	regulation of immune response	41	comp117593_c0,comp85378_c0,comp122372_c0,comp72083_c0,comp109948_c0,comp104641_c0,comp119683_c0,comp64725_c0,comp7941_c0,comp121112_c0,comp115991_c0,comp113045_c0,comp122128_c0,comp1031321_c0,comp122916_c0,comp124032_c0,comp82720_c0,comp123505_c2,comp118756_c0,comp118844_c0,comp89056_c0,comp124999_c0,comp118543_c0,comp18225_c0,comp88365_c0,comp113516_c0,comp111959_c1,comp1028273_c0,comp123241_c1,…
GO:0008150	Biological Process	GO:0002376	immune system process	GO:0006955	immune response	GO:0006959	humoral immune response	20	comp1192639_c0,comp426702_c0,comp117228_c0,comp22553_c0,comp107239_c0,comp2382360_c0,comp108336_c0,comp110894_c0,comp25575_c0,comp110155_c0,comp8337_c0,comp148974_c0,comp1253953_c0,comp105757_c0,comp24261_c0,comp120217_c0,comp104474_c0,comp1551565_c0,comp521176_c0,comp103266_c0
GO:0008150	Biological Process	GO:0002376	immune system process	GO:0006955	immune response	GO:0002437	inflammatory response to antigenic stimulus	3	comp111000_c0,comp55215_c0,comp109840_c0
GO:0008150	Biological Process	GO:0002376	immune system process	GO:0006955	immune response	GO:0002250	adaptive immune response	3	comp111000_c0,comp55215_c0,comp109840_c0
GO:0008150	Biological Process	GO:0002376	immune system process	GO:0006955	immune response	GO:0050778	positive regulation of immune response	35	comp107864_c0,comp85787_c0,comp109922_c0,comp2226162_c0,comp93225_c0,comp100778_c0,comp10062_c0,comp119497_c0,comp115942_c0,comp120557_c0,comp111959_c1,comp113516_c0,comp123241_c1,comp1028273_c0,comp118844_c0,comp88365_c0,comp18225_c0,comp124999_c0,comp89056_c0,comp118543_c0,comp124032_c0,comp122916_c0,comp122128_c0,comp1031321_c0,comp118756_c0,comp123505_c2,comp82720_c0,comp121112_c0,comp7941_c0…
GO:0008150	Biological Process	GO:0002376	immune system process	GO:0002682	regulation of immune system process	GO:0002697	regulation of immune effector process	7	comp73136_c0,comp105341_c0,comp108358_c0,comp116028_c0,comp77203_c1,comp25585_c0,comp113402_c0
GO:0008150	Biological Process	GO:0002376	immune system process	GO:0002682	regulation of immune system process	GO:0050776	regulation of immune response	41	comp117593_c0,comp85378_c0,comp122372_c0,comp72083_c0,comp109948_c0,comp104641_c0,comp119683_c0,comp64725_c0,comp7941_c0,comp121112_c0,comp115991_c0,comp113045_c0,comp122128_c0,comp1031321_c0,comp122916_c0,comp124032_c0,comp82720_c0,comp123505_c2,comp118756_c0,comp118844_c0,comp89056_c0,comp124999_c0,comp118543_c0,comp18225_c0,comp88365_c0,comp113516_c0,comp111959_c1,comp1028273_c0,comp123241_c1,…
GO:0008150	Biological Process	GO:0002376	immune system process	GO:0002682	regulation of immune system process	GO:0002694	regulation of leukocyte activation	1	comp1901_c0
GO:0008150	Biological Process	GO:0002376	immune system process	GO:0002682	regulation of immune system process	GO:0002684	positive regulation of immune system process	36	comp104641_c0,comp109948_c0,comp72083_c0,comp85378_c0,comp122372_c0,comp123505_c2,comp118756_c0,comp1901_c0,comp82720_c0,comp122916_c0,comp124032_c0,comp122128_c0,comp1031321_c0,comp121112_c0,comp64725_c0,comp7941_c0,comp123241_c1,comp1028273_c0,comp113516_c0,comp111959_c1,comp18225_c0,comp88365_c0,comp89056_c0,comp124999_c0,comp118543_c0,comp118844_c0,comp93225_c0,comp2226162_c0,comp85787_c0,com…
GO:0008150	Biological Process	GO:0002376	immune system process	GO:0002252	immune effector process	GO:0002697	regulation of immune effector process	7	comp73136_c0,comp105341_c0,comp108358_c0,comp116028_c0,comp77203_c1,comp25585_c0,comp113402_c0
GO:0008150	Biological Process	GO:0002376	immune system process	GO:0002252	immune effector process	GO:0051607	defense response to virus	13	comp105341_c0,comp77203_c1,comp124214_c0,comp124907_c0,comp113402_c0,comp73136_c0,comp64162_c0,comp108358_c0,comp90528_c0,comp116028_c0,comp123639_c0,comp105217_c1,comp25585_c0
GO:0008150	Biological Process	GO:0002376	immune system process	GO:0002252	immune effector process	GO:0002443	leukocyte mediated immunity	4	comp109840_c0,comp1089054_c0,comp111000_c0,comp55215_c0
GO:0008150	Biological Process	GO:0002376	immune system process	GO:0002440	production of molecular mediator of immune response	GO:0002377	immunoglobulin production	1	comp1901_c0
GO:0008150	Biological Process	GO:0000003	reproduction	GO:0022414	reproductive process	GO:0003006	developmental process involved in reproduction	540	comp123052_c0,comp115172_c0,comp2711_c0,comp120160_c0,comp32348_c0,comp85194_c0,comp117889_c0,comp109919_c0,comp112225_c0,comp1337076_c0,comp117642_c0,comp124233_c1,comp110675_c1,comp116843_c0,comp124066_c0,comp122053_c0,comp1569365_c0,comp109207_c0,comp20872_c0,comp118161_c0,comp102655_c0,comp110680_c1,comp108308_c0,comp1918880_c0,comp107459_c2,comp101086_c0,comp124532_c0,comp123927_c0,comp40212…
GO:0008150	Biological Process	GO:0000003	reproduction	GO:0022414	reproductive process	GO:0048609	multicellular organismal reproductive process	156	comp120722_c1,comp1250338_c0,comp110166_c0,comp124828_c1,comp99846_c0,comp121662_c0,comp80799_c0,comp116928_c0,comp117454_c0,comp95447_c0,comp14696_c0,comp119971_c0,comp91379_c1,comp111245_c0,comp90895_c0,comp110451_c0,comp105876_c1,comp121391_c0,comp95809_c0,comp16692_c0,comp96771_c0,comp77609_c1,comp103800_c0,comp113659_c0,comp108519_c1,comp77998_c0,comp110904_c0,comp106992_c0,comp109632_c0,com…
GO:0008150	Biological Process	GO:0000003	reproduction	GO:0022414	reproductive process	GO:2000242	negative regulation of reproductive process	21	comp120983_c0,comp87300_c0,comp120195_c0,comp120160_c0,comp108308_c0,comp17882_c0,comp110022_c0,comp112225_c0,comp124346_c0,comp120371_c0,comp104430_c0,comp1616729_c0,comp90793_c1,comp122376_c2,comp125140_c0,comp107689_c1,comp12201_c0,comp103581_c0,comp107863_c0,comp79789_c0,comp118020_c0
GO:0008150	Biological Process	GO:0000003	reproduction	GO:0022414	reproductive process	GO:0044703	multi-organism reproductive process	245	comp121942_c0,comp105049_c0,comp970273_c0,comp100075_c0,comp112198_c0,comp82120_c0,comp123605_c0,comp83500_c0,comp65785_c1,comp638_c0,comp1170365_c0,comp1312884_c0,comp100513_c0,comp87864_c0,comp98682_c0,comp822458_c0,comp125339_c0,comp35714_c0,comp116532_c0,comp123971_c0,comp111547_c0,comp116937_c1,comp119660_c0,comp78335_c0,comp116318_c0,comp17435_c0,comp123565_c0,comp118637_c1,comp71012_c0,com…
GO:0008150	Biological Process	GO:0000003	reproduction	GO:0022414	reproductive process	GO:2000241	regulation of reproductive process	66	comp118218_c0,comp104430_c0,comp1616729_c0,comp12201_c0,comp47365_c0,comp85853_c0,comp122425_c0,comp123994_c0,comp79789_c0,comp123200_c0,comp120983_c0,comp108308_c0,comp121702_c0,comp17283_c0,comp110022_c0,comp123820_c0,comp124346_c0,comp123927_c0,comp111754_c0,comp124233_c1,comp116587_c0,comp122376_c2,comp108788_c0,comp116843_c0,comp117454_c0,comp115823_c0,comp121331_c0,comp120556_c0,comp120160_…
GO:0008150	Biological Process	GO:0000003	reproduction	GO:0022414	reproductive process	GO:0019098	reproductive behavior	24	comp77609_c1,comp120180_c0,comp1860330_c0,comp34988_c0,comp123605_c0,comp108519_c1,comp1169465_c0,comp105876_c1,comp100075_c0,comp100840_c0,comp124683_c0,comp116025_c0,comp117489_c0,comp20068_c0,comp96218_c0,comp1851033_c0,comp14399_c0,comp122972_c0,comp109524_c0,comp90408_c0,comp122385_c0,comp35714_c0,comp116994_c1,comp98682_c0
GO:0008150	Biological Process	GO:0000003	reproduction	GO:0022414	reproductive process	GO:2000243	positive regulation of reproductive process	19	comp117682_c0,comp117963_c1,comp116429_c0,comp106566_c1,comp123889_c0,comp119301_c0,comp105040_c0,comp92347_c0,comp99705_c0,comp115823_c0,comp123835_c0,comp123994_c0,comp116501_c0,comp122054_c0,comp108788_c0,comp124233_c1,comp117469_c0,comp106566_c0,comp117014_c0
GO:0008150	Biological Process	GO:0000003	reproduction	GO:0022414	reproductive process	GO:0044702	single organism reproductive process	164	comp122131_c2,comp7265_c0,comp84416_c0,comp115865_c0,comp73444_c0,comp124678_c0,comp116153_c0,comp113923_c0,comp121141_c0,comp106731_c1,comp80594_c1,comp116365_c0,comp94865_c0,comp123200_c0,comp26160_c0,comp110641_c0,comp109425_c0,comp115289_c0,comp113322_c0,comp2438250_c0,comp69945_c0,comp108895_c0,comp1541016_c0,comp103951_c0,comp108076_c1,comp118162_c0,comp10721_c0,comp90978_c0,comp120819_c0,c…
GO:0008150	Biological Process	GO:0000003	reproduction	GO:0019953	sexual reproduction	GO:0007276	gamete generation	118	comp72970_c0,comp117730_c0,comp114019_c0,comp82721_c0,comp90506_c0,comp121540_c0,comp85270_c0,comp101361_c0,comp111461_c0,comp110528_c0,comp1351705_c0,comp87314_c0,comp777644_c0,comp109674_c0,comp100887_c0,comp116812_c1,comp4785_c0,comp81206_c0,comp124862_c0,comp67961_c1,comp111467_c0,comp118540_c0,comp930546_c0,comp81284_c0,comp112638_c0,comp104880_c0,comp122750_c0,comp122055_c1,comp709233_c0,co…
GO:0008150	Biological Process	GO:0000003	reproduction	GO:0019953	sexual reproduction	GO:0009566	fertilization	25	comp112948_c0,comp111671_c1,comp103951_c0,comp118595_c0,comp114243_c0,comp121873_c0,comp117355_c0,comp113639_c2,comp1541016_c0,comp123208_c0,comp116532_c0,comp115289_c0,comp87847_c1,comp123052_c0,comp120229_c0,comp120609_c0,comp96110_c0,comp80594_c1,comp125571_c1,comp115294_c0,comp117103_c0,comp111346_c0,comp124678_c0,comp115865_c0,comp112382_c0
GO:0008150	Biological Process	GO:0000003	reproduction	GO:0048610	cellular process involved in reproduction	GO:0045132	meiotic chromosome segregation	3	comp97025_c0,comp107028_c1,comp123183_c0
GO:0008150	Biological Process	GO:0000003	reproduction	GO:0048610	cellular process involved in reproduction	GO:0007126	meiosis	60	comp123183_c0,comp20814_c1,comp120842_c0,comp96963_c0,comp124176_c0,comp97025_c0,comp114019_c0,comp100896_c0,comp111784_c0,comp106068_c0,comp1656_c0,comp124828_c1,comp120464_c0,comp929238_c0,comp37757_c0,comp95716_c0,comp850528_c0,comp93589_c0,comp115988_c0,comp124699_c0,comp109366_c0,comp99761_c0,comp113831_c0,comp98888_c0,comp120069_c0,comp115962_c0,comp57397_c0,comp116917_c0,comp119738_c0,comp…
GO:0008150	Biological Process	GO:0000003	reproduction	GO:0048610	cellular process involved in reproduction	GO:0007131	reciprocal meiotic recombination	3	comp97025_c0,comp124346_c0,comp107028_c1
GO:0008150	Biological Process	GO:0000003	reproduction	GO:0048610	cellular process involved in reproduction	GO:0019072	viral genome packaging	19	comp91550_c0,comp121199_c0,comp1035_c0,comp102570_c0,comp114385_c0,comp118011_c1,comp2380204_c0,comp121268_c0,comp107663_c0,comp124424_c1,comp119253_c0,comp2063_c0,comp94943_c0,comp121754_c0,comp5944_c0,comp124589_c0,comp104046_c0,comp2564_c0,comp73020_c0
GO:0008150	Biological Process	GO:0000003	reproduction	GO:0048610	cellular process involved in reproduction	GO:0009860	pollen tube growth	3	comp27234_c0,comp108989_c0,comp17283_c0
GO:0008150	Biological Process	GO:0000003	reproduction	GO:0048610	cellular process involved in reproduction	GO:0019069	viral capsid assembly	1	comp122899_c0
GO:0008150	Biological Process	GO:0000003	reproduction	GO:0048610	cellular process involved in reproduction	GO:0019068	virion assembly	92	comp73020_c0,comp92611_c0,comp110598_c0,comp122220_c0,comp50245_c0,comp62485_c1,comp5944_c0,comp113667_c1,comp101927_c0,comp83044_c0,comp57112_c0,comp117541_c0,comp109857_c0,comp371917_c0,comp115189_c1,comp671_c1,comp62485_c0,comp115257_c0,comp107663_c0,comp1033627_c0,comp124012_c0,comp102570_c0,comp554008_c0,comp92705_c1,comp1377911_c0,comp108772_c0,comp113021_c1,comp56171_c0,comp121503_c0,comp1…
GO:0008150	Biological Process	GO:0000003	reproduction	GO:0048610	cellular process involved in reproduction	GO:0007127	meiosis I	42	comp110011_c0,comp70986_c0,comp123544_c0,comp121262_c0,comp120807_c0,comp1142_c0,comp1679379_c0,comp105654_c0,comp100398_c1,comp120791_c0,comp84791_c0,comp124346_c0,comp116882_c0,comp1047350_c0,comp557824_c0,comp1688752_c0,comp102729_c2,comp87540_c1,comp93589_c1,comp118843_c0,comp63315_c0,comp113575_c0,comp74214_c0,comp97025_c0,comp96963_c0,comp123183_c0,comp124828_c1,comp120464_c0,comp929238_c0,…
GO:0008150	Biological Process	GO:0000003	reproduction	GO:0048610	cellular process involved in reproduction	GO:0000212	meiotic spindle organization	2	comp124176_c0,comp122024_c0
GO:0008150	Biological Process	GO:0000003	reproduction	GO:0048610	cellular process involved in reproduction	GO:0007128	meiotic prophase I	1	comp1679379_c0
GO:0008150	Biological Process	GO:0000003	reproduction	GO:0048610	cellular process involved in reproduction	GO:0051307	meiotic chromosome separation	2	comp97025_c0,comp107028_c1
GO:0008150	Biological Process	GO:0000003	reproduction	GO:0048610	cellular process involved in reproduction	GO:0035036	sperm-egg recognition	7	comp1541016_c0,comp96110_c0,comp115294_c0,comp115865_c0,comp114243_c0,comp112382_c0,comp125571_c1
GO:0008150	Biological Process	GO:0000003	reproduction	GO:0048610	cellular process involved in reproduction	GO:0048544	recognition of pollen	1	comp121689_c0
GO:0008150	Biological Process	GO:0000003	reproduction	GO:0048610	cellular process involved in reproduction	GO:0007531	mating type determination	4	comp1335583_c0,comp124189_c0,comp1918880_c0,comp2543_c0
GO:0008150	Biological Process	GO:0000003	reproduction	GO:0048610	cellular process involved in reproduction	GO:0022412	cellular process involved in reproduction in multicellular organism	71	comp113659_c0,comp103800_c0,comp123200_c0,comp122131_c2,comp73444_c0,comp96337_c1,comp109632_c0,comp7265_c0,comp110904_c0,comp121141_c0,comp108076_c1,comp10721_c0,comp90978_c0,comp26160_c0,comp108895_c0,comp2438250_c0,comp113322_c0,comp114684_c0,comp110451_c0,comp91379_c1,comp120819_c0,comp112518_c0,comp104214_c0,comp95809_c0,comp573166_c0,comp110675_c1,comp110166_c0,comp100437_c0,comp1250338_c0,…
GO:0008150	Biological Process	GO:0000003	reproduction	GO:0048610	cellular process involved in reproduction	GO:0051321	meiotic cell cycle	66	comp118843_c0,comp63315_c0,comp122024_c0,comp124346_c0,comp17283_c0,comp1688752_c0,comp87540_c1,comp93589_c1,comp120807_c0,comp1679379_c0,comp1142_c0,comp85853_c0,comp105654_c0,comp100398_c1,comp317863_c0,comp117135_c0,comp110011_c0,comp106874_c0,comp70986_c0,comp100225_c0,comp123544_c0,comp121262_c0,comp107028_c1,comp115962_c0,comp118271_c0,comp109366_c0,comp120069_c0,comp113831_c0,comp115988_c0…
GO:0008150	Biological Process	GO:0000003	reproduction	GO:0048610	cellular process involved in reproduction	GO:0051316	attachment of spindle microtubules to kinetochore involved in meiotic chromosome segregation	1	comp123183_c0
GO:0008150	Biological Process	GO:0000003	reproduction	GO:0048610	cellular process involved in reproduction	GO:0048359	mucilage metabolic process involved in seed coat development	4	comp125233_c0,comp122904_c0,comp122487_c0,comp114365_c0
GO:0008150	Biological Process	GO:0000003	reproduction	GO:0048610	cellular process involved in reproduction	GO:0009875	pollen-pistil interaction	130	comp115370_c0,comp115445_c1,comp690317_c0,comp119491_c1,comp1538307_c0,comp99258_c0,comp123797_c0,comp80985_c0,comp99294_c0,comp8413_c0,comp119308_c0,comp93760_c0,comp100978_c0,comp102409_c0,comp103900_c0,comp120035_c1,comp110654_c0,comp76195_c0,comp10625_c0,comp1341417_c0,comp119270_c0,comp105763_c0,comp119458_c0,comp63107_c1,comp119491_c0,comp1025727_c0,comp123242_c0,comp1328436_c0,comp121689_c…
GO:0008150	Biological Process	GO:0000003	reproduction	GO:0048610	cellular process involved in reproduction	GO:0070192	chromosome organization involved in meiosis	16	comp120069_c0,comp118843_c0,comp119738_c0,comp63315_c0,comp557824_c0,comp93589_c1,comp87540_c1,comp84791_c0,comp93589_c0,comp116882_c0,comp100896_c0,comp114019_c0,comp124828_c1,comp1679379_c0,comp123183_c0,comp121262_c0
GO:0008150	Biological Process	GO:0000003	reproduction	GO:0032504	multicellular organism reproduction	GO:0022412	cellular process involved in reproduction in multicellular organism	71	comp113659_c0,comp103800_c0,comp123200_c0,comp122131_c2,comp73444_c0,comp96337_c1,comp109632_c0,comp7265_c0,comp110904_c0,comp121141_c0,comp108076_c1,comp10721_c0,comp90978_c0,comp26160_c0,comp108895_c0,comp2438250_c0,comp113322_c0,comp114684_c0,comp110451_c0,comp91379_c1,comp120819_c0,comp112518_c0,comp104214_c0,comp95809_c0,comp573166_c0,comp110675_c1,comp110166_c0,comp100437_c0,comp1250338_c0,…
GO:0008150	Biological Process	GO:0000003	reproduction	GO:0032504	multicellular organism reproduction	GO:0048609	multicellular organismal reproductive process	156	comp120722_c1,comp1250338_c0,comp110166_c0,comp124828_c1,comp99846_c0,comp121662_c0,comp80799_c0,comp116928_c0,comp117454_c0,comp95447_c0,comp14696_c0,comp119971_c0,comp91379_c1,comp111245_c0,comp90895_c0,comp110451_c0,comp105876_c1,comp121391_c0,comp95809_c0,comp16692_c0,comp96771_c0,comp77609_c1,comp103800_c0,comp113659_c0,comp108519_c1,comp77998_c0,comp110904_c0,comp106992_c0,comp109632_c0,com…
GO:0008150	Biological Process	GO:0023052	signaling	GO:0044700	single organism signaling	GO:0035637	multicellular organismal signaling	61	comp122945_c0,comp106872_c0,comp125016_c0,comp504876_c0,comp101616_c0,comp1392216_c0,comp102652_c0,comp61241_c0,comp83646_c0,comp82183_c0,comp105255_c0,comp517_c0,comp74966_c1,comp88440_c0,comp124903_c0,comp90365_c0,comp108120_c0,comp118492_c0,comp110231_c0,comp122825_c0,comp108655_c0,comp115802_c0,comp122975_c0,comp1593089_c0,comp28953_c0,comp54659_c0,comp115314_c0,comp111369_c1,comp110505_c0,co…
GO:0008150	Biological Process	GO:0023052	signaling	GO:0044700	single organism signaling	GO:0007267	cell-cell signaling	61	comp504876_c0,comp101616_c0,comp1392216_c0,comp122945_c0,comp106872_c0,comp125016_c0,comp61241_c0,comp83646_c0,comp82183_c0,comp102652_c0,comp74966_c1,comp88440_c0,comp124903_c0,comp90365_c0,comp108120_c0,comp105255_c0,comp517_c0,comp115802_c0,comp108655_c0,comp122975_c0,comp1593089_c0,comp118492_c0,comp110231_c0,comp122825_c0,comp124433_c0,comp113876_c0,comp28953_c0,comp54659_c0,comp111369_c1,co…
GO:0008150	Biological Process	GO:0023052	signaling	GO:0044700	single organism signaling	GO:0007165	signal transduction	1775	comp1346434_c0,comp82051_c0,comp115948_c0,comp112706_c0,comp98424_c0,comp1324179_c0,comp119572_c1,comp69620_c0,comp119387_c0,comp93877_c0,comp1562827_c0,comp1850776_c0,comp118056_c0,comp109922_c0,comp114387_c0,comp695930_c0,comp124055_c0,comp120875_c0,comp76879_c0,comp1619711_c0,comp419103_c0,comp104823_c0,comp94187_c0,comp116739_c2,comp933824_c0,comp108369_c1,comp105103_c0,comp107142_c0,comp1015…
GO:0008150	Biological Process	GO:0023052	signaling	GO:0044700	single organism signaling	GO:0023057	negative regulation of signaling	72	comp59366_c0,comp123415_c0,comp10327_c0,comp42709_c0,comp38025_c0,comp125317_c0,comp47615_c0,comp80829_c0,comp61401_c0,comp39373_c0,comp98669_c0,comp92918_c0,comp59928_c0,comp115933_c0,comp74433_c0,comp118896_c0,comp121251_c0,comp114941_c0,comp120576_c1,comp1415196_c0,comp84752_c0,comp61740_c0,comp123267_c0,comp107141_c0,comp1518698_c0,comp103266_c1,comp120305_c0,comp122543_c0,comp88265_c0,comp60…
GO:0008150	Biological Process	GO:0023052	signaling	GO:0044700	single organism signaling	GO:0023051	regulation of signaling	327	comp681214_c0,comp1132752_c0,comp502586_c0,comp2475393_c0,comp3499_c0,comp868943_c0,comp120395_c1,comp123910_c0,comp76819_c0,comp95623_c0,comp1375496_c0,comp124135_c0,comp122240_c0,comp120195_c0,comp121076_c0,comp114895_c0,comp121998_c0,comp101940_c0,comp16550_c0,comp67827_c0,comp101233_c0,comp100471_c0,comp121677_c1,comp23757_c0,comp53050_c0,comp115498_c0,comp119573_c0,comp42030_c0,comp71051_c0,…
GO:0008150	Biological Process	GO:0023052	signaling	GO:0044700	single organism signaling	GO:0023056	positive regulation of signaling	16	comp124218_c0,comp2074384_c0,comp112621_c0,comp119218_c0,comp107030_c0,comp125611_c0,comp60593_c0,comp119599_c0,comp110948_c0,comp116850_c0,comp110063_c0,comp110599_c1,comp91383_c0,comp121778_c0,comp91936_c1,comp123598_c0
GO:0008150	Biological Process	GO:0065007	biological regulation	GO:0065009	regulation of molecular function	GO:0051090	regulation of sequence-specific DNA binding transcription factor activity	5	comp1901_c0,comp88440_c0,comp38643_c1,comp71868_c0,comp1943355_c0
GO:0008150	Biological Process	GO:0065007	biological regulation	GO:0065009	regulation of molecular function	GO:0050790	regulation of catalytic activity	464	comp115808_c0,comp60426_c0,comp124369_c0,comp51387_c0,comp123459_c0,comp81834_c0,comp73554_c1,comp110477_c0,comp121078_c0,comp124758_c0,comp122844_c0,comp1943355_c0,comp125437_c1,comp532711_c0,comp1342163_c0,comp123396_c0,comp372_c0,comp76952_c0,comp103859_c0,comp1232787_c0,comp96686_c0,comp61311_c0,comp109796_c0,comp117059_c3,comp89020_c1,comp125599_c0,comp123718_c0,comp75691_c0,comp71435_c0,com…
GO:0008150	Biological Process	GO:0065007	biological regulation	GO:0065009	regulation of molecular function	GO:0044092	negative regulation of molecular function	134	comp110485_c0,comp96772_c0,comp96686_c0,comp1232787_c0,comp111933_c1,comp108428_c0,comp661889_c0,comp1943355_c0,comp1342163_c0,comp59407_c0,comp81834_c0,comp110477_c0,comp121078_c0,comp60513_c0,comp1324047_c0,comp124369_c0,comp107239_c0,comp120989_c1,comp100810_c0,comp116424_c1,comp84465_c0,comp120728_c0,comp113092_c1,comp122059_c0,comp1917868_c0,comp106512_c0,comp857_c1,comp96048_c0,comp96659_c1…
GO:0008150	Biological Process	GO:0065007	biological regulation	GO:0065009	regulation of molecular function	GO:0032409	regulation of transporter activity	9	comp122059_c0,comp89056_c0,comp104641_c0,comp106563_c0,comp120440_c0,comp112884_c1,comp118756_c0,comp639708_c0,comp102206_c0
GO:0008150	Biological Process	GO:0065007	biological regulation	GO:0065009	regulation of molecular function	GO:0040030	regulation of molecular function, epigenetic	1	comp123850_c0
GO:0008150	Biological Process	GO:0065007	biological regulation	GO:0065009	regulation of molecular function	GO:0051098	regulation of binding	5	comp1142877_c0,comp98484_c0,comp88614_c0,comp106013_c0,comp93075_c1
GO:0008150	Biological Process	GO:0065007	biological regulation	GO:0065009	regulation of molecular function	GO:0044093	positive regulation of molecular function	76	comp112907_c0,comp689842_c0,comp116292_c0,comp117368_c0,comp2074384_c0,comp93075_c1,comp60593_c0,comp84975_c0,comp120935_c1,comp111756_c0,comp63867_c0,comp121977_c1,comp109963_c0,comp119235_c0,comp111797_c0,comp2617170_c0,comp123582_c0,comp122596_c0,comp118670_c0,comp118562_c0,comp1142877_c0,comp123015_c0,comp113765_c0,comp118717_c0,comp118968_c0,comp122027_c0,comp101904_c1,comp113266_c0,comp1202…
GO:0008150	Biological Process	GO:0065007	biological regulation	GO:0050789	regulation of biological process	GO:0042752	regulation of circadian rhythm	5	comp123927_c0,comp117281_c2,comp115916_c0,comp108958_c0,comp109213_c0
GO:0008150	Biological Process	GO:0065007	biological regulation	GO:0050789	regulation of biological process	GO:0032844	regulation of homeostatic process	2	comp114625_c1,comp125651_c0
GO:0008150	Biological Process	GO:0065007	biological regulation	GO:0050789	regulation of biological process	GO:0048518	positive regulation of biological process	500	comp122066_c0,comp81689_c1,comp124699_c0,comp115119_c1,comp119749_c0,comp125231_c0,comp78879_c1,comp114818_c1,comp111008_c0,comp91936_c1,comp70643_c0,comp105040_c0,comp72083_c0,comp107351_c0,comp123834_c0,comp99705_c0,comp123745_c0,comp108603_c0,comp114964_c0,comp108958_c0,comp791942_c0,comp123505_c2,comp122943_c0,comp105749_c0,comp123835_c0,comp124032_c0,comp116501_c0,comp125140_c0,comp74405_c1,…
GO:0008150	Biological Process	GO:0065007	biological regulation	GO:0050789	regulation of biological process	GO:0051128	regulation of cellular component organization	179	comp114586_c0,comp114391_c0,comp845611_c0,comp108981_c0,comp107812_c1,comp122179_c0,comp124371_c0,comp107450_c0,comp116878_c0,comp112073_c0,comp431321_c0,comp2265386_c0,comp111309_c0,comp113809_c0,comp120520_c0,comp124400_c0,comp118539_c1,comp17283_c0,comp2092749_c0,comp69789_c0,comp113259_c0,comp16993_c0,comp75845_c0,comp210561_c0,comp124149_c0,comp111780_c0,comp120973_c0,comp94712_c0,comp102197…
GO:0008150	Biological Process	GO:0065007	biological regulation	GO:0050789	regulation of biological process	GO:2000241	regulation of reproductive process	66	comp118218_c0,comp104430_c0,comp1616729_c0,comp12201_c0,comp47365_c0,comp85853_c0,comp122425_c0,comp123994_c0,comp79789_c0,comp123200_c0,comp120983_c0,comp108308_c0,comp121702_c0,comp17283_c0,comp110022_c0,comp123820_c0,comp124346_c0,comp123927_c0,comp111754_c0,comp124233_c1,comp116587_c0,comp122376_c2,comp108788_c0,comp116843_c0,comp117454_c0,comp115823_c0,comp121331_c0,comp120556_c0,comp120160_…
GO:0008150	Biological Process	GO:0065007	biological regulation	GO:0050789	regulation of biological process	GO:0031341	regulation of cell killing	4	comp24637_c0,comp104624_c0,comp1522809_c0,comp90822_c0
GO:0008150	Biological Process	GO:0065007	biological regulation	GO:0050789	regulation of biological process	GO:0002682	regulation of immune system process	49	comp122372_c0,comp105341_c0,comp85378_c0,comp117593_c0,comp77203_c1,comp72083_c0,comp104641_c0,comp109948_c0,comp119683_c0,comp121112_c0,comp115991_c0,comp113045_c0,comp7941_c0,comp64725_c0,comp124032_c0,comp122916_c0,comp1031321_c0,comp122128_c0,comp118756_c0,comp25585_c0,comp123505_c2,comp82720_c0,comp1901_c0,comp118844_c0,comp88365_c0,comp18225_c0,comp113402_c0,comp89056_c0,comp118543_c0,comp1…
GO:0008150	Biological Process	GO:0065007	biological regulation	GO:0050789	regulation of biological process	GO:0019222	regulation of metabolic process	4277	comp124798_c0,comp122190_c0,comp99086_c0,comp117970_c0,comp123770_c0,comp123438_c0,comp113431_c0,comp121508_c0,comp9806_c0,comp116429_c0,comp124212_c0,comp603554_c0,comp1563740_c0,comp109674_c0,comp8429_c0,comp118020_c0,comp93731_c0,comp113238_c0,comp120763_c2,comp91914_c1,comp125273_c0,comp109798_c0,comp492802_c0,comp109434_c0,comp60780_c2,comp117733_c0,comp1718599_c0,comp105737_c0,comp74804_c0,…
0,comp96310_c0,comp113390_c0,comp113001_c0,comp62713_c1,comp115808_c0,comp484325_c0,comp1319898_c0,comp928654_c0,comp110477_c0,comp1298905_c0,comp123435_c0,comp118976_c0,comp115679_c0,comp118339_c0,comp532711_c0,comp112292_c0,comp101871_c1,comp1554230_c0,comp125357_c0,comp123302_c0,comp362468_c0,comp115237_c1,comp109796_c0,comp124435_c0,comp124189_c0,comp88430_c0,comp56011_c0,comp103063_c0,comp12…
GO:0008150	Biological Process	GO:0065007	biological regulation	GO:0050789	regulation of biological process	GO:0040012	regulation of locomotion	30	comp7977_c0,comp93748_c0,comp16226_c0,comp790801_c0,comp113746_c0,comp72513_c0,comp116698_c0,comp777196_c0,comp81116_c1,comp109232_c0,comp118498_c0,comp70864_c0,comp100874_c1,comp123745_c0,comp119979_c0,comp96534_c0,comp88440_c0,comp110609_c4,comp7872_c0,comp18564_c0,comp113718_c0,comp60593_c0,comp122744_c0,comp920239_c0,comp122904_c0,comp40778_c0,comp121625_c0,comp2074384_c0,comp77728_c0,comp113…
GO:0008150	Biological Process	GO:0065007	biological regulation	GO:0050789	regulation of biological process	GO:0051239	regulation of multicellular organismal process	194	comp92347_c0,comp96534_c0,comp113746_c0,comp67961_c0,comp81116_c1,comp575914_c0,comp106226_c0,comp123238_c0,comp125224_c0,comp120165_c0,comp111805_c0,comp115547_c0,comp120258_c0,comp18564_c0,comp105040_c0,comp123745_c0,comp99705_c0,comp11798_c0,comp112310_c0,comp115302_c0,comp110278_c0,comp122066_c0,comp117358_c1,comp106053_c0,comp125231_c0,comp125140_c0,comp106566_c0,comp2074384_c0,comp119730_c0…
GO:0008150	Biological Process	GO:0065007	biological regulation	GO:0050789	regulation of biological process	GO:0032879	regulation of localization	100	comp303906_c0,comp117693_c0,comp116656_c0,comp120756_c0,comp125648_c0,comp123356_c0,comp116544_c0,comp108415_c0,comp90284_c1,comp84885_c0,comp119979_c0,comp109232_c0,comp1311157_c0,comp88440_c0,comp122059_c0,comp136039_c0,comp639708_c0,comp777196_c0,comp111873_c0,comp110165_c0,comp790801_c0,comp329402_c0,comp113620_c0,comp210561_c0,comp92910_c0,comp121625_c0,comp100164_c0,comp125031_c0,comp112350…
GO:0008150	Biological Process	GO:0065007	biological regulation	GO:0050789	regulation of biological process	GO:0048583	regulation of response to stimulus	413	comp123505_c2,comp120434_c0,comp124032_c0,comp120305_c0,comp79288_c1,comp111586_c1,comp117433_c0,comp73858_c1,comp9756_c0,comp107917_c0,comp117368_c0,comp77859_c0,comp119683_c0,comp2440523_c0,comp91936_c1,comp121251_c0,comp72083_c0,comp15056_c0,comp87160_c0,comp84752_c0,comp81897_c1,comp39373_c0,comp61401_c0,comp1319666_c0,comp108358_c0,comp119599_c0,comp107864_c0,comp123015_c0,comp119218_c0,comp…
GO:0008150	Biological Process	GO:0065007	biological regulation	GO:0050789	regulation of biological process	GO:0044087	regulation of cellular component biogenesis	37	comp118999_c0,comp97710_c0,comp31792_c0,comp87915_c0,comp88440_c0,comp92187_c0,comp431321_c0,comp84078_c0,comp107812_c1,comp125454_c0,comp609583_c0,comp50449_c0,comp119069_c0,comp17342_c0,comp124630_c0,comp112380_c0,comp73189_c0,comp110759_c0,comp113072_c1,comp1302017_c0,comp118542_c0,comp120117_c0,comp96134_c0,comp104449_c0,comp107351_c0,comp60593_c0,comp109207_c0,comp34762_c0,comp2074384_c0,com…
GO:0008150	Biological Process	GO:0065007	biological regulation	GO:0050789	regulation of biological process	GO:0050793	regulation of developmental process	187	comp12201_c0,comp114391_c0,comp122425_c0,comp47365_c0,comp125499_c0,comp123685_c0,comp118218_c0,comp82655_c0,comp104430_c0,comp1616729_c0,comp995209_c0,comp123994_c0,comp116850_c0,comp114379_c2,comp121370_c0,comp121702_c0,comp109232_c0,comp112073_c0,comp120983_c0,comp69789_c0,comp110022_c0,comp17283_c0,comp123820_c0,comp122376_c2,comp108788_c0,comp112621_c0,comp95251_c0,comp105999_c0,comp933080_c…
GO:0008150	Biological Process	GO:0065007	biological regulation	GO:0050789	regulation of biological process	GO:0043900	regulation of multi-organism process	42	comp108358_c0,comp2412042_c0,comp73136_c0,comp640597_c0,comp108981_c0,comp337927_c0,comp123351_c0,comp117163_c0,comp101187_c0,comp17283_c0,comp4510_c0,comp116028_c0,comp104562_c0,comp113402_c0,comp24637_c0,comp108328_c0,comp118161_c0,comp1586182_c0,comp25585_c0,comp1165212_c0,comp104624_c0,comp1894831_c0,comp115558_c1,comp115558_c0,comp68680_c0,comp105386_c0,comp115991_c0,comp113045_c0,comp118860…
GO:0008150	Biological Process	GO:0065007	biological regulation	GO:0050789	regulation of biological process	GO:0048519	negative regulation of biological process	520	comp119307_c0,comp115302_c1,comp96134_c0,comp1943355_c0,comp118791_c0,comp125521_c0,comp124289_c0,comp1731823_c0,comp66819_c0,comp210561_c0,comp113259_c0,comp84386_c0,comp1322289_c0,comp933080_c0,comp122222_c0,comp115013_c0,comp64044_c0,comp1299381_c0,comp114379_c2,comp1311157_c0,comp120983_c0,comp122059_c0,comp123123_c0,comp113288_c0,comp72974_c0,comp1332222_c0,comp83880_c0,comp2310_c1,comp78196…
GO:0008150	Biological Process	GO:0065007	biological regulation	GO:0050789	regulation of biological process	GO:0040008	regulation of growth	40	comp122321_c0,comp60593_c0,comp107141_c0,comp103266_c1,comp120206_c0,comp119730_c0,comp2074384_c0,comp944681_c0,comp123158_c0,comp122764_c0,comp111754_c0,comp748605_c0,comp106053_c0,comp109611_c1,comp27234_c0,comp65108_c0,comp108989_c0,comp24307_c0,comp121331_c0,comp115727_c0,comp115212_c0,comp110009_c0,comp74200_c0,comp122190_c0,comp107592_c0,comp123238_c0,comp95061_c0,comp114391_c0,comp108324_c…
GO:0008150	Biological Process	GO:0065007	biological regulation	GO:0050789	regulation of biological process	GO:0050794	regulation of cellular process	6642	comp28_c0,comp115600_c0,comp123063_c1,comp103789_c1,comp1334635_c0,comp113832_c0,comp56834_c0,comp78453_c0,comp124815_c0,comp114410_c0,comp97161_c2,comp82663_c0,comp106580_c0,comp103989_c1,comp121830_c0,comp28288_c1,comp122387_c0,comp116383_c0,comp122510_c1,comp1329078_c0,comp992662_c0,comp122154_c0,comp124218_c0,comp568272_c0,comp10435_c0,comp40252_c0,comp62699_c0,comp124557_c0,comp123498_c0,com…
07289_c0,comp118926_c0,comp118756_c0,comp115014_c0,comp1942478_c0,comp1851033_c0,comp98753_c0,comp103869_c0,comp81301_c0,comp41036_c0,comp104626_c1,comp102077_c0,comp1185718_c0,comp124744_c0,comp16672_c0,comp1191789_c0,comp122842_c0,comp639285_c0,comp116695_c0,comp123540_c0,comp111873_c0,comp1638198_c0,comp65514_c2,comp111428_c0,comp118907_c0,comp112447_c0,comp112252_c0,comp7088_c0,comp61975_c0,c…
p86539_c0,comp103777_c0,comp120261_c0,comp124111_c0,comp77951_c0,comp81038_c1,comp96841_c0,comp23768_c0,comp39519_c0,comp119069_c0,comp109381_c3,comp124059_c0,comp112296_c0,comp123281_c0,comp125146_c0,comp113732_c1,comp478333_c0,comp115380_c1,comp105863_c0,comp114920_c0,comp32734_c0,comp115058_c0,comp347433_c0,comp102146_c0,comp112385_c0,comp92340_c2,comp124325_c0,comp109913_c0,comp124999_c1,comp…
GO:0008150	Biological Process	GO:0065007	biological regulation	GO:0050789	regulation of biological process	GO:0023051	regulation of signaling	327	comp681214_c0,comp1132752_c0,comp502586_c0,comp2475393_c0,comp3499_c0,comp868943_c0,comp120395_c1,comp123910_c0,comp76819_c0,comp95623_c0,comp1375496_c0,comp124135_c0,comp122240_c0,comp120195_c0,comp121076_c0,comp114895_c0,comp121998_c0,comp101940_c0,comp16550_c0,comp67827_c0,comp101233_c0,comp100471_c0,comp121677_c1,comp23757_c0,comp53050_c0,comp115498_c0,comp119573_c0,comp42030_c0,comp71051_c0,…
GO:0008150	Biological Process	GO:0065007	biological regulation	GO:0065008	regulation of biological quality	GO:0090066	regulation of anatomical structure size	47	comp120165_c0,comp111805_c0,comp50449_c0,comp116504_c0,comp17342_c0,comp125648_c0,comp119594_c0,comp609583_c0,comp103055_c1,comp107812_c1,comp84078_c0,comp28422_c0,comp105129_c0,comp73189_c0,comp112380_c0,comp124630_c0,comp123577_c0,comp97710_c0,comp575914_c0,comp1423232_c0,comp92187_c0,comp87915_c0,comp60000_c0,comp31792_c0,comp111947_c0,comp109207_c0,comp34762_c0,comp950489_c0,comp75845_c0,comp…
GO:0008150	Biological Process	GO:0065007	biological regulation	GO:0065008	regulation of biological quality	GO:0043487	regulation of RNA stability	4	comp124968_c0,comp89498_c0,comp124557_c0,comp641_c0
GO:0008150	Biological Process	GO:0065007	biological regulation	GO:0065008	regulation of biological quality	GO:0008360	regulation of cell shape	1	comp112073_c0
GO:0008150	Biological Process	GO:0065007	biological regulation	GO:0065008	regulation of biological quality	GO:0042592	homeostatic process	524	comp108364_c1,comp110622_c0,comp125626_c0,comp83330_c0,comp118790_c0,comp77572_c1,comp117755_c1,comp107341_c1,comp399645_c0,comp109594_c0,comp118473_c0,comp1531684_c0,comp114222_c0,comp2467053_c0,comp175502_c0,comp106880_c0,comp117828_c1,comp125060_c1,comp1855301_c0,comp122739_c0,comp111279_c0,comp1034879_c0,comp124135_c0,comp121563_c0,comp92853_c0,comp62277_c0,comp120091_c0,comp83595_c0,comp6242…
GO:0008150	Biological Process	GO:0065007	biological regulation	GO:0065008	regulation of biological quality	GO:0045924	regulation of female receptivity	18	comp100075_c0,comp105876_c1,comp100840_c0,comp124683_c0,comp117489_c0,comp77609_c1,comp120180_c0,comp1860330_c0,comp123605_c0,comp1169465_c0,comp108519_c1,comp90408_c0,comp122385_c0,comp35714_c0,comp116994_c1,comp98682_c0,comp96218_c0,comp109524_c0
GO:0008150	Biological Process	GO:0065007	biological regulation	GO:0065008	regulation of biological quality	GO:0010817	regulation of hormone levels	226	comp87066_c0,comp111695_c0,comp108815_c0,comp122586_c0,comp112682_c0,comp45560_c0,comp113731_c1,comp124081_c0,comp91477_c0,comp105040_c0,comp116462_c0,comp118025_c0,comp99014_c0,comp98550_c1,comp93905_c0,comp115504_c0,comp117164_c0,comp106399_c0,comp111624_c0,comp121418_c0,comp118205_c0,comp101387_c1,comp100394_c0,comp22325_c0,comp64162_c0,comp109245_c0,comp118222_c0,comp111439_c0,comp110638_c0,c…
GO:0008150	Biological Process	GO:0065007	biological regulation	GO:0065008	regulation of biological quality	GO:0051235	maintenance of location	102	comp568_c1,comp1335060_c0,comp11124_c0,comp90284_c1,comp122530_c0,comp112309_c0,comp120289_c0,comp119979_c0,comp84885_c0,comp69102_c0,comp119304_c0,comp108741_c0,comp1019100_c0,comp1311157_c0,comp136039_c0,comp147215_c0,comp115840_c0,comp63499_c0,comp122900_c0,comp32552_c0,comp303906_c0,comp96484_c0,comp119364_c0,comp482403_c0,comp151_c0,comp99162_c0,comp123356_c0,comp434350_c0,comp71324_c0,comp1…
GO:0008150	Biological Process	GO:0065007	biological regulation	GO:0065008	regulation of biological quality	GO:0035821	modification of morphology or physiology of other organism	167	comp1065579_c0,comp105278_c1,comp112777_c1,comp103314_c0,comp112925_c1,comp1661107_c0,comp88754_c0,comp107168_c0,comp121124_c0,comp121561_c0,comp117417_c0,comp125553_c0,comp739122_c0,comp3279613_c0,comp95487_c0,comp113655_c1,comp104624_c0,comp63868_c0,comp96006_c0,comp123694_c0,comp115587_c0,comp32018_c0,comp121479_c0,comp875_c0,comp1383172_c0,comp114570_c0,comp101650_c0,comp104442_c0,comp60097_c…
GO:0008150	Biological Process	GO:0065007	biological regulation	GO:0065008	regulation of biological quality	GO:0042391	regulation of membrane potential	1	comp18426_c0
GO:0008150	Biological Process	GO:0065007	biological regulation	GO:0065008	regulation of biological quality	GO:0050878	regulation of body fluid levels	160	comp1551565_c0,comp104474_c0,comp99207_c0,comp96534_c0,comp118982_c0,comp75343_c0,comp87549_c0,comp31463_c0,comp104549_c0,comp1306868_c0,comp92918_c0,comp119380_c0,comp120587_c0,comp117228_c0,comp109793_c0,comp72233_c0,comp296813_c0,comp410955_c0,comp117714_c0,comp111081_c0,comp112921_c0,comp698335_c0,comp83233_c0,comp90357_c0,comp115049_c0,comp28639_c0,comp108336_c0,comp112986_c0,comp880663_c0,c…
GO:0008150	Biological Process	GO:0065007	biological regulation	GO:0065008	regulation of biological quality	GO:0001505	regulation of neurotransmitter levels	2	comp1921804_c0,comp62983_c0
GO:0008150	Biological Process	GO:0065007	biological regulation	GO:0065008	regulation of biological quality	GO:0032098	regulation of appetite	6	comp781962_c0,comp123123_c0,comp124135_c0,comp122307_c1,comp73403_c0,comp125599_c0
GO:0008150	Biological Process	GO:0065007	biological regulation	GO:0065008	regulation of biological quality	GO:0031647	regulation of protein stability	18	comp122899_c0,comp83233_c0,comp101051_c2,comp16876_c0,comp88440_c0,comp114589_c0,comp938328_c0,comp118201_c0,comp2382856_c0,comp1901_c0,comp125636_c0,comp2064342_c0,comp112402_c1,comp123342_c0,comp951843_c0,comp782501_c0,comp105487_c2,comp786941_c0
GO:0008150	Biological Process	GO:0071840	cellular component organization or biogenesis	GO:0044085	cellular component biogenesis	GO:0070589	cellular component macromolecule biosynthetic process	69	comp41991_c0,comp3321018_c0,comp26664_c0,comp925244_c0,comp121868_c0,comp926452_c0,comp120472_c0,comp123376_c0,comp119771_c0,comp7633_c0,comp74782_c0,comp1851103_c0,comp120973_c0,comp57727_c0,comp111648_c1,comp114835_c0,comp123236_c0,comp113585_c0,comp112974_c0,comp123943_c0,comp853417_c0,comp90525_c0,comp1315680_c0,comp572128_c0,comp116242_c0,comp90270_c0,comp65614_c0,comp122542_c0,comp21565_c0,…
GO:0008150	Biological Process	GO:0071840	cellular component organization or biogenesis	GO:0044085	cellular component biogenesis	GO:0042546	cell wall biogenesis	89	comp119771_c0,comp123376_c0,comp113553_c0,comp114835_c0,comp111648_c1,comp57727_c0,comp1851103_c0,comp7633_c0,comp74782_c0,comp120973_c0,comp925244_c0,comp3321018_c0,comp26664_c0,comp41991_c0,comp118443_c0,comp125066_c0,comp120472_c0,comp926452_c0,comp121868_c0,comp123421_c0,comp116242_c0,comp118646_c1,comp572128_c0,comp120702_c0,comp547180_c0,comp21565_c0,comp123630_c0,comp122542_c0,comp104359_c…
GO:0008150	Biological Process	GO:0071840	cellular component organization or biogenesis	GO:0044085	cellular component biogenesis	GO:0070271	protein complex biogenesis	478	comp118999_c0,comp121195_c1,comp123950_c0,comp1230399_c0,comp1144418_c0,comp1305106_c0,comp1031694_c0,comp106185_c0,comp86154_c0,comp122700_c0,comp106467_c0,comp22048_c0,comp113672_c0,comp97451_c0,comp120261_c0,comp123011_c0,comp119241_c0,comp1533712_c0,comp114448_c0,comp86539_c0,comp125339_c0,comp854353_c0,comp111974_c2,comp101657_c0,comp75056_c0,comp118580_c0,comp114106_c0,comp23462_c0,comp1064…
GO:0008150	Biological Process	GO:0071840	cellular component organization or biogenesis	GO:0044085	cellular component biogenesis	GO:0022613	ribonucleoprotein complex biogenesis	1798	comp83233_c0,comp2178_c0,comp29845_c0,comp9384_c0,comp1240511_c0,comp66999_c0,comp122875_c0,comp111008_c0,comp2406666_c0,comp91865_c0,comp824964_c0,comp1709900_c0,comp123514_c1,comp942440_c0,comp26522_c1,comp28799_c0,comp109953_c0,comp56929_c0,comp95026_c0,comp693469_c0,comp2657353_c0,comp108597_c0,comp7832_c0,comp40692_c0,comp119419_c0,comp743791_c0,comp1874991_c0,comp113497_c0,comp125669_c0,com…
GO:0008150	Biological Process	GO:0071840	cellular component organization or biogenesis	GO:0044085	cellular component biogenesis	GO:0044087	regulation of cellular component biogenesis	37	comp118999_c0,comp97710_c0,comp31792_c0,comp87915_c0,comp88440_c0,comp92187_c0,comp431321_c0,comp84078_c0,comp107812_c1,comp125454_c0,comp609583_c0,comp50449_c0,comp119069_c0,comp17342_c0,comp124630_c0,comp112380_c0,comp73189_c0,comp110759_c0,comp113072_c1,comp1302017_c0,comp118542_c0,comp120117_c0,comp96134_c0,comp104449_c0,comp107351_c0,comp60593_c0,comp109207_c0,comp34762_c0,comp2074384_c0,com…
GO:0008150	Biological Process	GO:0071840	cellular component organization or biogenesis	GO:0044085	cellular component biogenesis	GO:0022607	cellular component assembly	922	comp125195_c0,comp121141_c0,comp104046_c0,comp121093_c0,comp841598_c0,comp111924_c0,comp117513_c0,comp89879_c0,comp20277_c0,comp115195_c0,comp333093_c0,comp31792_c0,comp87915_c0,comp50549_c0,comp709609_c0,comp1089054_c0,comp112630_c0,comp12812_c0,comp100795_c1,comp110448_c0,comp7352_c0,comp90364_c0,comp83683_c0,comp98366_c0,comp112380_c0,comp92040_c0,comp119079_c0,comp123668_c0,comp115209_c0,comp…
GO:0008150	Biological Process	GO:0071840	cellular component organization or biogenesis	GO:0016043	cellular component organization	GO:0061024	membrane organization	185	comp124207_c0,comp373249_c0,comp1173467_c0,comp861397_c0,comp117459_c0,comp107107_c0,comp114582_c0,comp119857_c0,comp985622_c0,comp2048317_c0,comp112176_c0,comp600518_c0,comp110868_c0,comp123250_c0,comp956312_c0,comp123011_c0,comp102850_c0,comp1619711_c0,comp114033_c1,comp120173_c0,comp88581_c1,comp286205_c0,comp102705_c0,comp100491_c0,comp146780_c0,comp106185_c0,comp106754_c0,comp121349_c0,comp9…
GO:0008150	Biological Process	GO:0071840	cellular component organization or biogenesis	GO:0016043	cellular component organization	GO:0051129	negative regulation of cellular component organization	43	comp1731823_c0,comp78879_c1,comp118612_c0,comp114625_c1,comp34451_c0,comp70864_c0,comp96134_c0,comp100921_c0,comp463865_c0,comp4518_c0,comp114403_c0,comp123060_c0,comp77563_c1,comp41395_c0,comp2583_c0,comp124073_c0,comp113990_c3,comp85983_c0,comp60593_c0,comp122658_c0,comp30278_c0,comp2074384_c0,comp16993_c0,comp113259_c0,comp871298_c0,comp2567830_c0,comp115718_c0,comp123732_c0,comp210561_c0,comp…
GO:0008150	Biological Process	GO:0071840	cellular component organization or biogenesis	GO:0016043	cellular component organization	GO:0022411	cellular component disassembly	69	comp86049_c0,comp72956_c0,comp121993_c0,comp105025_c1,comp555754_c0,comp113332_c0,comp920418_c0,comp67162_c0,comp1836425_c0,comp119953_c0,comp117853_c0,comp116016_c0,comp77728_c0,comp90248_c0,comp115637_c0,comp106086_c1,comp120253_c0,comp116087_c0,comp118174_c0,comp992662_c0,comp891323_c0,comp2583121_c0,comp2466076_c0,comp926126_c0,comp121021_c0,comp983984_c0,comp66294_c0,comp115829_c0,comp238682…
GO:0008150	Biological Process	GO:0071840	cellular component organization or biogenesis	GO:0016043	cellular component organization	GO:0006323	DNA packaging	129	comp109112_c0,comp2063_c0,comp62098_c0,comp108600_c0,comp930718_c0,comp114190_c0,comp8097_c0,comp104107_c0,comp118280_c0,comp119547_c0,comp93329_c0,comp128695_c0,comp119033_c2,comp118070_c0,comp112743_c0,comp50112_c0,comp110824_c1,comp113237_c0,comp107042_c0,comp38118_c0,comp78456_c0,comp26652_c0,comp786941_c0,comp1766340_c0,comp113918_c0,comp934720_c0,comp1876866_c0,comp932106_c0,comp94943_c0,co…
GO:0008150	Biological Process	GO:0071840	cellular component organization or biogenesis	GO:0016043	cellular component organization	GO:0043933	macromolecular complex subunit organization	686	comp123143_c0,comp112531_c0,comp122744_c0,comp62672_c0,comp29647_c0,comp95771_c0,comp80992_c0,comp90357_c0,comp329584_c0,comp123539_c0,comp93921_c0,comp40268_c0,comp108356_c0,comp2074384_c0,comp89505_c0,comp117700_c0,comp698335_c0,comp109398_c0,comp119267_c0,comp66668_c0,comp103660_c0,comp117714_c0,comp101234_c0,comp98659_c0,comp891323_c0,comp102524_c0,comp84078_c0,comp296813_c0,comp116509_c0,com…
GO:0008150	Biological Process	GO:0071840	cellular component organization or biogenesis	GO:0016043	cellular component organization	GO:0051128	regulation of cellular component organization	179	comp114586_c0,comp114391_c0,comp845611_c0,comp108981_c0,comp107812_c1,comp122179_c0,comp124371_c0,comp107450_c0,comp116878_c0,comp112073_c0,comp431321_c0,comp2265386_c0,comp111309_c0,comp113809_c0,comp120520_c0,comp124400_c0,comp118539_c1,comp17283_c0,comp2092749_c0,comp69789_c0,comp113259_c0,comp16993_c0,comp75845_c0,comp210561_c0,comp124149_c0,comp111780_c0,comp120973_c0,comp94712_c0,comp102197…
GO:0008150	Biological Process	GO:0071840	cellular component organization or biogenesis	GO:0016043	cellular component organization	GO:0051130	positive regulation of cellular component organization	36	comp431321_c0,comp87915_c0,comp105025_c1,comp555754_c0,comp88440_c0,comp920418_c0,comp118999_c0,comp26169_c0,comp113990_c2,comp2092749_c0,comp97710_c0,comp114391_c0,comp992662_c0,comp614340_c0,comp116878_c0,comp609583_c0,comp2466076_c0,comp2349848_c0,comp107450_c0,comp926126_c0,comp124073_c0,comp113990_c3,comp121021_c0,comp107351_c0,comp110278_c0,comp113072_c1,comp1302017_c0,comp329584_c0,comp124…
GO:0008150	Biological Process	GO:0071840	cellular component organization or biogenesis	GO:0016043	cellular component organization	GO:0043062	extracellular structure organization	14	comp123421_c0,comp125066_c0,comp115124_c0,comp118646_c1,comp99715_c0,comp95809_c0,comp7265_c0,comp120819_c0,comp110044_c0,comp124556_c0,comp1903028_c0,comp114787_c0,comp104359_c0,comp121379_c0
GO:0008150	Biological Process	GO:0071840	cellular component organization or biogenesis	GO:0016043	cellular component organization	GO:0034330	cell junction organization	2	comp122037_c0,comp88440_c0
GO:0008150	Biological Process	GO:0071840	cellular component organization or biogenesis	GO:0016043	cellular component organization	GO:0032989	cellular component morphogenesis	217	comp118709_c0,comp42626_c1,comp2325_c0,comp124695_c0,comp108556_c0,comp2364502_c0,comp115621_c0,comp105402_c1,comp83462_c0,comp118920_c0,comp92268_c0,comp112789_c0,comp54039_c0,comp164812_c0,comp116761_c0,comp118050_c0,comp122563_c0,comp96832_c0,comp104213_c0,comp725781_c0,comp123530_c0,comp124783_c0,comp116424_c0,comp119375_c0,comp100921_c0,comp1603284_c0,comp110179_c1,comp124191_c0,comp59012_c0…
GO:0008150	Biological Process	GO:0071840	cellular component organization or biogenesis	GO:0016043	cellular component organization	GO:0045229	external encapsulating structure organization	135	comp21116_c0,comp110537_c0,comp1074213_c0,comp110096_c0,comp620375_c0,comp125179_c0,comp125233_c0,comp64152_c0,comp74535_c0,comp104415_c0,comp1342163_c0,comp125066_c0,comp97152_c0,comp661889_c0,comp118271_c0,comp108478_c0,comp103167_c0,comp113252_c0,comp104359_c0,comp116337_c0,comp1903028_c0,comp58689_c0,comp7088_c0,comp106512_c0,comp109274_c0,comp117033_c0,comp1886716_c0,comp75_c0,comp1140664_c0…
GO:0008150	Biological Process	GO:0071840	cellular component organization or biogenesis	GO:0016043	cellular component organization	GO:0032535	regulation of cellular component size	29	comp609583_c0,comp34762_c0,comp109207_c0,comp17342_c0,comp50449_c0,comp116504_c0,comp111947_c0,comp84078_c0,comp107812_c1,comp329584_c0,comp42061_c0,comp111780_c0,comp73189_c0,comp105129_c0,comp75845_c0,comp124630_c0,comp112380_c0,comp97710_c0,comp118542_c0,comp123577_c0,comp113072_c1,comp119825_c0,comp1302017_c0,comp124081_c0,comp92187_c0,comp120117_c0,comp31792_c0,comp87915_c0,comp107351_c0
GO:0008150	Biological Process	GO:0071840	cellular component organization or biogenesis	GO:0016043	cellular component organization	GO:0006996	organelle organization	1396	comp124629_c1,comp1300389_c0,comp519822_c0,comp124596_c0,comp32620_c0,comp110740_c0,comp85012_c1,comp124675_c0,comp786941_c0,comp78456_c0,comp26652_c0,comp125033_c0,comp966019_c0,comp83718_c0,comp934720_c0,comp1849826_c0,comp65074_c1,comp119253_c0,comp34762_c0,comp117274_c0,comp35332_c0,comp119092_c0,comp51077_c0,comp109764_c1,comp118027_c0,comp101876_c0,comp115043_c0,comp117636_c0,comp86256_c0,c…
GO:0008150	Biological Process	GO:0071840	cellular component organization or biogenesis	GO:0016043	cellular component organization	GO:0030030	cell projection organization	71	comp84513_c0,comp120888_c0,comp38673_c0,comp114580_c0,comp111236_c0,comp121585_c0,comp110868_c0,comp22089_c0,comp107228_c0,comp113581_c0,comp124197_c2,comp118644_c0,comp125454_c0,comp123648_c0,comp1308688_c0,comp68483_c0,comp123530_c0,comp864545_c0,comp477907_c0,comp109793_c0,comp105022_c1,comp77728_c0,comp96691_c1,comp20596_c0,comp723224_c0,comp98883_c0,comp13627_c0,comp112672_c0,comp494789_c0,c…
GO:0008150	Biological Process	GO:0071840	cellular component organization or biogenesis	GO:0016043	cellular component organization	GO:0022607	cellular component assembly	922	comp125195_c0,comp121141_c0,comp104046_c0,comp121093_c0,comp841598_c0,comp111924_c0,comp117513_c0,comp89879_c0,comp20277_c0,comp115195_c0,comp333093_c0,comp31792_c0,comp87915_c0,comp50549_c0,comp709609_c0,comp1089054_c0,comp112630_c0,comp12812_c0,comp100795_c1,comp110448_c0,comp7352_c0,comp90364_c0,comp83683_c0,comp98366_c0,comp112380_c0,comp92040_c0,comp119079_c0,comp123668_c0,comp115209_c0,comp…
GO:0008150	Biological Process	GO:0071840	cellular component organization or biogenesis	GO:0071554	cell wall organization or biogenesis	GO:0044036	cell wall macromolecule metabolic process	177	comp104415_c0,comp108237_c0,comp122969_c0,comp120472_c0,comp16233_c0,comp121868_c0,comp14602_c0,comp111245_c0,comp925244_c0,comp66837_c0,comp2364096_c0,comp41991_c0,comp2359554_c0,comp26664_c0,comp59174_c0,comp86894_c0,comp114835_c0,comp7633_c0,comp120973_c0,comp57727_c0,comp111648_c1,comp2419260_c0,comp1339181_c0,comp115415_c0,comp112006_c0,comp125179_c0,comp66322_c1,comp853417_c0,comp122399_c0,…
GO:0008150	Biological Process	GO:0071840	cellular component organization or biogenesis	GO:0071554	cell wall organization or biogenesis	GO:0071555	cell wall organization	114	comp94727_c0,comp106353_c0,comp115216_c0,comp36327_c0,comp1333682_c0,comp120780_c0,comp99715_c0,comp117560_c0,comp2462761_c0,comp102831_c0,comp105768_c0,comp98349_c1,comp68262_c0,comp115124_c0,comp101294_c0,comp947736_c0,comp891364_c0,comp94271_c0,comp107482_c0,comp83326_c0,comp110217_c0,comp113058_c0,comp118050_c0,comp110723_c1,comp115968_c0,comp94727_c1,comp1048631_c0,comp1064735_c0,comp105420_…
GO:0008150	Biological Process	GO:0071840	cellular component organization or biogenesis	GO:0071554	cell wall organization or biogenesis	GO:0042546	cell wall biogenesis	89	comp119771_c0,comp123376_c0,comp113553_c0,comp114835_c0,comp111648_c1,comp57727_c0,comp1851103_c0,comp7633_c0,comp74782_c0,comp120973_c0,comp925244_c0,comp3321018_c0,comp26664_c0,comp41991_c0,comp118443_c0,comp125066_c0,comp120472_c0,comp926452_c0,comp121868_c0,comp123421_c0,comp116242_c0,comp118646_c1,comp572128_c0,comp120702_c0,comp547180_c0,comp21565_c0,comp123630_c0,comp122542_c0,comp104359_c…
GO:0008150	Biological Process	GO:0071840	cellular component organization or biogenesis	GO:0071554	cell wall organization or biogenesis	GO:0071669	plant-type cell wall organization or biogenesis	73	comp91664_c0,comp113585_c0,comp106255_c1,comp90447_c0,comp106247_c0,comp122122_c1,comp121086_c0,comp116902_c1,comp123943_c0,comp1355025_c0,comp112974_c0,comp123421_c0,comp116902_c0,comp45859_c0,comp118646_c1,comp114009_c0,comp120702_c0,comp920128_c0,comp117033_c0,comp58689_c0,comp1903028_c0,comp116337_c0,comp120205_c0,comp104359_c0,comp109274_c0,comp123630_c0,comp103167_c0,comp97152_c0,comp118443…
GO:0008150	Biological Process	GO:0008152	metabolic process	GO:0009056	catabolic process	GO:1901575	organic substance catabolic process	2390	comp109400_c0,comp106703_c0,comp116993_c0,comp30849_c1,comp582862_c0,comp1850699_c0,comp124465_c0,comp96832_c0,comp121887_c0,comp888_c0,comp1301997_c0,comp102538_c0,comp306487_c0,comp78021_c0,comp107948_c0,comp927911_c0,comp971669_c0,comp109525_c1,comp121168_c0,comp2293_c0,comp85085_c0,comp112182_c0,comp106114_c0,comp116180_c1,comp1302058_c0,comp118153_c0,comp62340_c0,comp98094_c0,comp114773_c0,c…
omp1057209_c0,comp203621_c0,comp123154_c0,comp692259_c0,comp939973_c0,comp110610_c0,comp114406_c1,comp122159_c0,comp74782_c0,comp1100749_c0,comp100480_c0,comp116490_c0,comp114884_c0,comp119671_c0,comp2427541_c0,comp121170_c1,comp103256_c1,comp116060_c0,comp89072_c0,comp4807_c0,comp123593_c0,comp108580_c0,comp1023668_c0,comp843370_c0,comp92014_c0,comp64540_c0,comp687608_c0,comp97783_c1,comp122327_…
GO:0008150	Biological Process	GO:0008152	metabolic process	GO:0009056	catabolic process	GO:0046149	pigment catabolic process	45	comp107895_c0,comp121711_c0,comp109899_c0,comp114063_c0,comp115656_c0,comp1218932_c0,comp110796_c0,comp93781_c0,comp3276343_c0,comp111773_c1,comp117981_c1,comp118514_c0,comp106794_c1,comp1269266_c0,comp2427541_c0,comp113482_c0,comp115547_c0,comp108812_c0,comp113689_c0,comp124848_c0,comp123987_c0,comp110641_c0,comp107123_c0,comp112389_c0,comp323402_c0,comp117320_c0,comp25480_c0,comp114772_c0,comp1…
GO:0008150	Biological Process	GO:0008152	metabolic process	GO:0009056	catabolic process	GO:0044712	single-organism catabolic process	314	comp2346164_c0,comp101950_c0,comp92158_c0,comp200840_c0,comp122168_c0,comp115736_c0,comp124766_c0,comp122597_c0,comp116060_c0,comp106624_c0,comp1381823_c0,comp120170_c1,comp1687367_c0,comp103256_c1,comp459535_c0,comp73123_c0,comp121332_c0,comp97972_c1,comp113753_c0,comp121861_c0,comp91379_c0,comp112004_c0,comp125266_c2,comp118684_c0,comp91641_c0,comp123249_c0,comp106775_c0,comp124996_c0,comp10673…
GO:0008150	Biological Process	GO:0008152	metabolic process	GO:0009056	catabolic process	GO:0009896	positive regulation of catabolic process	174	comp389132_c0,comp498403_c0,comp62485_c0,comp113274_c1,comp109891_c0,comp117151_c0,comp114539_c0,comp56171_c0,comp123680_c0,comp105278_c1,comp834_c1,comp78414_c0,comp690588_c0,comp120234_c0,comp1678321_c0,comp109426_c0,comp123489_c0,comp7872_c0,comp121968_c1,comp109684_c0,comp2583_c0,comp119467_c1,comp108977_c0,comp118809_c0,comp111173_c0,comp206116_c0,comp76807_c0,comp119411_c0,comp109864_c0,com…
GO:0008150	Biological Process	GO:0008152	metabolic process	GO:0009056	catabolic process	GO:0009894	regulation of catabolic process	403	comp104742_c0,comp111593_c0,comp114531_c0,comp109598_c0,comp105337_c0,comp82218_c0,comp88440_c0,comp76414_c0,comp123423_c0,comp6966_c0,comp882997_c0,comp60166_c1,comp120112_c0,comp790801_c0,comp119573_c0,comp115498_c0,comp110771_c2,comp10591_c0,comp124541_c0,comp123468_c0,comp42030_c0,comp109864_c0,comp125182_c0,comp53050_c0,comp76807_c0,comp111173_c0,comp55621_c0,comp120660_c0,comp108977_c0,comp…
GO:0008150	Biological Process	GO:0008152	metabolic process	GO:0009056	catabolic process	GO:0044248	cellular catabolic process	2233	comp840567_c0,comp97693_c0,comp115437_c1,comp124649_c0,comp116480_c0,comp42942_c0,comp63607_c0,comp123368_c0,comp123718_c0,comp38906_c0,comp96322_c0,comp74426_c0,comp60494_c0,comp122046_c0,comp1213796_c0,comp120276_c0,comp102678_c0,comp123396_c0,comp113182_c0,comp116524_c0,comp124289_c0,comp118938_c0,comp19790_c0,comp15337_c0,comp121085_c0,comp51387_c0,comp113858_c0,comp75414_c0,comp104783_c0,com…
GO:0008150	Biological Process	GO:0008152	metabolic process	GO:0009056	catabolic process	GO:0009895	negative regulation of catabolic process	4	comp107803_c0,comp928654_c0,comp109640_c0,comp108510_c0
GO:0008150	Biological Process	GO:0008152	metabolic process	GO:0032259	methylation	GO:0043414	macromolecule methylation	254	comp117187_c0,comp116341_c0,comp120564_c0,comp118043_c0,comp22112_c0,comp122006_c0,comp445442_c0,comp2401712_c0,comp123238_c0,comp112872_c0,comp118407_c0,comp38045_c0,comp114163_c0,comp710158_c0,comp659587_c0,comp123850_c0,comp117526_c0,comp111352_c0,comp125133_c0,comp123657_c0,comp119260_c0,comp125207_c0,comp1304523_c0,comp123201_c0,comp1517928_c0,comp105402_c1,comp642094_c0,comp73004_c1,comp113…
GO:0008150	Biological Process	GO:0008152	metabolic process	GO:0009892	negative regulation of metabolic process	GO:0010605	negative regulation of macromolecule metabolic process	208	comp1537297_c0,comp1517928_c0,comp122390_c0,comp123419_c0,comp112854_c0,comp71868_c0,comp113397_c1,comp125581_c0,comp116882_c0,comp113990_c2,comp66181_c0,comp102388_c0,comp76003_c1,comp116128_c0,comp120253_c0,comp123878_c0,comp42953_c0,comp116786_c0,comp16508_c0,comp83431_c1,comp61977_c2,comp92782_c0,comp106653_c0,comp111294_c0,comp122082_c0,comp112911_c0,comp107750_c0,comp111938_c0,comp97519_c1,…
GO:0008150	Biological Process	GO:0008152	metabolic process	GO:0009892	negative regulation of metabolic process	GO:0045912	negative regulation of carbohydrate metabolic process	2	comp118792_c0,comp93971_c0
GO:0008150	Biological Process	GO:0008152	metabolic process	GO:0009892	negative regulation of metabolic process	GO:0009895	negative regulation of catabolic process	4	comp107803_c0,comp928654_c0,comp109640_c0,comp108510_c0
GO:0008150	Biological Process	GO:0008152	metabolic process	GO:0009892	negative regulation of metabolic process	GO:0045833	negative regulation of lipid metabolic process	1	comp118792_c0
GO:0008150	Biological Process	GO:0008152	metabolic process	GO:0009892	negative regulation of metabolic process	GO:0009890	negative regulation of biosynthetic process	135	comp74083_c0,comp93175_c0,comp3107_c0,comp90932_c0,comp22809_c0,comp109952_c0,comp124169_c0,comp118084_c0,comp37188_c0,comp102212_c0,comp27016_c0,comp7202_c0,comp689343_c0,comp96225_c0,comp30278_c0,comp115288_c0,comp116904_c0,comp121801_c0,comp24509_c0,comp115935_c0,comp49986_c0,comp74804_c0,comp70608_c2,comp108270_c0,comp108981_c0,comp120316_c0,comp1665046_c0,comp120465_c0,comp546078_c0,comp1253…
GO:0008150	Biological Process	GO:0008152	metabolic process	GO:0009892	negative regulation of metabolic process	GO:0031324	negative regulation of cellular metabolic process	174	comp302367_c0,comp121251_c0,comp105033_c0,comp114625_c1,comp33173_c0,comp110278_c0,comp24307_c0,comp43637_c0,comp120787_c0,comp103919_c0,comp114941_c0,comp107750_c0,comp20633_c0,comp119839_c0,comp60593_c0,comp120481_c0,comp115926_c0,comp88667_c0,comp53330_c0,comp114773_c0,comp2074384_c0,comp119432_c0,comp71868_c0,comp113397_c1,comp123419_c0,comp122390_c0,comp102388_c0,comp66181_c0,comp95446_c0,co…
GO:0008150	Biological Process	GO:0008152	metabolic process	GO:0009892	negative regulation of metabolic process	GO:0051172	negative regulation of nitrogen compound metabolic process	128	comp120253_c0,comp76003_c1,comp116128_c0,comp123878_c0,comp42953_c0,comp16508_c0,comp83431_c1,comp111294_c0,comp106653_c0,comp1535965_c0,comp113397_c1,comp122390_c0,comp95446_c0,comp66181_c0,comp106880_c0,comp113990_c2,comp116882_c0,comp114773_c0,comp119432_c0,comp120481_c0,comp115926_c0,comp53330_c0,comp120787_c0,comp43637_c0,comp105033_c0,comp302367_c0,comp33173_c0,comp114625_c1,comp110278_c0,c…
GO:0008150	Biological Process	GO:0008152	metabolic process	GO:0019222	regulation of metabolic process	GO:0060255	regulation of macromolecule metabolic process	3706	comp2652_c0,comp116904_c0,comp124855_c0,comp40827_c0,comp94486_c1,comp2566_c1,comp119930_c0,comp60229_c1,comp114995_c0,comp70608_c1,comp644268_c0,comp103989_c0,comp31913_c0,comp68446_c0,comp125454_c0,comp926126_c0,comp98379_c0,comp2016389_c0,comp2426050_c0,comp68913_c2,comp62393_c0,comp117459_c0,comp877024_c0,comp115948_c0,comp60001_c0,comp118174_c0,comp117469_c0,comp111531_c0,comp78312_c0,comp12…
_c0,comp119120_c0,comp165121_c0,comp117195_c0,comp117505_c0,comp106247_c1,comp5395_c0,comp100421_c0,comp84498_c0,comp97059_c1,comp23609_c0,comp122561_c0,comp118721_c0,comp108810_c0,comp4512_c0,comp36598_c0,comp124986_c0,comp123890_c0,comp529267_c0,comp498528_c0,comp20571_c0,comp82972_c0,comp50549_c0,comp114589_c0,comp103634_c0,comp95360_c0,comp30278_c0,comp122170_c0,comp3869_c0,comp119577_c1,comp…
GO:0008150	Biological Process	GO:0008152	metabolic process	GO:0019222	regulation of metabolic process	GO:0051171	regulation of nitrogen compound metabolic process	3374	comp123459_c0,comp98040_c0,comp62915_c0,comp118705_c0,comp125047_c0,comp1878815_c0,comp120284_c0,comp103150_c0,comp22091_c0,comp118970_c1,comp110897_c0,comp943_c0,comp89020_c1,comp96134_c0,comp1943355_c0,comp116034_c0,comp125437_c1,comp113130_c0,comp119789_c0,comp113667_c1,comp99362_c0,comp119307_c0,comp842859_c0,comp122542_c0,comp115320_c0,comp112763_c0,comp121496_c0,comp120578_c0,comp125599_c0,…
p1056305_c0,comp108274_c0,comp217159_c0,comp922091_c0,comp102938_c0,comp125501_c0,comp121383_c0,comp864509_c0,comp102752_c0,comp77563_c1,comp112447_c0,comp61975_c0,comp92822_c1,comp108240_c1,comp111637_c0,comp123042_c0,comp701386_c0,comp31331_c0,comp119259_c0,comp107426_c0,comp69451_c0,comp16672_c0,comp124744_c0,comp122842_c0,comp116695_c0,comp110260_c1,comp1638198_c0,comp65514_c2,comp120011_c0,c…
GO:0008150	Biological Process	GO:0008152	metabolic process	GO:0019222	regulation of metabolic process	GO:0009892	negative regulation of metabolic process	240	comp1303946_c0,comp109640_c0,comp96225_c0,comp112660_c0,comp1274009_c0,comp122170_c0,comp30278_c0,comp90528_c0,comp116904_c0,comp121801_c0,comp24509_c0,comp115288_c0,comp123883_c0,comp90793_c0,comp122361_c0,comp98888_c0,comp87300_c0,comp121827_c0,comp49986_c0,comp74804_c0,comp115935_c0,comp123188_c0,comp116277_c0,comp107803_c0,comp90932_c0,comp3107_c0,comp26363_c0,comp93175_c0,comp74083_c0,comp11…
GO:0008150	Biological Process	GO:0008152	metabolic process	GO:0019222	regulation of metabolic process	GO:0031323	regulation of cellular metabolic process	3979	comp2457525_c0,comp1526138_c0,comp116001_c0,comp124169_c0,comp112102_c0,comp2583121_c0,comp123821_c0,comp116222_c1,comp117720_c2,comp114133_c0,comp282915_c0,comp1537684_c0,comp3107_c0,comp63845_c0,comp21871_c0,comp123614_c0,comp123582_c0,comp122338_c0,comp103559_c1,comp106824_c0,comp2543_c0,comp116286_c0,comp108406_c0,comp74363_c0,comp112257_c0,comp115696_c0,comp404673_c0,comp38727_c0,comp82120_c…
omp124988_c0,comp124629_c1,comp26070_c0,comp869820_c0,comp894738_c0,comp115956_c0,comp109931_c0,comp121992_c0,comp118481_c1,comp52988_c0,comp46910_c0,comp117098_c0,comp96349_c0,comp728065_c0,comp112425_c0,comp89608_c0,comp120434_c4,comp1903747_c0,comp460416_c0,comp93971_c1,comp102587_c0,comp21888_c0,comp1236728_c0,comp835378_c0,comp1974858_c0,comp108240_c0,comp90761_c0,comp108807_c0,comp83586_c0,…
GO:0008150	Biological Process	GO:0008152	metabolic process	GO:0019222	regulation of metabolic process	GO:0080090	regulation of primary metabolic process	3837	comp451530_c0,comp124888_c0,comp117255_c0,comp115623_c0,comp110552_c0,comp779676_c0,comp108623_c2,comp37748_c0,comp121847_c0,comp121130_c0,comp118072_c0,comp728281_c0,comp123093_c0,comp115412_c0,comp124734_c1,comp55433_c1,comp106799_c0,comp119397_c0,comp120217_c0,comp106548_c0,comp122370_c0,comp53753_c0,comp1204618_c0,comp105828_c2,comp1150540_c0,comp81338_c0,comp118344_c0,comp104689_c0,comp12520…
,comp72611_c0,comp118285_c1,comp1155809_c0,comp96969_c0,comp124139_c0,comp114217_c0,comp932046_c0,comp1575333_c0,comp182350_c0,comp121461_c0,comp121866_c0,comp89498_c0,comp79002_c0,comp123020_c0,comp102164_c0,comp2066970_c0,comp89018_c0,comp83586_c0,comp74071_c0,comp1160660_c0,comp125551_c0,comp62709_c0,comp125503_c0,comp108143_c0,comp374346_c0,comp112618_c0,comp123813_c1,comp115331_c0,comp119707…
GO:0008150	Biological Process	GO:0008152	metabolic process	GO:0019222	regulation of metabolic process	GO:1900908	regulation of olefin metabolic process	2	comp122675_c0,comp124607_c0
GO:0008150	Biological Process	GO:0008152	metabolic process	GO:0019222	regulation of metabolic process	GO:0043455	regulation of secondary metabolic process	2	comp124848_c0,comp109956_c1
GO:0008150	Biological Process	GO:0008152	metabolic process	GO:0019222	regulation of metabolic process	GO:0050790	regulation of catalytic activity	464	comp115808_c0,comp60426_c0,comp124369_c0,comp51387_c0,comp123459_c0,comp81834_c0,comp73554_c1,comp110477_c0,comp121078_c0,comp124758_c0,comp122844_c0,comp1943355_c0,comp125437_c1,comp532711_c0,comp1342163_c0,comp123396_c0,comp372_c0,comp76952_c0,comp103859_c0,comp1232787_c0,comp96686_c0,comp61311_c0,comp109796_c0,comp117059_c3,comp89020_c1,comp125599_c0,comp123718_c0,comp75691_c0,comp71435_c0,com…
GO:0008150	Biological Process	GO:0008152	metabolic process	GO:0019222	regulation of metabolic process	GO:0009893	positive regulation of metabolic process	342	comp123489_c0,comp69312_c0,comp29386_c0,comp120234_c0,comp121998_c0,comp124073_c0,comp124135_c0,comp82606_c0,comp119514_c0,comp104449_c0,comp118385_c0,comp121968_c1,comp115586_c0,comp109684_c0,comp116665_c0,comp109891_c0,comp123854_c0,comp98080_c0,comp104122_c3,comp123502_c0,comp114539_c0,comp115118_c0,comp94820_c0,comp498403_c0,comp77816_c1,comp389132_c0,comp33731_c0,comp113274_c1,comp834_c1,com…
GO:0008150	Biological Process	GO:0008152	metabolic process	GO:0019222	regulation of metabolic process	GO:0009894	regulation of catabolic process	403	comp104742_c0,comp111593_c0,comp114531_c0,comp109598_c0,comp105337_c0,comp82218_c0,comp88440_c0,comp76414_c0,comp123423_c0,comp6966_c0,comp882997_c0,comp60166_c1,comp120112_c0,comp790801_c0,comp119573_c0,comp115498_c0,comp110771_c2,comp10591_c0,comp124541_c0,comp123468_c0,comp42030_c0,comp109864_c0,comp125182_c0,comp53050_c0,comp76807_c0,comp111173_c0,comp55621_c0,comp120660_c0,comp108977_c0,comp…
GO:0008150	Biological Process	GO:0008152	metabolic process	GO:0019222	regulation of metabolic process	GO:0009889	regulation of biosynthetic process	3300	comp110633_c0,comp69671_c0,comp723376_c0,comp123599_c0,comp123380_c0,comp83919_c0,comp104258_c1,comp1299522_c0,comp580885_c0,comp104562_c0,comp1170783_c0,comp104695_c2,comp111490_c0,comp875234_c0,comp119491_c1,comp123827_c0,comp2887_c1,comp107233_c0,comp104994_c0,comp108623_c0,comp111782_c0,comp88195_c0,comp1307392_c0,comp106281_c0,comp94712_c0,comp102297_c0,comp111772_c0,comp6897_c0,comp116662_c…
c0,comp125250_c0,comp118056_c1,comp114085_c1,comp109063_c0,comp114042_c0,comp102998_c0,comp125413_c0,comp776939_c0,comp125669_c1,comp1310074_c0,comp101315_c0,comp80526_c0,comp1852999_c0,comp1334365_c0,comp97900_c0,comp85257_c0,comp122868_c0,comp108393_c1,comp277191_c0,comp118997_c0,comp81422_c1,comp1168096_c0,comp125574_c0,comp113108_c1,comp107514_c0,comp118791_c1,comp114582_c0,comp17628_c0,comp1…
GO:0008150	Biological Process	GO:0008152	metabolic process	GO:0006807	nitrogen compound metabolic process	GO:0051172	negative regulation of nitrogen compound metabolic process	128	comp120253_c0,comp76003_c1,comp116128_c0,comp123878_c0,comp42953_c0,comp16508_c0,comp83431_c1,comp111294_c0,comp106653_c0,comp1535965_c0,comp113397_c1,comp122390_c0,comp95446_c0,comp66181_c0,comp106880_c0,comp113990_c2,comp116882_c0,comp114773_c0,comp119432_c0,comp120481_c0,comp115926_c0,comp53330_c0,comp120787_c0,comp43637_c0,comp105033_c0,comp302367_c0,comp33173_c0,comp114625_c1,comp110278_c0,c…
GO:0008150	Biological Process	GO:0008152	metabolic process	GO:0006807	nitrogen compound metabolic process	GO:0071941	nitrogen cycle metabolic process	43	comp1023864_c0,comp94263_c0,comp2366642_c0,comp760688_c0,comp113780_c0,comp124717_c0,comp109687_c3,comp122733_c0,comp28651_c1,comp123143_c0,comp54185_c0,comp75782_c2,comp93066_c0,comp61975_c1,comp1855437_c0,comp101782_c2,comp26954_c0,comp90439_c0,comp21499_c0,comp1341558_c0,comp102462_c1,comp78613_c0,comp122685_c0,comp120561_c0,comp86154_c0,comp138242_c0,comp103332_c1,comp118727_c0,comp124363_c0,…
GO:0008150	Biological Process	GO:0008152	metabolic process	GO:0006807	nitrogen compound metabolic process	GO:2001057	reactive nitrogen species metabolic process	12	comp100709_c0,comp99552_c0,comp109687_c3,comp101782_c3,comp118727_c0,comp124363_c0,comp120048_c1,comp120048_c0,comp103332_c1,comp180503_c0,comp101782_c2,comp106976_c0
GO:0008150	Biological Process	GO:0008152	metabolic process	GO:0006807	nitrogen compound metabolic process	GO:0034641	cellular nitrogen compound metabolic process	10045	comp80705_c0,comp8463_c0,comp60443_c0,comp96896_c0,comp120208_c0,comp1062820_c0,comp110354_c0,comp118275_c0,comp71235_c0,comp94647_c0,comp38117_c0,comp106377_c0,comp1420880_c0,comp104896_c0,comp98680_c0,comp75493_c0,comp95589_c0,comp15794_c0,comp61738_c0,comp111702_c0,comp617366_c0,comp8509_c0,comp114082_c0,comp124321_c0,comp108581_c0,comp124989_c0,comp82317_c0,comp87121_c0,comp64369_c0,comp99240…
c0,comp104125_c0,comp121922_c0,comp120868_c0,comp1249580_c0,comp636097_c0,comp2908_c1,comp113048_c2,comp121427_c0,comp87549_c0,comp47139_c0,comp106497_c0,comp80611_c1,comp1306307_c0,comp1065337_c0,comp107796_c0,comp122072_c0,comp679739_c0,comp2054390_c0,comp118577_c0,comp1226294_c0,comp20316_c0,comp14276_c0,comp9287_c0,comp123596_c0,comp8869_c0,comp116460_c0,comp71709_c0,comp119848_c0,comp102974_…
omp124563_c0,comp117023_c1,comp121636_c0,comp119693_c0,comp112213_c0,comp957704_c0,comp112059_c1,comp2078364_c0,comp122076_c0,comp27373_c0,comp109404_c1,comp202685_c0,comp115042_c0,comp1413118_c0,comp125536_c0,comp109625_c0,comp114588_c0,comp71792_c0,comp7342_c0,comp113731_c0,comp118675_c0,comp107265_c1,comp102155_c0,comp106125_c0,comp111740_c0,comp2872_c1,comp24383_c0,comp36327_c0,comp113918_c0,…
omp105251_c0,comp39065_c0,comp113370_c0,comp115945_c0,comp125092_c0,comp118516_c0,comp125042_c0,comp2194_c0,comp841767_c0,comp119767_c1,comp120928_c0,comp123799_c0,comp1089920_c0,comp86495_c0,comp1238119_c0,comp103793_c0,comp18028_c0,comp75732_c0,comp107036_c0,comp1585160_c0,comp101986_c1,comp1332294_c0,comp121422_c0,comp877193_c0,comp577320_c0,comp113039_c0,comp88579_c1,comp111699_c0,comp125504_…
9684_c0,comp106979_c0,comp114847_c0,comp115097_c0,comp81393_c1,comp113689_c0,comp100076_c1,comp66519_c0,comp106810_c0,comp117207_c0,comp75631_c1,comp119231_c1,comp642750_c0,comp1575333_c0,comp129092_c0,comp932046_c0,comp373832_c0,comp229563_c0,comp115473_c0,comp558495_c0,comp107879_c0,comp117074_c0,comp1610840_c0,comp2536_c0,comp60593_c0,comp53330_c0,comp89038_c1,comp115978_c0,comp83203_c0,comp11…
GO:0008150	Biological Process	GO:0008152	metabolic process	GO:0006807	nitrogen compound metabolic process	GO:0051173	positive regulation of nitrogen compound metabolic process	127	comp111782_c0,comp403957_c0,comp96886_c0,comp72773_c0,comp118592_c2,comp94820_c0,comp77816_c1,comp33731_c0,comp116665_c0,comp1901_c0,comp123854_c0,comp98080_c0,comp104122_c3,comp123502_c0,comp115118_c0,comp82606_c0,comp119514_c0,comp118385_c0,comp102938_c0,comp104449_c0,comp118363_c0,comp115586_c0,comp419663_c0,comp119789_c0,comp97632_c0,comp125411_c0,comp69312_c0,comp29386_c0,comp116908_c0,comp1…
GO:0008150	Biological Process	GO:0008152	metabolic process	GO:0006807	nitrogen compound metabolic process	GO:0051171	regulation of nitrogen compound metabolic process	3374	comp123459_c0,comp98040_c0,comp62915_c0,comp118705_c0,comp125047_c0,comp1878815_c0,comp120284_c0,comp103150_c0,comp22091_c0,comp118970_c1,comp110897_c0,comp943_c0,comp89020_c1,comp96134_c0,comp1943355_c0,comp116034_c0,comp125437_c1,comp113130_c0,comp119789_c0,comp113667_c1,comp99362_c0,comp119307_c0,comp842859_c0,comp122542_c0,comp115320_c0,comp112763_c0,comp121496_c0,comp120578_c0,comp125599_c0,…
p1056305_c0,comp108274_c0,comp217159_c0,comp922091_c0,comp102938_c0,comp125501_c0,comp121383_c0,comp864509_c0,comp102752_c0,comp77563_c1,comp112447_c0,comp61975_c0,comp92822_c1,comp108240_c1,comp111637_c0,comp123042_c0,comp701386_c0,comp31331_c0,comp119259_c0,comp107426_c0,comp69451_c0,comp16672_c0,comp124744_c0,comp122842_c0,comp116695_c0,comp110260_c1,comp1638198_c0,comp65514_c2,comp120011_c0,c…
GO:0008150	Biological Process	GO:0008152	metabolic process	GO:0006807	nitrogen compound metabolic process	GO:1901564	organonitrogen compound metabolic process	5721	comp112180_c2,comp103296_c0,comp115547_c1,comp107439_c0,comp17585_c0,comp122043_c0,comp122729_c0,comp25717_c0,comp120770_c1,comp104875_c0,comp1851103_c0,comp862172_c0,comp120125_c0,comp105131_c1,comp109556_c0,comp118637_c0,comp121968_c1,comp22875_c0,comp118208_c1,comp1310780_c0,comp392627_c0,comp102890_c0,comp106445_c0,comp156659_c0,comp110817_c0,comp85128_c0,comp62444_c0,comp42054_c0,comp123218_…
2_c0,comp116342_c0,comp121221_c0,comp37460_c0,comp59015_c1,comp76352_c2,comp101789_c1,comp120168_c0,comp114900_c0,comp87503_c1,comp45670_c0,comp2469494_c0,comp113806_c2,comp921408_c0,comp116640_c0,comp1021947_c0,comp113926_c1,comp120027_c0,comp1678321_c0,comp1941768_c0,comp61418_c0,comp122220_c0,comp86866_c0,comp116989_c0,comp113836_c0,comp117569_c1,comp121969_c0,comp123873_c0,comp1190107_c0,comp…
comp92158_c0,comp1460311_c0,comp62579_c0,comp106188_c0,comp638_c0,comp122168_c0,comp105169_c0,comp105207_c0,comp1152800_c0,comp103110_c0,comp2598408_c0,comp108397_c0,comp37_c1,comp92834_c0,comp93075_c0,comp107913_c0,comp114307_c0,comp1132752_c0,comp55460_c0,comp99022_c0,comp19069_c0,comp116602_c0,comp96297_c1,comp124066_c0,comp74569_c0,comp109698_c0,comp112840_c0,comp41225_c0,comp112814_c1,comp10…
GO:0008150	Biological Process	GO:0008152	metabolic process	GO:0006807	nitrogen compound metabolic process	GO:0046209	nitric oxide metabolic process	11	comp101782_c2,comp120925_c2,comp109687_c5,comp124363_c0,comp109687_c2,comp103332_c1,comp103332_c3,comp109687_c1,comp109687_c3,comp109687_c0,comp121559_c0
GO:0008150	Biological Process	GO:0008152	metabolic process	GO:0044237	cellular metabolic process	GO:0017144	drug metabolic process	112	comp116614_c0,comp103354_c0,comp116630_c1,comp115774_c0,comp86252_c0,comp102162_c0,comp109525_c1,comp108465_c0,comp74519_c0,comp123035_c0,comp42700_c0,comp1015364_c0,comp1569190_c0,comp120134_c0,comp112486_c0,comp120996_c1,comp110010_c0,comp111766_c0,comp118664_c0,comp95611_c0,comp113731_c0,comp45630_c0,comp116165_c0,comp101598_c0,comp119278_c0,comp100394_c0,comp110722_c0,comp108465_c1,comp74423_…
GO:0008150	Biological Process	GO:0008152	metabolic process	GO:0044237	cellular metabolic process	GO:0006805	xenobiotic metabolic process	109	comp106736_c2,comp60203_c0,comp1855437_c0,comp121418_c0,comp121099_c0,comp53902_c0,comp1939_c1,comp111266_c0,comp118825_c0,comp82429_c0,comp98550_c0,comp116460_c1,comp94263_c0,comp106374_c1,comp1023864_c0,comp116460_c0,comp98550_c1,comp119717_c0,comp125196_c0,comp111429_c1,comp119132_c0,comp106196_c0,comp125261_c1,comp100900_c0,comp111140_c0,comp117194_c0,comp91477_c0,comp118201_c0,comp479614_c0,…
GO:0008150	Biological Process	GO:0008152	metabolic process	GO:0044237	cellular metabolic process	GO:0044255	cellular lipid metabolic process	1537	comp841262_c0,comp14939_c0,comp74104_c0,comp98751_c0,comp92591_c2,comp1155333_c0,comp121411_c0,comp119614_c1,comp115727_c0,comp117750_c1,comp119286_c0,comp117312_c0,comp96994_c0,comp105108_c0,comp115965_c0,comp114034_c0,comp1404414_c0,comp310717_c0,comp50778_c0,comp1158798_c0,comp79127_c0,comp108359_c0,comp1662416_c0,comp109157_c1,comp118614_c0,comp119656_c0,comp83927_c0,comp647458_c0,comp120260_…
GO:0008150	Biological Process	GO:0008152	metabolic process	GO:0044237	cellular metabolic process	GO:0044248	cellular catabolic process	2233	comp840567_c0,comp97693_c0,comp115437_c1,comp124649_c0,comp116480_c0,comp42942_c0,comp63607_c0,comp123368_c0,comp123718_c0,comp38906_c0,comp96322_c0,comp74426_c0,comp60494_c0,comp122046_c0,comp1213796_c0,comp120276_c0,comp102678_c0,comp123396_c0,comp113182_c0,comp116524_c0,comp124289_c0,comp118938_c0,comp19790_c0,comp15337_c0,comp121085_c0,comp51387_c0,comp113858_c0,comp75414_c0,comp104783_c0,com…
GO:0008150	Biological Process	GO:0008152	metabolic process	GO:0044237	cellular metabolic process	GO:0018942	organometal metabolic process	5	comp94517_c0,comp87229_c0,comp90079_c0,comp354160_c0,comp1355377_c0
GO:0008150	Biological Process	GO:0008152	metabolic process	GO:0044237	cellular metabolic process	GO:0034641	cellular nitrogen compound metabolic process	10045	comp80705_c0,comp8463_c0,comp60443_c0,comp96896_c0,comp120208_c0,comp1062820_c0,comp110354_c0,comp118275_c0,comp71235_c0,comp94647_c0,comp38117_c0,comp106377_c0,comp1420880_c0,comp104896_c0,comp98680_c0,comp75493_c0,comp95589_c0,comp15794_c0,comp61738_c0,comp111702_c0,comp617366_c0,comp8509_c0,comp114082_c0,comp124321_c0,comp108581_c0,comp124989_c0,comp82317_c0,comp87121_c0,comp64369_c0,comp99240…
c0,comp104125_c0,comp121922_c0,comp120868_c0,comp1249580_c0,comp636097_c0,comp2908_c1,comp113048_c2,comp121427_c0,comp87549_c0,comp47139_c0,comp106497_c0,comp80611_c1,comp1306307_c0,comp1065337_c0,comp107796_c0,comp122072_c0,comp679739_c0,comp2054390_c0,comp118577_c0,comp1226294_c0,comp20316_c0,comp14276_c0,comp9287_c0,comp123596_c0,comp8869_c0,comp116460_c0,comp71709_c0,comp119848_c0,comp102974_…
omp124563_c0,comp117023_c1,comp121636_c0,comp119693_c0,comp112213_c0,comp957704_c0,comp112059_c1,comp2078364_c0,comp122076_c0,comp27373_c0,comp109404_c1,comp202685_c0,comp115042_c0,comp1413118_c0,comp125536_c0,comp109625_c0,comp114588_c0,comp71792_c0,comp7342_c0,comp113731_c0,comp118675_c0,comp107265_c1,comp102155_c0,comp106125_c0,comp111740_c0,comp2872_c1,comp24383_c0,comp36327_c0,comp113918_c0,…
omp105251_c0,comp39065_c0,comp113370_c0,comp115945_c0,comp125092_c0,comp118516_c0,comp125042_c0,comp2194_c0,comp841767_c0,comp119767_c1,comp120928_c0,comp123799_c0,comp1089920_c0,comp86495_c0,comp1238119_c0,comp103793_c0,comp18028_c0,comp75732_c0,comp107036_c0,comp1585160_c0,comp101986_c1,comp1332294_c0,comp121422_c0,comp877193_c0,comp577320_c0,comp113039_c0,comp88579_c1,comp111699_c0,comp125504_…
9684_c0,comp106979_c0,comp114847_c0,comp115097_c0,comp81393_c1,comp113689_c0,comp100076_c1,comp66519_c0,comp106810_c0,comp117207_c0,comp75631_c1,comp119231_c1,comp642750_c0,comp1575333_c0,comp129092_c0,comp932046_c0,comp373832_c0,comp229563_c0,comp115473_c0,comp558495_c0,comp107879_c0,comp117074_c0,comp1610840_c0,comp2536_c0,comp60593_c0,comp53330_c0,comp89038_c1,comp115978_c0,comp83203_c0,comp11…
GO:0008150	Biological Process	GO:0008152	metabolic process	GO:0044237	cellular metabolic process	GO:0072593	reactive oxygen species metabolic process	61	comp1140169_c0,comp110277_c0,comp108151_c0,comp116054_c0,comp101918_c0,comp109381_c0,comp191210_c0,comp58946_c0,comp8109_c0,comp1905388_c0,comp119423_c0,comp116064_c0,comp111737_c0,comp124253_c0,comp20866_c0,comp98051_c1,comp111988_c0,comp110013_c0,comp79203_c0,comp119525_c0,comp106410_c0,comp23617_c0,comp17527_c0,comp923549_c0,comp103353_c0,comp30171_c0,comp30171_c1,comp116373_c0,comp111598_c0,c…
GO:0008150	Biological Process	GO:0008152	metabolic process	GO:0044237	cellular metabolic process	GO:0006082	organic acid metabolic process	3430	comp119667_c0,comp31320_c0,comp38315_c0,comp121706_c0,comp121663_c0,comp124014_c0,comp115445_c1,comp119728_c0,comp111497_c0,comp116987_c0,comp727135_c0,comp62371_c2,comp107000_c0,comp120470_c0,comp118726_c0,comp72410_c0,comp5235_c0,comp83484_c0,comp74927_c0,comp123501_c0,comp101996_c0,comp116612_c2,comp99284_c1,comp117026_c1,comp113456_c0,comp1157698_c0,comp121298_c0,comp122344_c0,comp108513_c0,c…
627_c0,comp114690_c0,comp1851103_c0,comp76204_c0,comp120770_c1,comp113745_c0,comp114071_c1,comp105131_c1,comp2388687_c0,comp2093807_c0,comp112180_c2,comp122729_c0,comp834_c1,comp106993_c1,comp122043_c0,comp82320_c0,comp109411_c0,comp107825_c1,comp96581_c0,comp120074_c0,comp31463_c0,comp6537_c0,comp1558253_c0,comp73004_c1,comp122759_c1,comp115465_c0,comp111650_c0,comp98452_c1,comp123657_c0,comp117…
GO:0008150	Biological Process	GO:0008152	metabolic process	GO:0044237	cellular metabolic process	GO:0051186	cofactor metabolic process	1133	comp118257_c0,comp686586_c0,comp230600_c0,comp1051721_c0,comp125231_c0,comp8445_c0,comp123514_c1,comp111914_c0,comp89790_c0,comp94696_c0,comp92764_c0,comp549360_c0,comp21686_c0,comp95647_c0,comp934227_c0,comp107861_c0,comp115827_c0,comp2594186_c0,comp115663_c0,comp124246_c1,comp95622_c0,comp80243_c0,comp118785_c0,comp80617_c0,comp1872239_c0,comp119381_c0,comp119909_c0,comp76142_c0,comp324158_c0,c…
GO:0008150	Biological Process	GO:0008152	metabolic process	GO:0044237	cellular metabolic process	GO:0006081	cellular aldehyde metabolic process	100	comp109231_c1,comp2093807_c0,comp108816_c0,comp44438_c0,comp51387_c0,comp99654_c0,comp76577_c0,comp571047_c0,comp1688610_c0,comp125227_c0,comp117492_c1,comp108726_c0,comp109936_c1,comp72_c1,comp108923_c0,comp65485_c0,comp119792_c0,comp123309_c0,comp98821_c0,comp1049762_c0,comp1162032_c0,comp93964_c0,comp62485_c1,comp90811_c0,comp116997_c0,comp59023_c0,comp2343299_c0,comp2562_c1,comp117953_c1,comp…
GO:0008150	Biological Process	GO:0008152	metabolic process	GO:0044237	cellular metabolic process	GO:0010191	mucilage metabolic process	8	comp114365_c0,comp118222_c0,comp122487_c0,comp122904_c0,comp125233_c0,comp112312_c0,comp113923_c0,comp113923_c1
GO:0008150	Biological Process	GO:0008152	metabolic process	GO:0044237	cellular metabolic process	GO:0043449	cellular alkene metabolic process	9	comp119554_c1,comp101715_c0,comp104316_c0,comp107748_c0,comp102917_c0,comp122675_c0,comp108496_c0,comp124607_c0,comp105750_c0
GO:0008150	Biological Process	GO:0008152	metabolic process	GO:0044237	cellular metabolic process	GO:0006725	cellular aromatic compound metabolic process	9911	comp47750_c0,comp86234_c0,comp984841_c0,comp119285_c0,comp111173_c0,comp98663_c0,comp26441_c0,comp109364_c0,comp2928_c0,comp58520_c0,comp125488_c0,comp1635737_c0,comp79743_c0,comp64845_c0,comp121125_c0,comp120841_c1,comp2367776_c0,comp119892_c0,comp121020_c3,comp54185_c0,comp927125_c0,comp103318_c1,comp40334_c0,comp109682_c0,comp110270_c0,comp90572_c1,comp13198_c0,comp110350_c0,comp35_c0,comp1134…
comp107994_c0,comp103602_c0,comp22691_c0,comp103139_c0,comp103869_c0,comp1879202_c0,comp108138_c0,comp17736_c0,comp98753_c0,comp1942478_c0,comp125255_c0,comp21006_c0,comp124866_c0,comp107182_c0,comp93930_c0,comp114469_c0,comp119640_c0,comp114143_c0,comp48210_c0,comp354160_c0,comp111493_c0,comp118770_c0,comp106090_c0,comp118270_c0,comp92330_c0,comp109670_c0,comp1190107_c0,comp85853_c0,comp424056_c…
428_c0,comp97534_c0,comp111417_c0,comp121947_c0,comp115569_c0,comp1028399_c0,comp473443_c0,comp107468_c0,comp110490_c2,comp103585_c0,comp1271_c1,comp114998_c0,comp109296_c0,comp78397_c0,comp115439_c0,comp120245_c0,comp114379_c2,comp1854404_c0,comp123464_c0,comp1357262_c0,comp119149_c0,comp66819_c0,comp60059_c0,comp104531_c0,comp108726_c0,comp100021_c0,comp116095_c0,comp243155_c0,comp111508_c0,com…
,comp110928_c0,comp121248_c0,comp106114_c0,comp106717_c0,comp98993_c0,comp117347_c0,comp117072_c0,comp1085458_c0,comp26775_c1,comp99271_c0,comp125499_c0,comp98608_c0,comp98950_c0,comp121928_c0,comp50835_c0,comp108154_c0,comp111407_c1,comp120668_c0,comp1078_c0,comp1315294_c0,comp1542897_c0,comp1535997_c0,comp114350_c0,comp112538_c0,comp78835_c0,comp863993_c0,comp114739_c0,comp98621_c2,comp99346_c0…
08128_c3,comp100165_c0,comp106560_c0,comp88187_c0,comp66779_c0,comp1153911_c0,comp73889_c0,comp104474_c0,comp123417_c0,comp117023_c0,comp8439_c0,comp105302_c0,comp110190_c0,comp105573_c0,comp418009_c0,comp21145_c0,comp88124_c0,comp52622_c0,comp120944_c0,comp125295_c0,comp122251_c0,comp116304_c0,comp110209_c0,comp68913_c0,comp71099_c0,comp1047496_c0,comp746389_c0,comp116461_c0,comp96768_c0,comp104…
GO:0008150	Biological Process	GO:0008152	metabolic process	GO:0044237	cellular metabolic process	GO:0046483	heterocycle metabolic process	9943	comp65079_c0,comp57112_c0,comp10780_c0,comp122844_c0,comp114957_c0,comp106929_c0,comp102493_c0,comp738840_c0,comp82870_c0,comp1939215_c0,comp107444_c1,comp111374_c1,comp1522659_c0,comp102830_c0,comp125264_c0,comp118958_c0,comp69565_c0,comp74762_c1,comp41094_c0,comp2397277_c0,comp119862_c0,comp1037433_c0,comp80497_c0,comp108817_c1,comp115811_c0,comp256970_c0,comp121626_c0,comp2700409_c0,comp137979…
,comp125524_c0,comp56258_c0,comp113696_c0,comp120497_c0,comp125470_c0,comp124271_c0,comp124489_c0,comp30155_c0,comp116903_c1,comp1942112_c0,comp125632_c0,comp89968_c0,comp1151123_c0,comp93159_c0,comp51061_c0,comp116245_c0,comp122308_c2,comp1136908_c0,comp784246_c0,comp116054_c1,comp121664_c0,comp806785_c0,comp870977_c0,comp115329_c0,comp94821_c0,comp109356_c0,comp11116_c0,comp121543_c0,comp122131…
1345_c1,comp88109_c1,comp108600_c0,comp114508_c0,comp110087_c0,comp122240_c0,comp911_c0,comp124750_c0,comp124544_c0,comp311015_c0,comp117990_c0,comp483518_c0,comp97139_c0,comp117606_c0,comp26783_c0,comp28165_c0,comp101730_c0,comp103964_c0,comp120710_c0,comp1072571_c0,comp113793_c0,comp119162_c1,comp1353749_c0,comp1355085_c0,comp73054_c0,comp47668_c0,comp88763_c0,comp2097609_c0,comp117163_c0,comp1…
_c0,comp95308_c0,comp119393_c0,comp3001_c0,comp123280_c0,comp34_c1,comp95205_c0,comp106406_c1,comp2148280_c0,comp111124_c0,comp854353_c0,comp56154_c0,comp120968_c0,comp103315_c0,comp115962_c0,comp119710_c0,comp37757_c0,comp123639_c0,comp41877_c0,comp85111_c0,comp22855_c0,comp109505_c0,comp121124_c0,comp85944_c1,comp122148_c1,comp86978_c0,comp113223_c0,comp108777_c0,comp1339933_c0,comp77134_c1,com…
_c0,comp118437_c0,comp1302797_c0,comp54392_c0,comp117798_c1,comp118861_c0,comp79002_c0,comp63594_c0,comp1154291_c0,comp109214_c0,comp108870_c0,comp41963_c0,comp102164_c0,comp7584_c0,comp63872_c0,comp111403_c1,comp1157212_c0,comp116676_c0,comp835378_c0,comp17394_c0,comp124869_c0,comp112425_c0,comp1903747_c0,comp78613_c0,comp1859113_c0,comp107250_c0,comp120434_c4,comp113104_c0,comp109931_c0,comp196…
GO:0008150	Biological Process	GO:0008152	metabolic process	GO:0044237	cellular metabolic process	GO:0006790	sulfur compound metabolic process	458	comp121276_c1,comp119149_c0,comp104694_c0,comp1866173_c0,comp1544514_c0,comp82372_c0,comp135494_c0,comp77137_c0,comp112649_c0,comp119619_c0,comp1240026_c0,comp120565_c0,comp107687_c0,comp121609_c0,comp114674_c0,comp1527286_c0,comp115722_c1,comp924583_c0,comp120798_c0,comp116732_c1,comp116314_c0,comp116809_c0,comp60505_c0,comp257734_c0,comp115937_c0,comp2455618_c0,comp87734_c0,comp702965_c0,comp91…
GO:0008150	Biological Process	GO:0008152	metabolic process	GO:0044237	cellular metabolic process	GO:0044262	cellular carbohydrate metabolic process	1109	comp100398_c1,comp116989_c0,comp123354_c0,comp117907_c0,comp85853_c0,comp98675_c0,comp111150_c0,comp69103_c0,comp58896_c0,comp110492_c0,comp121587_c1,comp118792_c0,comp116218_c1,comp122556_c0,comp117857_c0,comp116365_c0,comp97045_c0,comp19522_c0,comp123833_c0,comp111665_c1,comp115440_c2,comp75405_c0,comp114822_c1,comp107930_c0,comp104953_c0,comp117082_c0,comp62060_c1,comp1713834_c0,comp120115_c0,…
GO:0008150	Biological Process	GO:0008152	metabolic process	GO:0044237	cellular metabolic process	GO:0034754	cellular hormone metabolic process	148	comp116060_c0,comp103354_c0,comp114924_c0,comp116630_c1,comp75990_c0,comp108465_c0,comp67280_c0,comp74519_c0,comp1569190_c0,comp120134_c0,comp112486_c0,comp111766_c0,comp113731_c0,comp95611_c0,comp121995_c0,comp98298_c0,comp111182_c0,comp119278_c0,comp108465_c1,comp120162_c0,comp109956_c1,comp118690_c0,comp115421_c0,comp1540404_c0,comp114564_c0,comp2423834_c0,comp112470_c0,comp123092_c0,comp11196…
GO:0008150	Biological Process	GO:0008152	metabolic process	GO:0044237	cellular metabolic process	GO:0031325	positive regulation of cellular metabolic process	340	comp121421_c0,comp108649_c0,comp119667_c0,comp112425_c0,comp2358461_c0,comp114581_c0,comp116850_c0,comp1301482_c0,comp119754_c0,comp119085_c0,comp120107_c0,comp116878_c0,comp92822_c1,comp107450_c0,comp637773_c0,comp1085458_c0,comp573463_c0,comp845611_c0,comp46910_c0,comp29611_c0,comp69297_c0,comp106014_c0,comp102561_c0,comp72513_c0,comp113563_c0,comp116908_c0,comp97632_c0,comp125411_c0,comp1249_c…
GO:0008150	Biological Process	GO:0008152	metabolic process	GO:0044237	cellular metabolic process	GO:0042180	cellular ketone metabolic process	149	comp291757_c0,comp115876_c0,comp122572_c0,comp741695_c0,comp113800_c0,comp57481_c1,comp108684_c0,comp61420_c0,comp107574_c0,comp118700_c1,comp104510_c0,comp97688_c0,comp113444_c0,comp110930_c0,comp119249_c1,comp73874_c0,comp105862_c0,comp80915_c0,comp89919_c0,comp109708_c0,comp806003_c0,comp122482_c0,comp118792_c0,comp114537_c0,comp84454_c0,comp113312_c1,comp103802_c0,comp117703_c0,comp110994_c0,…
GO:0008150	Biological Process	GO:0008152	metabolic process	GO:0044237	cellular metabolic process	GO:0031324	negative regulation of cellular metabolic process	174	comp302367_c0,comp121251_c0,comp105033_c0,comp114625_c1,comp33173_c0,comp110278_c0,comp24307_c0,comp43637_c0,comp120787_c0,comp103919_c0,comp114941_c0,comp107750_c0,comp20633_c0,comp119839_c0,comp60593_c0,comp120481_c0,comp115926_c0,comp88667_c0,comp53330_c0,comp114773_c0,comp2074384_c0,comp119432_c0,comp71868_c0,comp113397_c1,comp123419_c0,comp122390_c0,comp102388_c0,comp66181_c0,comp95446_c0,co…
GO:0008150	Biological Process	GO:0008152	metabolic process	GO:0044237	cellular metabolic process	GO:0031323	regulation of cellular metabolic process	3979	comp2457525_c0,comp1526138_c0,comp116001_c0,comp124169_c0,comp112102_c0,comp2583121_c0,comp123821_c0,comp116222_c1,comp117720_c2,comp114133_c0,comp282915_c0,comp1537684_c0,comp3107_c0,comp63845_c0,comp21871_c0,comp123614_c0,comp123582_c0,comp122338_c0,comp103559_c1,comp106824_c0,comp2543_c0,comp116286_c0,comp108406_c0,comp74363_c0,comp112257_c0,comp115696_c0,comp404673_c0,comp38727_c0,comp82120_c…
omp124988_c0,comp124629_c1,comp26070_c0,comp869820_c0,comp894738_c0,comp115956_c0,comp109931_c0,comp121992_c0,comp118481_c1,comp52988_c0,comp46910_c0,comp117098_c0,comp96349_c0,comp728065_c0,comp112425_c0,comp89608_c0,comp120434_c4,comp1903747_c0,comp460416_c0,comp93971_c1,comp102587_c0,comp21888_c0,comp1236728_c0,comp835378_c0,comp1974858_c0,comp108240_c0,comp90761_c0,comp108807_c0,comp83586_c0,…
GO:0008150	Biological Process	GO:0008152	metabolic process	GO:0044237	cellular metabolic process	GO:0097354	prenylation	28	comp118512_c0,comp109149_c0,comp950098_c0,comp122748_c0,comp73934_c0,comp116754_c0,comp125080_c0,comp88073_c0,comp111955_c0,comp122777_c0,comp440232_c0,comp125385_c0,comp111489_c0,comp405459_c0,comp38842_c1,comp123863_c0,comp88578_c0,comp884397_c0,comp118066_c0,comp1015230_c0,comp112204_c0,comp1517_c0,comp118332_c0,comp120673_c0,comp120305_c0,comp123983_c0,comp1871347_c0,comp1529218_c0
GO:0008150	Biological Process	GO:0008152	metabolic process	GO:0044237	cellular metabolic process	GO:0006730	one-carbon metabolic process	5	comp118525_c0,comp2366642_c0,comp1942935_c0,comp119619_c0,comp1084708_c0
GO:0008150	Biological Process	GO:0008152	metabolic process	GO:0044237	cellular metabolic process	GO:0052314	phytoalexin metabolic process	4	comp83927_c1,comp116850_c0,comp119799_c0,comp83927_c0
GO:0008150	Biological Process	GO:0008152	metabolic process	GO:0044237	cellular metabolic process	GO:0006413	translational initiation	141	comp67090_c1,comp1881514_c0,comp173845_c0,comp101532_c0,comp121876_c0,comp114613_c1,comp121665_c1,comp1031143_c0,comp72611_c0,comp123209_c0,comp1173536_c0,comp1438332_c0,comp8401_c0,comp1588783_c0,comp114121_c0,comp107976_c0,comp85632_c1,comp1842343_c0,comp1542462_c0,comp221959_c0,comp118789_c0,comp354619_c0,comp2010023_c0,comp43511_c0,comp121280_c0,comp106580_c1,comp653598_c0,comp111097_c1,comp1…
GO:0008150	Biological Process	GO:0008152	metabolic process	GO:0044237	cellular metabolic process	GO:0015979	photosynthesis	141	comp92911_c0,comp25679_c0,comp80317_c0,comp86245_c2,comp85736_c0,comp113236_c0,comp107903_c0,comp90711_c1,comp16876_c0,comp114964_c0,comp100629_c0,comp102636_c0,comp92326_c0,comp114226_c0,comp119839_c0,comp122769_c0,comp1017017_c0,comp125043_c0,comp122833_c0,comp116089_c0,comp104739_c0,comp106291_c0,comp122040_c0,comp86245_c1,comp117822_c0,comp2400834_c0,comp105411_c0,comp1145357_c0,comp124215_c1…
GO:0008150	Biological Process	GO:0008152	metabolic process	GO:0044237	cellular metabolic process	GO:0006793	phosphorus metabolic process	5121	comp119458_c1,comp105198_c2,comp119858_c0,comp122987_c0,comp113753_c0,comp119729_c0,comp109369_c0,comp2022219_c0,comp1845743_c0,comp111797_c0,comp801482_c0,comp107501_c1,comp106609_c0,comp94697_c1,comp120386_c2,comp59934_c0,comp117705_c0,comp763588_c0,comp118959_c0,comp100115_c0,comp35259_c0,comp13578_c0,comp124708_c0,comp118178_c0,comp120322_c0,comp115841_c0,comp116344_c0,comp115074_c2,comp10320…
p119690_c0,comp110242_c0,comp82069_c0,comp73668_c1,comp109260_c0,comp68964_c0,comp48109_c0,comp281895_c0,comp2098636_c0,comp1557712_c0,comp44470_c1,comp117212_c0,comp114187_c0,comp105155_c0,comp886585_c0,comp467325_c0,comp124782_c0,comp97994_c0,comp117326_c0,comp124032_c0,comp121993_c0,comp50289_c1,comp567_c1,comp116590_c0,comp41462_c0,comp27251_c0,comp113940_c0,comp124670_c0,comp107000_c1,comp12…
765_c0,comp35840_c0,comp590581_c0,comp122129_c0,comp13971_c0,comp96582_c1,comp6818_c0,comp1527372_c0,comp125074_c0,comp4259_c0,comp110837_c2,comp124314_c0,comp114990_c0,comp122068_c0,comp79982_c0,comp122532_c0,comp121550_c1,comp24112_c0,comp99252_c0,comp125059_c0,comp22366_c0,comp42755_c0,comp692259_c0,comp119409_c0,comp71858_c0,comp88678_c0,comp117492_c1,comp89695_c0,comp1385100_c0,comp105193_c0…
GO:0008150	Biological Process	GO:0008152	metabolic process	GO:0044237	cellular metabolic process	GO:0044249	cellular biosynthetic process	9768	comp454024_c0,comp47668_c0,comp806898_c0,comp103488_c0,comp117163_c0,comp88763_c0,comp91372_c0,comp116964_c0,comp104115_c0,comp2208404_c0,comp121129_c0,comp73286_c0,comp683156_c0,comp30195_c0,comp124544_c0,comp124750_c0,comp911_c0,comp82132_c0,comp311015_c0,comp483518_c0,comp101730_c0,comp28165_c0,comp16293_c0,comp1072571_c0,comp120710_c0,comp115551_c0,comp747020_c0,comp94998_c0,comp96864_c1,comp…
_c0,comp1249_c1,comp123044_c0,comp100394_c0,comp84181_c0,comp107702_c0,comp61659_c0,comp70818_c0,comp125391_c0,comp94646_c0,comp117168_c0,comp1906356_c0,comp111355_c0,comp123943_c0,comp16347_c0,comp114110_c0,comp1968703_c0,comp118895_c0,comp109033_c0,comp84472_c0,comp1850223_c0,comp124571_c0,comp60384_c0,comp121302_c3,comp124080_c0,comp95592_c0,comp117081_c0,comp21336_c0,comp111515_c1,comp105460_…
c0,comp67910_c0,comp111988_c0,comp80489_c0,comp1353946_c0,comp1546894_c0,comp115758_c0,comp64444_c0,comp86828_c0,comp78154_c0,comp74785_c0,comp112142_c0,comp106062_c0,comp105018_c0,comp120825_c0,comp104529_c0,comp122255_c0,comp91782_c1,comp92198_c0,comp120451_c0,comp38315_c0,comp124400_c0,comp122690_c0,comp105798_c0,comp578877_c0,comp57642_c0,comp1412031_c0,comp49711_c0,comp637773_c0,comp108520_c…
789_c0,comp109078_c2,comp70555_c0,comp81480_c2,comp96732_c0,comp117305_c0,comp944723_c0,comp1569161_c0,comp1921682_c0,comp103947_c2,comp120149_c0,comp52694_c0,comp120344_c0,comp104804_c0,comp9122_c0,comp107088_c1,comp2182627_c0,comp25823_c0,comp55690_c0,comp455702_c0,comp864218_c0,comp119611_c0,comp120341_c0,comp108104_c0,comp56518_c0,comp87185_c0,comp64985_c0,comp115926_c0,comp120322_c1,comp8866…
1553963_c0,comp34611_c0,comp1157326_c0,comp394996_c0,comp79535_c0,comp97688_c0,comp118063_c0,comp3087_c0,comp27644_c0,comp117472_c0,comp116393_c0,comp95792_c0,comp104449_c0,comp55073_c0,comp93816_c0,comp115919_c0,comp62277_c0,comp790752_c0,comp1032272_c0,comp1944947_c0,comp93682_c0,comp48746_c0,comp109199_c0,comp108023_c0,comp1356406_c0,comp114208_c0,comp645876_c0,comp1836383_c0,comp124628_c0,com…
GO:0008150	Biological Process	GO:0008152	metabolic process	GO:0044237	cellular metabolic process	GO:0009404	toxin metabolic process	39	comp106051_c0,comp108155_c0,comp116812_c2,comp118786_c0,comp22611_c0,comp121372_c0,comp105427_c0,comp96770_c0,comp119356_c0,comp97029_c0,comp1312992_c0,comp119991_c0,comp25553_c0,comp92000_c0,comp652557_c0,comp88031_c0,comp123116_c0,comp106147_c0,comp96606_c0,comp116560_c0,comp115930_c0,comp121260_c2,comp100038_c0,comp339_c1,comp1858336_c0,comp119168_c0,comp112625_c0,comp125398_c0,comp109222_c0,c…
GO:0008150	Biological Process	GO:0008152	metabolic process	GO:0044237	cellular metabolic process	GO:0009850	auxin metabolic process	26	comp121418_c0,comp105420_c0,comp1381_c0,comp98550_c0,comp91508_c0,comp82238_c0,comp122587_c0,comp85111_c0,comp114370_c0,comp117163_c0,comp117720_c0,comp91850_c0,comp74741_c1,comp57196_c0,comp124434_c0,comp115448_c0,comp93531_c0,comp118045_c0,comp91477_c0,comp108478_c0,comp105040_c0,comp122382_c0,comp98550_c1,comp74741_c0,comp87988_c0,comp106703_c0
GO:0008150	Biological Process	GO:0008152	metabolic process	GO:0044237	cellular metabolic process	GO:0035383	thioester metabolic process	35	comp2428253_c0,comp84513_c0,comp71868_c0,comp118699_c0,comp85896_c0,comp96066_c0,comp277958_c0,comp2523443_c0,comp21384_c0,comp125529_c0,comp117111_c0,comp112898_c0,comp67525_c1,comp1521137_c0,comp61090_c0,comp83558_c0,comp121861_c0,comp120040_c0,comp117138_c1,comp124619_c0,comp117077_c0,comp24777_c0,comp106054_c0,comp122877_c0,comp119282_c0,comp1853251_c0,comp113173_c0,comp121596_c0,comp119590_c…
GO:0008150	Biological Process	GO:0008152	metabolic process	GO:0044237	cellular metabolic process	GO:0044260	cellular macromolecule metabolic process	13773	comp109288_c0,comp119570_c0,comp73660_c1,comp1546444_c0,comp124278_c0,comp108649_c0,comp91743_c0,comp115951_c1,comp120219_c0,comp80957_c0,comp119029_c0,comp100037_c0,comp64176_c0,comp993265_c0,comp639809_c0,comp112662_c0,comp1936831_c0,comp124719_c1,comp42034_c0,comp1025199_c0,comp116193_c0,comp638542_c0,comp59055_c0,comp85695_c0,comp118363_c0,comp109017_c0,comp384092_c0,comp661889_c0,comp110122_…
37_c0,comp118639_c0,comp117693_c0,comp118250_c0,comp120804_c0,comp111331_c0,comp99321_c0,comp109235_c0,comp24062_c0,comp15955_c0,comp1033894_c0,comp4668_c0,comp724633_c0,comp124241_c0,comp2288_c1,comp108793_c0,comp85622_c0,comp121842_c0,comp118983_c0,comp119509_c0,comp112885_c0,comp109880_c0,comp94857_c0,comp112532_c0,comp69312_c0,comp98621_c1,comp920729_c0,comp98341_c0,comp113620_c0,comp123376_c…
_c0,comp93096_c0,comp713793_c0,comp113858_c0,comp72020_c0,comp1913589_c0,comp100535_c0,comp112098_c0,comp101610_c0,comp3300_c0,comp70026_c0,comp55822_c0,comp414106_c0,comp115026_c0,comp106240_c0,comp115013_c0,comp74413_c0,comp109354_c0,comp620083_c0,comp92555_c0,comp34660_c0,comp1363395_c0,comp119865_c0,comp100807_c0,comp98172_c0,comp110043_c0,comp93107_c0,comp119547_c0,comp48486_c0,comp74083_c0,…
p120291_c0,comp86937_c0,comp123214_c0,comp124536_c0,comp114120_c0,comp1563702_c0,comp2178787_c0,comp33653_c0,comp101604_c0,comp110737_c0,comp119384_c0,comp103140_c0,comp731733_c0,comp2984_c1,comp119082_c2,comp110576_c1,comp104110_c0,comp75289_c1,comp16707_c0,comp95257_c0,comp117080_c0,comp62983_c0,comp96799_c0,comp121955_c0,comp450392_c0,comp122014_c0,comp51653_c0,comp113975_c0,comp116563_c1,comp…
omp93620_c0,comp120614_c0,comp110493_c0,comp770599_c0,comp113643_c0,comp78615_c1,comp115421_c0,comp116487_c0,comp121523_c0,comp118756_c0,comp96684_c0,comp109922_c1,comp83256_c0,comp1529218_c0,comp108965_c0,comp112164_c0,comp21493_c0,comp115753_c0,comp97099_c0,comp90284_c1,comp591588_c0,comp1887775_c0,comp1020910_c0,comp63383_c1,comp109084_c0,comp115232_c0,comp115493_c0,comp121026_c0,comp24142_c0,…
9_c0,comp26085_c0,comp24490_c0,comp63607_c0,comp123368_c0,comp65126_c0,comp702965_c0,comp27321_c0,comp18135_c0,comp120306_c0,comp69336_c0,comp111921_c0,comp60494_c0,comp65614_c0,comp115674_c0,comp39725_c0,comp37318_c0,comp120276_c0,comp121433_c0,comp1897314_c0,comp80609_c1,comp109766_c0,comp125358_c0,comp105635_c0,comp76830_c0,comp93214_c0,comp107094_c0,comp1948621_c0,comp1840463_c0,comp118422_c0…
GO:0008150	Biological Process	GO:0008152	metabolic process	GO:0044237	cellular metabolic process	GO:0043446	cellular alkane metabolic process	104	comp63196_c0,comp103353_c0,comp932849_c0,comp664301_c0,comp1633317_c0,comp89790_c0,comp1592630_c0,comp113743_c0,comp1622353_c0,comp103365_c0,comp1040683_c0,comp109481_c0,comp121885_c0,comp37732_c0,comp62151_c0,comp1311761_c0,comp74841_c0,comp28787_c0,comp119402_c0,comp28743_c0,comp19397_c0,comp118417_c0,comp3240512_c0,comp32288_c0,comp118982_c0,comp21384_c0,comp1306307_c0,comp180503_c0,comp103902…
GO:0008150	Biological Process	GO:0008152	metabolic process	GO:0044237	cellular metabolic process	GO:0006091	generation of precursor metabolites and energy	1084	comp119487_c0,comp34879_c0,comp1321485_c0,comp925030_c0,comp120588_c1,comp112436_c0,comp113837_c0,comp1093438_c0,comp55749_c0,comp579408_c0,comp107773_c0,comp99945_c0,comp116442_c0,comp664301_c0,comp1136915_c0,comp105574_c0,comp94797_c1,comp111689_c0,comp123986_c0,comp106480_c0,comp113248_c0,comp849160_c0,comp2370476_c0,comp125653_c0,comp603449_c0,comp115952_c0,comp110425_c0,comp122293_c0,comp850…
GO:0008150	Biological Process	GO:0008152	metabolic process	GO:0044237	cellular metabolic process	GO:0044107	cellular alcohol metabolic process	1	comp119017_c0
GO:0008150	Biological Process	GO:0008152	metabolic process	GO:0071704	organic substance metabolic process	GO:0019296	coenzyme M metabolic process	3	comp113675_c0,comp116446_c0,comp82965_c0
GO:0008150	Biological Process	GO:0008152	metabolic process	GO:0071704	organic substance metabolic process	GO:0042180	cellular ketone metabolic process	149	comp291757_c0,comp115876_c0,comp122572_c0,comp741695_c0,comp113800_c0,comp57481_c1,comp108684_c0,comp61420_c0,comp107574_c0,comp118700_c1,comp104510_c0,comp97688_c0,comp113444_c0,comp110930_c0,comp119249_c1,comp73874_c0,comp105862_c0,comp80915_c0,comp89919_c0,comp109708_c0,comp806003_c0,comp122482_c0,comp118792_c0,comp114537_c0,comp84454_c0,comp113312_c1,comp103802_c0,comp117703_c0,comp110994_c0,…
GO:0008150	Biological Process	GO:0008152	metabolic process	GO:0071704	organic substance metabolic process	GO:0015977	carbon fixation	63	comp115912_c0,comp95883_c0,comp23883_c0,comp109936_c1,comp111699_c0,comp108923_c0,comp89074_c0,comp160738_c0,comp104931_c0,comp115294_c0,comp119282_c0,comp1266372_c0,comp1049762_c0,comp969454_c0,comp121337_c0,comp108536_c0,comp59023_c0,comp844958_c0,comp70068_c0,comp115205_c0,comp23014_c0,comp122860_c0,comp110862_c1,comp169916_c0,comp1034167_c0,comp40854_c0,comp1577818_c0,comp119854_c0,comp116606…
GO:0008150	Biological Process	GO:0008152	metabolic process	GO:0071704	organic substance metabolic process	GO:1901657	glycosyl compound metabolic process	1365	comp87160_c0,comp125004_c0,comp115654_c0,comp116462_c0,comp125463_c0,comp330295_c0,comp122686_c0,comp1037132_c0,comp1438648_c0,comp104790_c0,comp119524_c0,comp103938_c0,comp1337855_c0,comp115689_c1,comp123776_c0,comp1557712_c0,comp2098636_c0,comp1298617_c0,comp82069_c0,comp109260_c0,comp110242_c0,comp932084_c0,comp1676_c0,comp120434_c0,comp736533_c0,comp84193_c0,comp111586_c1,comp105155_c0,comp12…
GO:0008150	Biological Process	GO:0008152	metabolic process	GO:0071704	organic substance metabolic process	GO:1901440	poly(hydroxyalkanoate) metabolic process	3	comp119380_c0,comp2908_c1,comp56600_c0
GO:0008150	Biological Process	GO:0008152	metabolic process	GO:0071704	organic substance metabolic process	GO:1901615	organic hydroxy compound metabolic process	318	comp110899_c3,comp120572_c0,comp331419_c0,comp1307476_c0,comp125179_c0,comp115360_c0,comp122525_c0,comp95931_c0,comp114126_c0,comp57196_c0,comp121321_c0,comp98917_c0,comp114807_c0,comp117720_c0,comp104415_c0,comp86293_c1,comp52083_c0,comp125066_c0,comp111087_c1,comp41991_c0,comp108478_c0,comp114908_c0,comp925244_c0,comp9565_c0,comp113068_c3,comp98441_c2,comp2492529_c0,comp107297_c0,comp113219_c0,…
GO:0008150	Biological Process	GO:0008152	metabolic process	GO:0071704	organic substance metabolic process	GO:1901575	organic substance catabolic process	2390	comp109400_c0,comp106703_c0,comp116993_c0,comp30849_c1,comp582862_c0,comp1850699_c0,comp124465_c0,comp96832_c0,comp121887_c0,comp888_c0,comp1301997_c0,comp102538_c0,comp306487_c0,comp78021_c0,comp107948_c0,comp927911_c0,comp971669_c0,comp109525_c1,comp121168_c0,comp2293_c0,comp85085_c0,comp112182_c0,comp106114_c0,comp116180_c1,comp1302058_c0,comp118153_c0,comp62340_c0,comp98094_c0,comp114773_c0,c…
omp1057209_c0,comp203621_c0,comp123154_c0,comp692259_c0,comp939973_c0,comp110610_c0,comp114406_c1,comp122159_c0,comp74782_c0,comp1100749_c0,comp100480_c0,comp116490_c0,comp114884_c0,comp119671_c0,comp2427541_c0,comp121170_c1,comp103256_c1,comp116060_c0,comp89072_c0,comp4807_c0,comp123593_c0,comp108580_c0,comp1023668_c0,comp843370_c0,comp92014_c0,comp64540_c0,comp687608_c0,comp97783_c1,comp122327_…
GO:0008150	Biological Process	GO:0008152	metabolic process	GO:0071704	organic substance metabolic process	GO:1901360	organic cyclic compound metabolic process	10229	comp94643_c0,comp125296_c0,comp38615_c0,comp102584_c0,comp124569_c0,comp1507590_c0,comp98283_c0,comp6655_c0,comp99788_c1,comp15056_c0,comp105500_c0,comp1454664_c0,comp107312_c2,comp111786_c0,comp107542_c0,comp7740_c0,comp111606_c0,comp7893_c0,comp115515_c0,comp79479_c0,comp119574_c0,comp75207_c0,comp103507_c0,comp1021474_c0,comp68724_c0,comp109455_c0,comp114927_c0,comp119622_c1,comp78049_c0,comp9…
p1546234_c0,comp95716_c0,comp96314_c0,comp116003_c0,comp501021_c0,comp121987_c0,comp1270016_c0,comp119717_c0,comp122017_c0,comp121728_c0,comp98550_c0,comp111073_c0,comp115718_c0,comp452290_c0,comp103559_c1,comp123577_c0,comp1797194_c0,comp88854_c1,comp93781_c0,comp711241_c0,comp1019908_c0,comp82120_c0,comp453_c1,comp116001_c0,comp74820_c0,comp1107403_c0,comp1072_c0,comp115736_c0,comp1526138_c0,co…
3145_c0,comp109245_c0,comp57799_c0,comp103808_c0,comp108306_c0,comp23032_c0,comp100671_c0,comp121167_c0,comp38025_c0,comp114037_c0,comp608453_c0,comp922004_c0,comp57356_c0,comp116381_c0,comp80611_c0,comp94037_c0,comp961135_c0,comp722132_c0,comp54701_c0,comp120791_c0,comp125177_c0,comp91228_c0,comp113420_c0,comp10555_c0,comp94195_c0,comp125477_c0,comp2527401_c0,comp2360786_c0,comp115778_c0,comp121…
,comp123411_c0,comp124274_c0,comp122658_c0,comp125662_c0,comp132292_c0,comp2443_c0,comp857364_c0,comp118324_c3,comp108111_c0,comp1098_c0,comp2451694_c0,comp115104_c0,comp80824_c0,comp115037_c0,comp1864044_c0,comp1918880_c0,comp78922_c0,comp107729_c0,comp1315684_c0,comp125116_c0,comp120570_c0,comp113964_c0,comp101026_c1,comp1703070_c0,comp464739_c0,comp122869_c0,comp108373_c0,comp2739437_c0,comp13…
0,comp116673_c1,comp1892871_c0,comp119249_c1,comp100646_c0,comp790801_c0,comp121675_c0,comp1180884_c0,comp615593_c0,comp123471_c0,comp115791_c0,comp47466_c0,comp109235_c0,comp99321_c0,comp15955_c0,comp24062_c0,comp108409_c1,comp118250_c0,comp48210_c0,comp114143_c0,comp354160_c0,comp111493_c0,comp118770_c0,comp106090_c0,comp118270_c0,comp92330_c0,comp107182_c0,comp114469_c0,comp93930_c0,comp119640…
GO:0008150	Biological Process	GO:0008152	metabolic process	GO:0071704	organic substance metabolic process	GO:1900673	olefin metabolic process	37	comp772039_c0,comp83684_c0,comp115456_c0,comp112294_c0,comp105750_c0,comp3862_c0,comp100874_c1,comp119554_c1,comp78592_c0,comp107748_c0,comp122580_c1,comp263836_c0,comp112035_c0,comp114260_c0,comp816433_c0,comp102917_c0,comp122675_c0,comp108496_c0,comp117990_c0,comp104422_c0,comp4089_c0,comp1302797_c0,comp114564_c0,comp87066_c0,comp104695_c3,comp101715_c0,comp100900_c0,comp124607_c0,comp106736_c2…
GO:0008150	Biological Process	GO:0008152	metabolic process	GO:0071704	organic substance metabolic process	GO:1901568	fatty acid derivative metabolic process	10	comp119263_c0,comp114118_c0,comp89434_c0,comp2455618_c0,comp104775_c0,comp335273_c0,comp119468_c0,comp125663_c0,comp94956_c0,comp124900_c0
GO:0008150	Biological Process	GO:0008152	metabolic process	GO:0071704	organic substance metabolic process	GO:1901564	organonitrogen compound metabolic process	5721	comp112180_c2,comp103296_c0,comp115547_c1,comp107439_c0,comp17585_c0,comp122043_c0,comp122729_c0,comp25717_c0,comp120770_c1,comp104875_c0,comp1851103_c0,comp862172_c0,comp120125_c0,comp105131_c1,comp109556_c0,comp118637_c0,comp121968_c1,comp22875_c0,comp118208_c1,comp1310780_c0,comp392627_c0,comp102890_c0,comp106445_c0,comp156659_c0,comp110817_c0,comp85128_c0,comp62444_c0,comp42054_c0,comp123218_…
2_c0,comp116342_c0,comp121221_c0,comp37460_c0,comp59015_c1,comp76352_c2,comp101789_c1,comp120168_c0,comp114900_c0,comp87503_c1,comp45670_c0,comp2469494_c0,comp113806_c2,comp921408_c0,comp116640_c0,comp1021947_c0,comp113926_c1,comp120027_c0,comp1678321_c0,comp1941768_c0,comp61418_c0,comp122220_c0,comp86866_c0,comp116989_c0,comp113836_c0,comp117569_c1,comp121969_c0,comp123873_c0,comp1190107_c0,comp…
comp92158_c0,comp1460311_c0,comp62579_c0,comp106188_c0,comp638_c0,comp122168_c0,comp105169_c0,comp105207_c0,comp1152800_c0,comp103110_c0,comp2598408_c0,comp108397_c0,comp37_c1,comp92834_c0,comp93075_c0,comp107913_c0,comp114307_c0,comp1132752_c0,comp55460_c0,comp99022_c0,comp19069_c0,comp116602_c0,comp96297_c1,comp124066_c0,comp74569_c0,comp109698_c0,comp112840_c0,comp41225_c0,comp112814_c1,comp10…
GO:0008150	Biological Process	GO:0008152	metabolic process	GO:0071704	organic substance metabolic process	GO:0035383	thioester metabolic process	35	comp2428253_c0,comp84513_c0,comp71868_c0,comp118699_c0,comp85896_c0,comp96066_c0,comp277958_c0,comp2523443_c0,comp21384_c0,comp125529_c0,comp117111_c0,comp112898_c0,comp67525_c1,comp1521137_c0,comp61090_c0,comp83558_c0,comp121861_c0,comp120040_c0,comp117138_c1,comp124619_c0,comp117077_c0,comp24777_c0,comp106054_c0,comp122877_c0,comp119282_c0,comp1853251_c0,comp113173_c0,comp121596_c0,comp119590_c…
GO:0008150	Biological Process	GO:0008152	metabolic process	GO:0071704	organic substance metabolic process	GO:0043446	cellular alkane metabolic process	104	comp63196_c0,comp103353_c0,comp932849_c0,comp664301_c0,comp1633317_c0,comp89790_c0,comp1592630_c0,comp113743_c0,comp1622353_c0,comp103365_c0,comp1040683_c0,comp109481_c0,comp121885_c0,comp37732_c0,comp62151_c0,comp1311761_c0,comp74841_c0,comp28787_c0,comp119402_c0,comp28743_c0,comp19397_c0,comp118417_c0,comp3240512_c0,comp32288_c0,comp118982_c0,comp21384_c0,comp1306307_c0,comp180503_c0,comp103902…
GO:0008150	Biological Process	GO:0008152	metabolic process	GO:0071704	organic substance metabolic process	GO:0009812	flavonoid metabolic process	26	comp121243_c0,comp108542_c0,comp858149_c0,comp124999_c0,comp109764_c1,comp103470_c0,comp106263_c1,comp111477_c0,comp119604_c0,comp1194332_c0,comp120515_c0,comp114112_c1,comp101740_c0,comp110671_c0,comp120206_c0,comp108918_c0,comp118222_c0,comp109741_c0,comp62368_c0,comp122128_c0,comp106150_c1,comp92221_c0,comp105840_c0,comp106873_c0,comp115213_c1,comp119561_c0
GO:0008150	Biological Process	GO:0008152	metabolic process	GO:0071704	organic substance metabolic process	GO:0042197	halogenated hydrocarbon metabolic process	73	comp121099_c0,comp1855437_c0,comp60203_c0,comp116460_c1,comp118825_c0,comp82429_c0,comp111266_c0,comp53902_c0,comp1939_c1,comp94263_c0,comp116460_c0,comp1023864_c0,comp117194_c0,comp125261_c1,comp111140_c0,comp106196_c0,comp119132_c0,comp111429_c1,comp119717_c0,comp125196_c0,comp111429_c0,comp103411_c0,comp75072_c0,comp479614_c0,comp118201_c0,comp90421_c0,comp119633_c0,comp119213_c1,comp112783_c1…
GO:0008150	Biological Process	GO:0008152	metabolic process	GO:0071704	organic substance metabolic process	GO:0018904	ether metabolic process	41	comp1332793_c0,comp11679_c0,comp107431_c0,comp112948_c0,comp1427134_c0,comp96903_c0,comp106122_c0,comp1539368_c0,comp109983_c1,comp105636_c0,comp1906941_c0,comp120337_c0,comp111756_c0,comp114577_c0,comp113603_c1,comp1969064_c0,comp113308_c1,comp101754_c0,comp109983_c0,comp104610_c0,comp77572_c1,comp111521_c0,comp224_c1,comp92649_c0,comp108006_c0,comp1201321_c0,comp111818_c0,comp103716_c0,comp1110…
GO:0008150	Biological Process	GO:0008152	metabolic process	GO:0071704	organic substance metabolic process	GO:0018942	organometal metabolic process	5	comp94517_c0,comp87229_c0,comp90079_c0,comp354160_c0,comp1355377_c0
GO:0008150	Biological Process	GO:0008152	metabolic process	GO:0071704	organic substance metabolic process	GO:1901576	organic substance biosynthetic process	10061	comp44470_c1,comp117212_c0,comp116387_c0,comp112861_c0,comp684178_c0,comp467325_c0,comp691206_c0,comp82069_c0,comp120297_c0,comp1330251_c0,comp113354_c0,comp1016098_c0,comp119690_c0,comp60690_c0,comp125168_c1,comp1860749_c0,comp1615441_c0,comp6963_c0,comp97590_c2,comp110181_c0,comp2426639_c0,comp151_c1,comp806090_c0,comp125173_c0,comp115003_c0,comp119257_c0,comp108850_c0,comp122801_c0,comp1329379…
comp120781_c0,comp115509_c0,comp939223_c0,comp121331_c0,comp112571_c0,comp58896_c0,comp123079_c0,comp84792_c0,comp110448_c0,comp117909_c0,comp1193_c0,comp123354_c0,comp1981402_c0,comp1111_c0,comp451120_c0,comp125396_c0,comp105720_c0,comp124837_c0,comp116345_c0,comp22816_c0,comp91850_c0,comp96934_c0,comp60058_c1,comp100986_c0,comp590192_c0,comp121614_c0,comp82608_c0,comp105587_c0,comp117705_c0,com…
comp110278_c0,comp120799_c1,comp122328_c0,comp1595704_c0,comp59012_c0,comp81999_c0,comp112544_c0,comp76476_c0,comp117961_c0,comp67371_c1,comp124381_c0,comp124755_c0,comp102129_c1,comp43912_c1,comp1544645_c0,comp90952_c0,comp938372_c0,comp122270_c0,comp2393581_c0,comp124465_c0,comp107216_c0,comp98624_c0,comp66780_c0,comp123357_c0,comp103789_c0,comp1137294_c0,comp90771_c0,comp115096_c0,comp96254_c0…
c2,comp125332_c0,comp110823_c0,comp124300_c0,comp115637_c0,comp96260_c0,comp23923_c1,comp635779_c0,comp119396_c0,comp119241_c2,comp76675_c1,comp1841233_c0,comp111433_c0,comp120627_c0,comp1314387_c0,comp86805_c0,comp116983_c0,comp16598_c0,comp119842_c0,comp679023_c0,comp32170_c0,comp89829_c0,comp82696_c0,comp86832_c0,comp106309_c0,comp122193_c0,comp42857_c0,comp120690_c0,comp102005_c0,comp844958_c…
c0,comp404302_c0,comp116630_c0,comp107194_c0,comp690762_c0,comp124418_c0,comp471857_c0,comp98476_c0,comp28099_c1,comp88872_c0,comp98845_c0,comp111983_c0,comp108102_c0,comp60318_c0,comp116439_c0,comp113488_c0,comp1460702_c0,comp89475_c0,comp131852_c0,comp116514_c0,comp120319_c0,comp2564_c0,comp48917_c0,comp108155_c0,comp121223_c0,comp1583251_c0,comp121576_c0,comp102130_c0,comp927497_c0,comp60362_c…
GO:0008150	Biological Process	GO:0008152	metabolic process	GO:0071704	organic substance metabolic process	GO:0030638	polyketide metabolic process	78	comp547130_c0,comp114528_c0,comp119111_c0,comp108997_c1,comp107297_c0,comp118640_c0,comp110615_c1,comp107520_c0,comp924970_c0,comp111766_c1,comp112688_c0,comp122994_c0,comp2439899_c0,comp115297_c0,comp43237_c0,comp27669_c0,comp125092_c0,comp115360_c0,comp115415_c0,comp114874_c0,comp112470_c1,comp105185_c0,comp120122_c0,comp331419_c0,comp112665_c0,comp188711_c0,comp59820_c0,comp56258_c0,comp114908…
GO:0008150	Biological Process	GO:0008152	metabolic process	GO:0071704	organic substance metabolic process	GO:1901135	carbohydrate derivative metabolic process	2523	comp1020453_c0,comp1518925_c0,comp738990_c0,comp117419_c0,comp122042_c0,comp115491_c1,comp116242_c0,comp118760_c0,comp70692_c0,comp122488_c0,comp122471_c0,comp2808_c0,comp97385_c0,comp551801_c0,comp120918_c0,comp114465_c0,comp89036_c1,comp119635_c0,comp41154_c0,comp125161_c0,comp641606_c0,comp73567_c0,comp96962_c2,comp8005_c0,comp118701_c0,comp110844_c0,comp74114_c0,comp122535_c0,comp121032_c0,co…
,comp118336_c1,comp97864_c0,comp108114_c0,comp123987_c0,comp36792_c0,comp121609_c0,comp111766_c1,comp109002_c0,comp85417_c0,comp59314_c0,comp1240026_c0,comp107520_c0,comp1218484_c0,comp853417_c0,comp81063_c0,comp124618_c0,comp105140_c0,comp1545777_c0,comp116669_c0,comp82435_c1,comp57713_c0,comp113819_c0,comp372_c0,comp47243_c0,comp78021_c2,comp59448_c0,comp108237_c0,comp117367_c0,comp48406_c0,com…
GO:0008150	Biological Process	GO:0008152	metabolic process	GO:0071704	organic substance metabolic process	GO:0006082	organic acid metabolic process	3430	comp119667_c0,comp31320_c0,comp38315_c0,comp121706_c0,comp121663_c0,comp124014_c0,comp115445_c1,comp119728_c0,comp111497_c0,comp116987_c0,comp727135_c0,comp62371_c2,comp107000_c0,comp120470_c0,comp118726_c0,comp72410_c0,comp5235_c0,comp83484_c0,comp74927_c0,comp123501_c0,comp101996_c0,comp116612_c2,comp99284_c1,comp117026_c1,comp113456_c0,comp1157698_c0,comp121298_c0,comp122344_c0,comp108513_c0,c…
627_c0,comp114690_c0,comp1851103_c0,comp76204_c0,comp120770_c1,comp113745_c0,comp114071_c1,comp105131_c1,comp2388687_c0,comp2093807_c0,comp112180_c2,comp122729_c0,comp834_c1,comp106993_c1,comp122043_c0,comp82320_c0,comp109411_c0,comp107825_c1,comp96581_c0,comp120074_c0,comp31463_c0,comp6537_c0,comp1558253_c0,comp73004_c1,comp122759_c1,comp115465_c0,comp111650_c0,comp98452_c1,comp123657_c0,comp117…
GO:0008150	Biological Process	GO:0008152	metabolic process	GO:0071704	organic substance metabolic process	GO:0006081	cellular aldehyde metabolic process	100	comp109231_c1,comp2093807_c0,comp108816_c0,comp44438_c0,comp51387_c0,comp99654_c0,comp76577_c0,comp571047_c0,comp1688610_c0,comp125227_c0,comp117492_c1,comp108726_c0,comp109936_c1,comp72_c1,comp108923_c0,comp65485_c0,comp119792_c0,comp123309_c0,comp98821_c0,comp1049762_c0,comp1162032_c0,comp93964_c0,comp62485_c1,comp90811_c0,comp116997_c0,comp59023_c0,comp2343299_c0,comp2562_c1,comp117953_c1,comp…
GO:0008150	Biological Process	GO:0008152	metabolic process	GO:0071704	organic substance metabolic process	GO:0019637	organophosphate metabolic process	2092	comp114287_c2,comp843762_c0,comp113456_c0,comp118241_c1,comp88287_c0,comp113990_c3,comp107484_c0,comp60166_c0,comp10870_c0,comp52083_c0,comp65485_c0,comp96993_c0,comp1061703_c0,comp100198_c0,comp92749_c1,comp114748_c0,comp1209650_c0,comp957630_c0,comp94860_c0,comp1145428_c0,comp472566_c0,comp121663_c0,comp38315_c0,comp118156_c0,comp92198_c0,comp28903_c0,comp122255_c0,comp74927_c0,comp1359251_c0,c…
GO:0008150	Biological Process	GO:0008152	metabolic process	GO:0071704	organic substance metabolic process	GO:0005975	carbohydrate metabolic process	1800	comp118399_c0,comp120871_c0,comp93140_c0,comp1199246_c0,comp119943_c0,comp110714_c1,comp121785_c1,comp98364_c0,comp96014_c0,comp121100_c0,comp114161_c0,comp109155_c0,comp121657_c0,comp63752_c0,comp118271_c0,comp112052_c1,comp106373_c0,comp99722_c0,comp121685_c0,comp124207_c1,comp331419_c0,comp115360_c0,comp125179_c0,comp121202_c0,comp94274_c0,comp117134_c0,comp1272510_c0,comp118634_c0,comp117395_…
GO:0008150	Biological Process	GO:0008152	metabolic process	GO:0071704	organic substance metabolic process	GO:0043170	macromolecule metabolic process	15080	comp113926_c0,comp115730_c0,comp91120_c0,comp1533494_c0,comp124798_c0,comp116612_c1,comp4688_c0,comp124714_c0,comp1315530_c0,comp1082242_c0,comp1525161_c0,comp119266_c0,comp105986_c0,comp123438_c0,comp3691_c0,comp123770_c0,comp118076_c0,comp113829_c0,comp40911_c0,comp113431_c0,comp9806_c0,comp115492_c0,comp570906_c0,comp116429_c0,comp1066660_c0,comp21490_c0,comp114254_c0,comp101245_c0,comp46323_c…
comp121668_c0,comp69234_c0,comp110609_c4,comp123195_c0,comp108194_c0,comp123780_c0,comp108570_c1,comp99796_c1,comp96730_c0,comp1015872_c0,comp111239_c0,comp118395_c0,comp81367_c1,comp69953_c0,comp114318_c0,comp119605_c0,comp946310_c0,comp115311_c0,comp1303460_c0,comp104219_c0,comp84791_c0,comp146780_c0,comp105037_c0,comp1908_c0,comp63075_c0,comp118988_c1,comp96225_c0,comp122242_c1,comp2948_c1,com…
c0,comp8560_c0,comp1097389_c0,comp101501_c0,comp1585597_c0,comp116686_c0,comp114646_c0,comp124279_c0,comp2047923_c0,comp125651_c0,comp85807_c0,comp120425_c0,comp69975_c0,comp116937_c1,comp102065_c0,comp80498_c0,comp109922_c0,comp124968_c0,comp58134_c0,comp113269_c0,comp99706_c0,comp118839_c0,comp27619_c0,comp112677_c0,comp106766_c0,comp63229_c0,comp99505_c0,comp1881200_c0,comp260105_c0,comp87624_…
0,comp103805_c0,comp125301_c0,comp116550_c0,comp111137_c0,comp104392_c0,comp61669_c1,comp111887_c0,comp105378_c0,comp108203_c0,comp84637_c0,comp113355_c2,comp66323_c0,comp111230_c0,comp16431_c0,comp118014_c0,comp101439_c2,comp1538108_c0,comp104898_c0,comp95151_c1,comp1872699_c0,comp1575279_c0,comp120630_c0,comp880627_c0,comp121831_c0,comp6404_c0,comp28127_c0,comp61759_c1,comp477154_c0,comp1049201…
mp87240_c1,comp104062_c0,comp111324_c0,comp119604_c0,comp88670_c0,comp967263_c0,comp5598_c0,comp125548_c0,comp3334_c0,comp1866173_c0,comp92478_c0,comp121324_c0,comp115370_c0,comp93396_c0,comp90525_c0,comp72020_c0,comp113858_c0,comp1913589_c0,comp93096_c0,comp713793_c0,comp115013_c0,comp74413_c0,comp101610_c0,comp3300_c0,comp112098_c0,comp100535_c0,comp106240_c0,comp70026_c0,comp414106_c0,comp5582…
mp91372_c0,comp2370405_c0,comp123673_c0,comp116964_c0,comp974724_c0,comp118582_c0,comp939022_c0,comp104115_c0,comp99751_c2,comp108493_c0,comp113582_c0,comp73286_c0,comp2370620_c0,comp683156_c0,comp454024_c0,comp73054_c0,comp114978_c1,comp115911_c1,comp2084690_c0,comp47668_c0,comp116713_c0,comp103488_c0,comp88763_c0,comp2097609_c0,comp125516_c0,comp103964_c0,comp28165_c0,comp101730_c0,comp1314154_…
25383_c0,comp74271_c0,comp114835_c0,comp123450_c0,comp4657_c0,comp110509_c2,comp108762_c2,comp115217_c0,comp114703_c0,comp116536_c0,comp116782_c0,comp177952_c0,comp404695_c0,comp2599_c0,comp412166_c0,comp93760_c0,comp91332_c0,comp124543_c0,comp121179_c0,comp83097_c0,comp114273_c0,comp785371_c0,comp90952_c0,comp306487_c0,comp1544645_c0,comp43912_c1,comp102129_c1,comp100447_c0,comp124381_c0,comp204…
GO:0008150	Biological Process	GO:0008152	metabolic process	GO:0071704	organic substance metabolic process	GO:0006629	lipid metabolic process	1773	comp104775_c0,comp98441_c0,comp841468_c0,comp115014_c0,comp83491_c0,comp107289_c0,comp119402_c0,comp68544_c0,comp125380_c0,comp122956_c0,comp93620_c0,comp29907_c0,comp115421_c0,comp120018_c0,comp67777_c0,comp123742_c0,comp109574_c1,comp1628423_c0,comp89411_c0,comp92330_c0,comp122827_c0,comp552902_c0,comp101362_c1,comp115074_c0,comp116918_c0,comp941612_c0,comp123177_c0,comp21849_c0,comp116630_c1,c…
GO:0008150	Biological Process	GO:0008152	metabolic process	GO:0044238	primary metabolic process	GO:0006139	nucleobase-containing compound metabolic process	9059	comp105291_c0,comp96754_c0,comp102801_c0,comp121847_c0,comp37424_c0,comp123093_c0,comp121457_c1,comp55433_c1,comp1035362_c0,comp109122_c0,comp106548_c0,comp122315_c0,comp1204618_c0,comp104689_c0,comp114889_c0,comp61386_c0,comp96143_c0,comp123761_c0,comp1769679_c0,comp116619_c0,comp113772_c1,comp125062_c0,comp106749_c0,comp114008_c0,comp99800_c0,comp108827_c0,comp112216_c2,comp74405_c1,comp118124_…
mp102004_c0,comp101104_c0,comp82398_c1,comp99532_c0,comp123665_c0,comp119280_c0,comp110148_c1,comp1339473_c0,comp64162_c0,comp120311_c0,comp105749_c0,comp116284_c0,comp95385_c0,comp87160_c0,comp119559_c0,comp124699_c0,comp123776_c0,comp73904_c0,comp115842_c0,comp1158957_c0,comp70732_c0,comp103994_c0,comp20253_c0,comp1566613_c0,comp106688_c0,comp340042_c0,comp118407_c0,comp637660_c0,comp61401_c0,c…
8_c2,comp1278558_c0,comp118787_c0,comp114133_c0,comp1537684_c0,comp98163_c0,comp48114_c0,comp2583121_c0,comp68590_c0,comp114619_c0,comp115696_c0,comp404673_c0,comp112257_c0,comp122338_c0,comp1441073_c0,comp2348697_c0,comp118386_c0,comp123213_c0,comp82888_c0,comp31029_c0,comp1545343_c0,comp111028_c0,comp116422_c0,comp778837_c0,comp118232_c0,comp954332_c0,comp114272_c0,comp103061_c0,comp111676_c2,c…
13572_c0,comp41225_c0,comp123145_c0,comp96843_c0,comp1573157_c0,comp113958_c0,comp11024_c0,comp118040_c0,comp1316490_c0,comp120358_c0,comp1519149_c0,comp108221_c0,comp117555_c0,comp80931_c0,comp86895_c0,comp866071_c0,comp123196_c0,comp124251_c0,comp122422_c0,comp123463_c0,comp106363_c2,comp116776_c0,comp897190_c0,comp722812_c0,comp120987_c0,comp124079_c0,comp62154_c0,comp1162153_c0,comp115921_c1,…
GO:0008150	Biological Process	GO:0008152	metabolic process	GO:0044238	primary metabolic process	GO:0006629	lipid metabolic process	1773	comp104775_c0,comp98441_c0,comp841468_c0,comp115014_c0,comp83491_c0,comp107289_c0,comp119402_c0,comp68544_c0,comp125380_c0,comp122956_c0,comp93620_c0,comp29907_c0,comp115421_c0,comp120018_c0,comp67777_c0,comp123742_c0,comp109574_c1,comp1628423_c0,comp89411_c0,comp92330_c0,comp122827_c0,comp552902_c0,comp101362_c1,comp115074_c0,comp116918_c0,comp941612_c0,comp123177_c0,comp21849_c0,comp116630_c1,c…
GO:0008150	Biological Process	GO:0008152	metabolic process	GO:0044238	primary metabolic process	GO:0006520	cellular amino acid metabolic process	2836	comp116088_c0,comp635779_c0,comp119597_c0,comp121898_c0,comp116183_c0,comp96260_c0,comp110823_c0,comp111349_c0,comp111854_c0,comp122364_c0,comp115363_c0,comp98708_c0,comp124916_c0,comp101249_c0,comp109154_c0,comp1571732_c0,comp16598_c0,comp117435_c0,comp1314387_c0,comp114251_c0,comp125248_c0,comp117000_c0,comp120627_c0,comp66058_c0,comp120200_c0,comp47789_c0,comp108579_c0,comp95510_c0,comp66812_c…
24_c0,comp121433_c0,comp118417_c2,comp107687_c1,comp110654_c0,comp17223_c0,comp93214_c0,comp108536_c0,comp801273_c0,comp116945_c1,comp116990_c0,comp113788_c0,comp125417_c0,comp117547_c0,comp659587_c0,comp122836_c0,comp394019_c0,comp106572_c1,comp1359478_c0,comp103194_c0,comp111589_c0,comp75180_c1,comp122676_c0,comp103365_c3,comp89056_c0,comp1039024_c0,comp547270_c0,comp76124_c0,comp110892_c0,comp…
GO:0008150	Biological Process	GO:0008152	metabolic process	GO:0044238	primary metabolic process	GO:0005975	carbohydrate metabolic process	1800	comp118399_c0,comp120871_c0,comp93140_c0,comp1199246_c0,comp119943_c0,comp110714_c1,comp121785_c1,comp98364_c0,comp96014_c0,comp121100_c0,comp114161_c0,comp109155_c0,comp121657_c0,comp63752_c0,comp118271_c0,comp112052_c1,comp106373_c0,comp99722_c0,comp121685_c0,comp124207_c1,comp331419_c0,comp115360_c0,comp125179_c0,comp121202_c0,comp94274_c0,comp117134_c0,comp1272510_c0,comp118634_c0,comp117395_…
GO:0008150	Biological Process	GO:0008152	metabolic process	GO:0044238	primary metabolic process	GO:0080090	regulation of primary metabolic process	3837	comp451530_c0,comp124888_c0,comp117255_c0,comp115623_c0,comp110552_c0,comp779676_c0,comp108623_c2,comp37748_c0,comp121847_c0,comp121130_c0,comp118072_c0,comp728281_c0,comp123093_c0,comp115412_c0,comp124734_c1,comp55433_c1,comp106799_c0,comp119397_c0,comp120217_c0,comp106548_c0,comp122370_c0,comp53753_c0,comp1204618_c0,comp105828_c2,comp1150540_c0,comp81338_c0,comp118344_c0,comp104689_c0,comp12520…
,comp72611_c0,comp118285_c1,comp1155809_c0,comp96969_c0,comp124139_c0,comp114217_c0,comp932046_c0,comp1575333_c0,comp182350_c0,comp121461_c0,comp121866_c0,comp89498_c0,comp79002_c0,comp123020_c0,comp102164_c0,comp2066970_c0,comp89018_c0,comp83586_c0,comp74071_c0,comp1160660_c0,comp125551_c0,comp62709_c0,comp125503_c0,comp108143_c0,comp374346_c0,comp112618_c0,comp123813_c1,comp115331_c0,comp119707…
GO:0008150	Biological Process	GO:0008152	metabolic process	GO:0044238	primary metabolic process	GO:0019538	protein metabolic process	8068	comp125673_c0,comp97252_c1,comp1328952_c0,comp923034_c0,comp125127_c0,comp1877882_c0,comp103597_c0,comp151471_c0,comp120052_c0,comp1857349_c0,comp122953_c1,comp110971_c0,comp112841_c0,comp115197_c0,comp115858_c0,comp79549_c0,comp117059_c3,comp1097532_c0,comp114312_c0,comp101101_c0,comp1316756_c0,comp112477_c0,comp118138_c0,comp120692_c0,comp87926_c0,comp110850_c0,comp115873_c0,comp111362_c0,comp1…
omp122102_c0,comp343311_c0,comp119085_c0,comp124326_c0,comp108612_c1,comp100936_c0,comp104139_c0,comp1219367_c0,comp122633_c0,comp1881200_c0,comp122409_c0,comp119428_c0,comp106766_c0,comp114949_c0,comp84730_c0,comp68901_c0,comp12954_c0,comp80680_c0,comp4162_c0,comp111667_c0,comp124518_c1,comp19435_c0,comp67578_c0,comp119613_c0,comp75631_c0,comp15223_c0,comp64303_c3,comp109922_c0,comp80498_c0,comp…
mp1341560_c0,comp124759_c0,comp3107_c0,comp84999_c0,comp31235_c1,comp1687367_c0,comp123582_c0,comp71064_c0,comp122026_c0,comp122882_c0,comp62137_c1,comp452290_c0,comp112701_c0,comp110727_c0,comp102011_c1,comp677560_c0,comp93781_c0,comp63810_c1,comp121950_c0,comp105605_c0,comp1572634_c0,comp123925_c0,comp776905_c0,comp453_c1,comp433064_c0,comp596044_c0,comp113674_c0,comp101718_c0,comp99611_c0,comp…
omp78494_c0,comp115137_c0,comp113254_c0,comp101423_c0,comp109082_c0,comp1525573_c0,comp73267_c0,comp690588_c0,comp119859_c0,comp95688_c1,comp119771_c0,comp119400_c0,comp107168_c0,comp119349_c0,comp124350_c0,comp79441_c1,comp43948_c0,comp108816_c0,comp119709_c0,comp1838941_c0,comp1652941_c0,comp113147_c0,comp86193_c0,comp926452_c0,comp124716_c0,comp99812_c0,comp114847_c0,comp678286_c0,comp11297_c0…
GO:0008150	Biological Process	GO:0008152	metabolic process	GO:0044238	primary metabolic process	GO:0006099	tricarboxylic acid cycle	56	comp5560_c0,comp117111_c0,comp105784_c0,comp1959885_c0,comp114924_c0,comp13911_c0,comp36027_c0,comp94797_c1,comp116060_c0,comp60505_c0,comp94797_c0,comp2370476_c0,comp1970628_c0,comp64982_c0,comp47750_c0,comp82968_c0,comp1047131_c0,comp89074_c1,comp121348_c0,comp1142229_c0,comp117973_c0,comp105784_c1,comp118727_c0,comp482994_c0,comp113983_c0,comp1166065_c0,comp1929779_c0,comp119854_c0,comp5117_c0…
GO:0008150	Biological Process	GO:0008152	metabolic process	GO:0009058	biosynthetic process	GO:0044711	single-organism biosynthetic process	1471	comp121962_c1,comp121544_c0,comp118975_c0,comp100733_c1,comp74796_c1,comp39677_c0,comp2232441_c0,comp115110_c0,comp108726_c0,comp124735_c0,comp123006_c0,comp107459_c1,comp105185_c0,comp84662_c0,comp68709_c0,comp115052_c0,comp114341_c0,comp1767721_c0,comp104695_c3,comp102463_c4,comp107242_c0,comp118457_c0,comp42_c0,comp74741_c1,comp561621_c0,comp76333_c0,comp100886_c1,comp91508_c0,comp990433_c0,co…
GO:0008150	Biological Process	GO:0008152	metabolic process	GO:0009058	biosynthetic process	GO:0009890	negative regulation of biosynthetic process	135	comp74083_c0,comp93175_c0,comp3107_c0,comp90932_c0,comp22809_c0,comp109952_c0,comp124169_c0,comp118084_c0,comp37188_c0,comp102212_c0,comp27016_c0,comp7202_c0,comp689343_c0,comp96225_c0,comp30278_c0,comp115288_c0,comp116904_c0,comp121801_c0,comp24509_c0,comp115935_c0,comp49986_c0,comp74804_c0,comp70608_c2,comp108270_c0,comp108981_c0,comp120316_c0,comp1665046_c0,comp120465_c0,comp546078_c0,comp1253…
GO:0008150	Biological Process	GO:0008152	metabolic process	GO:0009058	biosynthetic process	GO:0046148	pigment biosynthetic process	406	comp39340_c0,comp120486_c0,comp58034_c0,comp86813_c0,comp120111_c0,comp117036_c0,comp1086611_c0,comp121383_c0,comp106778_c1,comp496861_c0,comp121868_c0,comp124210_c0,comp124434_c0,comp112955_c0,comp68692_c0,comp114702_c0,comp114370_c0,comp118437_c0,comp98917_c0,comp114825_c0,comp1310074_c0,comp119236_c0,comp1972182_c0,comp183040_c0,comp1232483_c0,comp117890_c0,comp1541822_c0,comp115804_c0,comp403…
GO:0008150	Biological Process	GO:0008152	metabolic process	GO:0009058	biosynthetic process	GO:0009891	positive regulation of biosynthetic process	143	comp40193_c0,comp111110_c0,comp1078634_c0,comp66526_c0,comp56011_c0,comp920418_c0,comp108233_c0,comp99632_c0,comp19647_c0,comp125664_c0,comp115097_c0,comp124189_c0,comp108646_c0,comp98567_c0,comp125173_c0,comp51895_c1,comp99418_c0,comp111008_c0,comp117335_c0,comp1335583_c0,comp121023_c0,comp123834_c0,comp123393_c0,comp108603_c0,comp106814_c1,comp113949_c0,comp115143_c0,comp44112_c0,comp105749_c0,…
GO:0008150	Biological Process	GO:0008152	metabolic process	GO:0009058	biosynthetic process	GO:0042446	hormone biosynthetic process	23	comp91477_c0,comp105040_c0,comp93531_c0,comp87988_c0,comp106703_c0,comp98550_c1,comp122382_c0,comp70605_c0,comp74741_c0,comp117163_c0,comp114370_c0,comp57196_c0,comp124434_c0,comp74741_c1,comp91850_c0,comp122587_c0,comp98550_c0,comp91508_c0,comp82238_c0,comp85111_c0,comp115974_c0,comp121418_c0,comp1381_c0
GO:0008150	Biological Process	GO:0008152	metabolic process	GO:0009058	biosynthetic process	GO:0044249	cellular biosynthetic process	9768	comp454024_c0,comp47668_c0,comp806898_c0,comp103488_c0,comp117163_c0,comp88763_c0,comp91372_c0,comp116964_c0,comp104115_c0,comp2208404_c0,comp121129_c0,comp73286_c0,comp683156_c0,comp30195_c0,comp124544_c0,comp124750_c0,comp911_c0,comp82132_c0,comp311015_c0,comp483518_c0,comp101730_c0,comp28165_c0,comp16293_c0,comp1072571_c0,comp120710_c0,comp115551_c0,comp747020_c0,comp94998_c0,comp96864_c1,comp…
_c0,comp1249_c1,comp123044_c0,comp100394_c0,comp84181_c0,comp107702_c0,comp61659_c0,comp70818_c0,comp125391_c0,comp94646_c0,comp117168_c0,comp1906356_c0,comp111355_c0,comp123943_c0,comp16347_c0,comp114110_c0,comp1968703_c0,comp118895_c0,comp109033_c0,comp84472_c0,comp1850223_c0,comp124571_c0,comp60384_c0,comp121302_c3,comp124080_c0,comp95592_c0,comp117081_c0,comp21336_c0,comp111515_c1,comp105460_…
c0,comp67910_c0,comp111988_c0,comp80489_c0,comp1353946_c0,comp1546894_c0,comp115758_c0,comp64444_c0,comp86828_c0,comp78154_c0,comp74785_c0,comp112142_c0,comp106062_c0,comp105018_c0,comp120825_c0,comp104529_c0,comp122255_c0,comp91782_c1,comp92198_c0,comp120451_c0,comp38315_c0,comp124400_c0,comp122690_c0,comp105798_c0,comp578877_c0,comp57642_c0,comp1412031_c0,comp49711_c0,comp637773_c0,comp108520_c…
789_c0,comp109078_c2,comp70555_c0,comp81480_c2,comp96732_c0,comp117305_c0,comp944723_c0,comp1569161_c0,comp1921682_c0,comp103947_c2,comp120149_c0,comp52694_c0,comp120344_c0,comp104804_c0,comp9122_c0,comp107088_c1,comp2182627_c0,comp25823_c0,comp55690_c0,comp455702_c0,comp864218_c0,comp119611_c0,comp120341_c0,comp108104_c0,comp56518_c0,comp87185_c0,comp64985_c0,comp115926_c0,comp120322_c1,comp8866…
1553963_c0,comp34611_c0,comp1157326_c0,comp394996_c0,comp79535_c0,comp97688_c0,comp118063_c0,comp3087_c0,comp27644_c0,comp117472_c0,comp116393_c0,comp95792_c0,comp104449_c0,comp55073_c0,comp93816_c0,comp115919_c0,comp62277_c0,comp790752_c0,comp1032272_c0,comp1944947_c0,comp93682_c0,comp48746_c0,comp109199_c0,comp108023_c0,comp1356406_c0,comp114208_c0,comp645876_c0,comp1836383_c0,comp124628_c0,com…
GO:0008150	Biological Process	GO:0008152	metabolic process	GO:0009058	biosynthetic process	GO:1901576	organic substance biosynthetic process	10061	comp44470_c1,comp117212_c0,comp116387_c0,comp112861_c0,comp684178_c0,comp467325_c0,comp691206_c0,comp82069_c0,comp120297_c0,comp1330251_c0,comp113354_c0,comp1016098_c0,comp119690_c0,comp60690_c0,comp125168_c1,comp1860749_c0,comp1615441_c0,comp6963_c0,comp97590_c2,comp110181_c0,comp2426639_c0,comp151_c1,comp806090_c0,comp125173_c0,comp115003_c0,comp119257_c0,comp108850_c0,comp122801_c0,comp1329379…
comp120781_c0,comp115509_c0,comp939223_c0,comp121331_c0,comp112571_c0,comp58896_c0,comp123079_c0,comp84792_c0,comp110448_c0,comp117909_c0,comp1193_c0,comp123354_c0,comp1981402_c0,comp1111_c0,comp451120_c0,comp125396_c0,comp105720_c0,comp124837_c0,comp116345_c0,comp22816_c0,comp91850_c0,comp96934_c0,comp60058_c1,comp100986_c0,comp590192_c0,comp121614_c0,comp82608_c0,comp105587_c0,comp117705_c0,com…
comp110278_c0,comp120799_c1,comp122328_c0,comp1595704_c0,comp59012_c0,comp81999_c0,comp112544_c0,comp76476_c0,comp117961_c0,comp67371_c1,comp124381_c0,comp124755_c0,comp102129_c1,comp43912_c1,comp1544645_c0,comp90952_c0,comp938372_c0,comp122270_c0,comp2393581_c0,comp124465_c0,comp107216_c0,comp98624_c0,comp66780_c0,comp123357_c0,comp103789_c0,comp1137294_c0,comp90771_c0,comp115096_c0,comp96254_c0…
c2,comp125332_c0,comp110823_c0,comp124300_c0,comp115637_c0,comp96260_c0,comp23923_c1,comp635779_c0,comp119396_c0,comp119241_c2,comp76675_c1,comp1841233_c0,comp111433_c0,comp120627_c0,comp1314387_c0,comp86805_c0,comp116983_c0,comp16598_c0,comp119842_c0,comp679023_c0,comp32170_c0,comp89829_c0,comp82696_c0,comp86832_c0,comp106309_c0,comp122193_c0,comp42857_c0,comp120690_c0,comp102005_c0,comp844958_c…
c0,comp404302_c0,comp116630_c0,comp107194_c0,comp690762_c0,comp124418_c0,comp471857_c0,comp98476_c0,comp28099_c1,comp88872_c0,comp98845_c0,comp111983_c0,comp108102_c0,comp60318_c0,comp116439_c0,comp113488_c0,comp1460702_c0,comp89475_c0,comp131852_c0,comp116514_c0,comp120319_c0,comp2564_c0,comp48917_c0,comp108155_c0,comp121223_c0,comp1583251_c0,comp121576_c0,comp102130_c0,comp927497_c0,comp60362_c…
GO:0008150	Biological Process	GO:0008152	metabolic process	GO:0009058	biosynthetic process	GO:0009889	regulation of biosynthetic process	3300	comp110633_c0,comp69671_c0,comp723376_c0,comp123599_c0,comp123380_c0,comp83919_c0,comp104258_c1,comp1299522_c0,comp580885_c0,comp104562_c0,comp1170783_c0,comp104695_c2,comp111490_c0,comp875234_c0,comp119491_c1,comp123827_c0,comp2887_c1,comp107233_c0,comp104994_c0,comp108623_c0,comp111782_c0,comp88195_c0,comp1307392_c0,comp106281_c0,comp94712_c0,comp102297_c0,comp111772_c0,comp6897_c0,comp116662_c…
c0,comp125250_c0,comp118056_c1,comp114085_c1,comp109063_c0,comp114042_c0,comp102998_c0,comp125413_c0,comp776939_c0,comp125669_c1,comp1310074_c0,comp101315_c0,comp80526_c0,comp1852999_c0,comp1334365_c0,comp97900_c0,comp85257_c0,comp122868_c0,comp108393_c1,comp277191_c0,comp118997_c0,comp81422_c1,comp1168096_c0,comp125574_c0,comp113108_c1,comp107514_c0,comp118791_c1,comp114582_c0,comp17628_c0,comp1…
GO:0008150	Biological Process	GO:0008152	metabolic process	GO:0009893	positive regulation of metabolic process	GO:0010604	positive regulation of macromolecule metabolic process	166	comp101889_c0,comp614340_c0,comp121821_c0,comp1142_c0,comp2349848_c0,comp112571_c0,comp6719_c0,comp129_c0,comp121111_c0,comp99162_c0,comp110484_c2,comp117223_c0,comp114551_c0,comp88440_c0,comp74034_c0,comp71257_c1,comp1918880_c0,comp26169_c0,comp104492_c0,comp403957_c0,comp33731_c0,comp110948_c0,comp94820_c0,comp77816_c1,comp123502_c0,comp98080_c0,comp115118_c0,comp104122_c3,comp116665_c0,comp190…
GO:0008150	Biological Process	GO:0008152	metabolic process	GO:0009893	positive regulation of metabolic process	GO:0009891	positive regulation of biosynthetic process	143	comp40193_c0,comp111110_c0,comp1078634_c0,comp66526_c0,comp56011_c0,comp920418_c0,comp108233_c0,comp99632_c0,comp19647_c0,comp125664_c0,comp115097_c0,comp124189_c0,comp108646_c0,comp98567_c0,comp125173_c0,comp51895_c1,comp99418_c0,comp111008_c0,comp117335_c0,comp1335583_c0,comp121023_c0,comp123834_c0,comp123393_c0,comp108603_c0,comp106814_c1,comp113949_c0,comp115143_c0,comp44112_c0,comp105749_c0,…
GO:0008150	Biological Process	GO:0008152	metabolic process	GO:0009893	positive regulation of metabolic process	GO:0009896	positive regulation of catabolic process	174	comp389132_c0,comp498403_c0,comp62485_c0,comp113274_c1,comp109891_c0,comp117151_c0,comp114539_c0,comp56171_c0,comp123680_c0,comp105278_c1,comp834_c1,comp78414_c0,comp690588_c0,comp120234_c0,comp1678321_c0,comp109426_c0,comp123489_c0,comp7872_c0,comp121968_c1,comp109684_c0,comp2583_c0,comp119467_c1,comp108977_c0,comp118809_c0,comp111173_c0,comp206116_c0,comp76807_c0,comp119411_c0,comp109864_c0,com…
GO:0008150	Biological Process	GO:0008152	metabolic process	GO:0009893	positive regulation of metabolic process	GO:0031325	positive regulation of cellular metabolic process	340	comp121421_c0,comp108649_c0,comp119667_c0,comp112425_c0,comp2358461_c0,comp114581_c0,comp116850_c0,comp1301482_c0,comp119754_c0,comp119085_c0,comp120107_c0,comp116878_c0,comp92822_c1,comp107450_c0,comp637773_c0,comp1085458_c0,comp573463_c0,comp845611_c0,comp46910_c0,comp29611_c0,comp69297_c0,comp106014_c0,comp102561_c0,comp72513_c0,comp113563_c0,comp116908_c0,comp97632_c0,comp125411_c0,comp1249_c…
GO:0008150	Biological Process	GO:0008152	metabolic process	GO:0009893	positive regulation of metabolic process	GO:0051173	positive regulation of nitrogen compound metabolic process	127	comp111782_c0,comp403957_c0,comp96886_c0,comp72773_c0,comp118592_c2,comp94820_c0,comp77816_c1,comp33731_c0,comp116665_c0,comp1901_c0,comp123854_c0,comp98080_c0,comp104122_c3,comp123502_c0,comp115118_c0,comp82606_c0,comp119514_c0,comp118385_c0,comp102938_c0,comp104449_c0,comp118363_c0,comp115586_c0,comp419663_c0,comp119789_c0,comp97632_c0,comp125411_c0,comp69312_c0,comp29386_c0,comp116908_c0,comp1…
GO:0008150	Biological Process	GO:0008152	metabolic process	GO:0042445	hormone metabolic process	GO:0016131	brassinosteroid metabolic process	1	comp115974_c0
GO:0008150	Biological Process	GO:0008152	metabolic process	GO:0042445	hormone metabolic process	GO:0034754	cellular hormone metabolic process	148	comp116060_c0,comp103354_c0,comp114924_c0,comp116630_c1,comp75990_c0,comp108465_c0,comp67280_c0,comp74519_c0,comp1569190_c0,comp120134_c0,comp112486_c0,comp111766_c0,comp113731_c0,comp95611_c0,comp121995_c0,comp98298_c0,comp111182_c0,comp119278_c0,comp108465_c1,comp120162_c0,comp109956_c1,comp118690_c0,comp115421_c0,comp1540404_c0,comp114564_c0,comp2423834_c0,comp112470_c0,comp123092_c0,comp11196…
GO:0008150	Biological Process	GO:0008152	metabolic process	GO:0042445	hormone metabolic process	GO:0042446	hormone biosynthetic process	23	comp91477_c0,comp105040_c0,comp93531_c0,comp87988_c0,comp106703_c0,comp98550_c1,comp122382_c0,comp70605_c0,comp74741_c0,comp117163_c0,comp114370_c0,comp57196_c0,comp124434_c0,comp74741_c1,comp91850_c0,comp122587_c0,comp98550_c0,comp91508_c0,comp82238_c0,comp85111_c0,comp115974_c0,comp121418_c0,comp1381_c0
GO:0008150	Biological Process	GO:0008152	metabolic process	GO:0042445	hormone metabolic process	GO:0009850	auxin metabolic process	26	comp121418_c0,comp105420_c0,comp1381_c0,comp98550_c0,comp91508_c0,comp82238_c0,comp122587_c0,comp85111_c0,comp114370_c0,comp117163_c0,comp117720_c0,comp91850_c0,comp74741_c1,comp57196_c0,comp124434_c0,comp115448_c0,comp93531_c0,comp118045_c0,comp91477_c0,comp108478_c0,comp105040_c0,comp122382_c0,comp98550_c1,comp74741_c0,comp87988_c0,comp106703_c0
GO:0008150	Biological Process	GO:0008152	metabolic process	GO:0044710	single-organism metabolic process	GO:0019748	secondary metabolic process	266	comp115902_c0,comp82238_c0,comp71648_c0,comp3937_c0,comp118640_c0,comp816433_c0,comp117384_c0,comp117821_c1,comp122572_c0,comp108997_c1,comp121020_c1,comp68046_c0,comp111844_c1,comp924970_c0,comp125092_c0,comp819081_c0,comp100038_c0,comp91850_c0,comp97409_c0,comp106147_c0,comp85111_c0,comp6351_c0,comp115930_c0,comp85336_c0,comp120122_c0,comp112665_c0,comp188711_c0,comp1381_c0,comp119799_c0,comp13…
GO:0008150	Biological Process	GO:0008152	metabolic process	GO:0044710	single-organism metabolic process	GO:0070988	demethylation	1	comp22809_c0
GO:0008150	Biological Process	GO:0008152	metabolic process	GO:0044710	single-organism metabolic process	GO:0044281	small molecule metabolic process	5910	comp119348_c0,comp115542_c0,comp104528_c0,comp120987_c0,comp115297_c0,comp113201_c0,comp115305_c0,comp928200_c0,comp70765_c0,comp1162153_c0,comp105862_c0,comp109081_c1,comp104062_c1,comp50737_c0,comp50289_c0,comp106363_c2,comp116530_c0,comp53050_c0,comp124251_c0,comp123196_c0,comp117123_c0,comp2349848_c0,comp120193_c0,comp112804_c2,comp959589_c0,comp14149_c0,comp95623_c0,comp97951_c0,comp467625_c…
6_c0,comp124843_c0,comp108873_c0,comp124712_c0,comp115667_c2,comp120184_c0,comp107542_c1,comp121390_c0,comp80083_c0,comp107448_c0,comp111846_c0,comp747362_c0,comp125024_c0,comp78734_c0,comp121482_c1,comp118968_c0,comp112783_c1,comp1071274_c0,comp123853_c0,comp113990_c2,comp642094_c0,comp123235_c1,comp103766_c0,comp113172_c2,comp101655_c0,comp90110_c0,comp34910_c0,comp122944_c0,comp110010_c0,comp3…
mp90547_c0,comp107773_c0,comp114084_c0,comp1622353_c0,comp107670_c1,comp1363529_c0,comp114954_c1,comp106374_c1,comp96985_c0,comp116631_c0,comp26764_c0,comp92112_c0,comp119464_c0,comp1210015_c0,comp123373_c0,comp2156104_c0,comp112169_c1,comp116476_c0,comp113837_c0,comp32620_c0,comp4115_c0,comp122727_c0,comp119092_c0,comp34879_c0,comp119487_c0,comp124836_c0,comp89919_c0,comp107748_c0,comp122167_c0,…
GO:0008150	Biological Process	GO:0008152	metabolic process	GO:0044710	single-organism metabolic process	GO:0044712	single-organism catabolic process	314	comp2346164_c0,comp101950_c0,comp92158_c0,comp200840_c0,comp122168_c0,comp115736_c0,comp124766_c0,comp122597_c0,comp116060_c0,comp106624_c0,comp1381823_c0,comp120170_c1,comp1687367_c0,comp103256_c1,comp459535_c0,comp73123_c0,comp121332_c0,comp97972_c1,comp113753_c0,comp121861_c0,comp91379_c0,comp112004_c0,comp125266_c2,comp118684_c0,comp91641_c0,comp123249_c0,comp106775_c0,comp124996_c0,comp10673…
GO:0008150	Biological Process	GO:0008152	metabolic process	GO:0044710	single-organism metabolic process	GO:0042197	halogenated hydrocarbon metabolic process	73	comp121099_c0,comp1855437_c0,comp60203_c0,comp116460_c1,comp118825_c0,comp82429_c0,comp111266_c0,comp53902_c0,comp1939_c1,comp94263_c0,comp116460_c0,comp1023864_c0,comp117194_c0,comp125261_c1,comp111140_c0,comp106196_c0,comp119132_c0,comp111429_c1,comp119717_c0,comp125196_c0,comp111429_c0,comp103411_c0,comp75072_c0,comp479614_c0,comp118201_c0,comp90421_c0,comp119633_c0,comp119213_c1,comp112783_c1…
GO:0008150	Biological Process	GO:0008152	metabolic process	GO:0044710	single-organism metabolic process	GO:0055114	oxidation-reduction process	859	comp107670_c1,comp122860_c0,comp664301_c0,comp96506_c0,comp115912_c0,comp69146_c0,comp151802_c0,comp118919_c0,comp11190_c0,comp116442_c0,comp111974_c0,comp80686_c0,comp42499_c0,comp119092_c0,comp117742_c1,comp119487_c0,comp102841_c0,comp55749_c0,comp101686_c0,comp113837_c0,comp122293_c0,comp104064_c0,comp2116632_c0,comp136003_c0,comp125010_c0,comp125653_c0,comp603449_c0,comp116124_c0,comp94732_c0…
GO:0008150	Biological Process	GO:0008152	metabolic process	GO:0044710	single-organism metabolic process	GO:0019296	coenzyme M metabolic process	3	comp113675_c0,comp116446_c0,comp82965_c0
GO:0008150	Biological Process	GO:0008152	metabolic process	GO:0044710	single-organism metabolic process	GO:1901657	glycosyl compound metabolic process	1365	comp87160_c0,comp125004_c0,comp115654_c0,comp116462_c0,comp125463_c0,comp330295_c0,comp122686_c0,comp1037132_c0,comp1438648_c0,comp104790_c0,comp119524_c0,comp103938_c0,comp1337855_c0,comp115689_c1,comp123776_c0,comp1557712_c0,comp2098636_c0,comp1298617_c0,comp82069_c0,comp109260_c0,comp110242_c0,comp932084_c0,comp1676_c0,comp120434_c0,comp736533_c0,comp84193_c0,comp111586_c1,comp105155_c0,comp12…
GO:0008150	Biological Process	GO:0008152	metabolic process	GO:0044710	single-organism metabolic process	GO:0042440	pigment metabolic process	464	comp121464_c0,comp114071_c1,comp110938_c0,comp120395_c1,comp115547_c1,comp113045_c0,comp122345_c0,comp17585_c0,comp108918_c0,comp108816_c0,comp49924_c1,comp115167_c0,comp847992_c0,comp114669_c0,comp119426_c0,comp62444_c0,comp110907_c0,comp659307_c0,comp520521_c0,comp109556_c0,comp30980_c0,comp124646_c0,comp118427_c0,comp25480_c0,comp125304_c0,comp123874_c2,comp122897_c0,comp118851_c0,comp959401_c…
GO:0008150	Biological Process	GO:0008152	metabolic process	GO:0044710	single-organism metabolic process	GO:0015977	carbon fixation	63	comp115912_c0,comp95883_c0,comp23883_c0,comp109936_c1,comp111699_c0,comp108923_c0,comp89074_c0,comp160738_c0,comp104931_c0,comp115294_c0,comp119282_c0,comp1266372_c0,comp1049762_c0,comp969454_c0,comp121337_c0,comp108536_c0,comp59023_c0,comp844958_c0,comp70068_c0,comp115205_c0,comp23014_c0,comp122860_c0,comp110862_c1,comp169916_c0,comp1034167_c0,comp40854_c0,comp1577818_c0,comp119854_c0,comp116606…
GO:0008150	Biological Process	GO:0008152	metabolic process	GO:0044710	single-organism metabolic process	GO:0045730	respiratory burst	3	comp109381_c2,comp109381_c3,comp109381_c0
GO:0008150	Biological Process	GO:0008152	metabolic process	GO:0044710	single-organism metabolic process	GO:0006023	aminoglycan biosynthetic process	88	comp49991_c1,comp926452_c0,comp121868_c0,comp92610_c1,comp26492_c0,comp1906941_c0,comp26664_c0,comp3321018_c0,comp41991_c0,comp113926_c1,comp119540_c0,comp124296_c0,comp57727_c0,comp111154_c0,comp111648_c1,comp57713_c0,comp74782_c0,comp7633_c0,comp1851103_c0,comp120973_c0,comp114835_c0,comp120850_c0,comp23736_c0,comp90525_c0,comp1315680_c0,comp853417_c0,comp339077_c0,comp547046_c0,comp123236_c0,c…
GO:0008150	Biological Process	GO:0008152	metabolic process	GO:0044710	single-organism metabolic process	GO:0043446	cellular alkane metabolic process	104	comp63196_c0,comp103353_c0,comp932849_c0,comp664301_c0,comp1633317_c0,comp89790_c0,comp1592630_c0,comp113743_c0,comp1622353_c0,comp103365_c0,comp1040683_c0,comp109481_c0,comp121885_c0,comp37732_c0,comp62151_c0,comp1311761_c0,comp74841_c0,comp28787_c0,comp119402_c0,comp28743_c0,comp19397_c0,comp118417_c0,comp3240512_c0,comp32288_c0,comp118982_c0,comp21384_c0,comp1306307_c0,comp180503_c0,comp103902…
GO:0008150	Biological Process	GO:0008152	metabolic process	GO:0044710	single-organism metabolic process	GO:0006629	lipid metabolic process	1773	comp104775_c0,comp98441_c0,comp841468_c0,comp115014_c0,comp83491_c0,comp107289_c0,comp119402_c0,comp68544_c0,comp125380_c0,comp122956_c0,comp93620_c0,comp29907_c0,comp115421_c0,comp120018_c0,comp67777_c0,comp123742_c0,comp109574_c1,comp1628423_c0,comp89411_c0,comp92330_c0,comp122827_c0,comp552902_c0,comp101362_c1,comp115074_c0,comp116918_c0,comp941612_c0,comp123177_c0,comp21849_c0,comp116630_c1,c…
GO:0008150	Biological Process	GO:0008152	metabolic process	GO:0044710	single-organism metabolic process	GO:0006081	cellular aldehyde metabolic process	100	comp109231_c1,comp2093807_c0,comp108816_c0,comp44438_c0,comp51387_c0,comp99654_c0,comp76577_c0,comp571047_c0,comp1688610_c0,comp125227_c0,comp117492_c1,comp108726_c0,comp109936_c1,comp72_c1,comp108923_c0,comp65485_c0,comp119792_c0,comp123309_c0,comp98821_c0,comp1049762_c0,comp1162032_c0,comp93964_c0,comp62485_c1,comp90811_c0,comp116997_c0,comp59023_c0,comp2343299_c0,comp2562_c1,comp117953_c1,comp…
GO:0008150	Biological Process	GO:0008152	metabolic process	GO:0044710	single-organism metabolic process	GO:0044711	single-organism biosynthetic process	1471	comp121962_c1,comp121544_c0,comp118975_c0,comp100733_c1,comp74796_c1,comp39677_c0,comp2232441_c0,comp115110_c0,comp108726_c0,comp124735_c0,comp123006_c0,comp107459_c1,comp105185_c0,comp84662_c0,comp68709_c0,comp115052_c0,comp114341_c0,comp1767721_c0,comp104695_c3,comp102463_c4,comp107242_c0,comp118457_c0,comp42_c0,comp74741_c1,comp561621_c0,comp76333_c0,comp100886_c1,comp91508_c0,comp990433_c0,co…
GO:0008150	Biological Process	GO:0008152	metabolic process	GO:0044710	single-organism metabolic process	GO:1901568	fatty acid derivative metabolic process	10	comp119263_c0,comp114118_c0,comp89434_c0,comp2455618_c0,comp104775_c0,comp335273_c0,comp119468_c0,comp125663_c0,comp94956_c0,comp124900_c0
GO:0008150	Biological Process	GO:0032501	multicellular organismal process	GO:0032504	multicellular organism reproduction	GO:0022412	cellular process involved in reproduction in multicellular organism	71	comp113659_c0,comp103800_c0,comp123200_c0,comp122131_c2,comp73444_c0,comp96337_c1,comp109632_c0,comp7265_c0,comp110904_c0,comp121141_c0,comp108076_c1,comp10721_c0,comp90978_c0,comp26160_c0,comp108895_c0,comp2438250_c0,comp113322_c0,comp114684_c0,comp110451_c0,comp91379_c1,comp120819_c0,comp112518_c0,comp104214_c0,comp95809_c0,comp573166_c0,comp110675_c1,comp110166_c0,comp100437_c0,comp1250338_c0,…
GO:0008150	Biological Process	GO:0032501	multicellular organismal process	GO:0032504	multicellular organism reproduction	GO:0048609	multicellular organismal reproductive process	156	comp120722_c1,comp1250338_c0,comp110166_c0,comp124828_c1,comp99846_c0,comp121662_c0,comp80799_c0,comp116928_c0,comp117454_c0,comp95447_c0,comp14696_c0,comp119971_c0,comp91379_c1,comp111245_c0,comp90895_c0,comp110451_c0,comp105876_c1,comp121391_c0,comp95809_c0,comp16692_c0,comp96771_c0,comp77609_c1,comp103800_c0,comp113659_c0,comp108519_c1,comp77998_c0,comp110904_c0,comp106992_c0,comp109632_c0,com…
GO:0008150	Biological Process	GO:0032501	multicellular organismal process	GO:0044706	multi-multicellular organism process	GO:0033057	multicellular organismal reproductive behavior	18	comp123605_c0,comp1169465_c0,comp108519_c1,comp120180_c0,comp77609_c1,comp1860330_c0,comp100840_c0,comp124683_c0,comp117489_c0,comp105876_c1,comp100075_c0,comp109524_c0,comp96218_c0,comp122385_c0,comp35714_c0,comp116994_c1,comp98682_c0,comp90408_c0
GO:0008150	Biological Process	GO:0032501	multicellular organismal process	GO:0044706	multi-multicellular organism process	GO:0009856	pollination	219	comp8706_c0,comp124599_c2,comp124532_c0,comp104062_c1,comp113865_c1,comp121507_c0,comp1169111_c0,comp1786977_c0,comp116977_c0,comp119309_c2,comp116478_c0,comp1836843_c0,comp124836_c0,comp116105_c0,comp93448_c0,comp22050_c0,comp120655_c0,comp123440_c0,comp123870_c0,comp124907_c0,comp119994_c0,comp71561_c0,comp118491_c0,comp1856128_c0,comp121819_c0,comp121156_c0,comp1838941_c0,comp117638_c0,comp110…
GO:0008150	Biological Process	GO:0032501	multicellular organismal process	GO:0044707	single-multicellular organism process	GO:0050817	coagulation	160	comp20596_c0,comp1435332_c0,comp121827_c0,comp1342854_c0,comp64971_c1,comp66540_c0,comp1374332_c0,comp108366_c0,comp116943_c0,comp521582_c0,comp1905260_c0,comp110420_c0,comp1540024_c0,comp121127_c0,comp24383_c0,comp920239_c0,comp99634_c0,comp877738_c0,comp122850_c0,comp99730_c0,comp2382360_c0,comp49121_c0,comp25575_c0,comp124689_c0,comp113672_c0,comp122700_c0,comp22048_c0,comp117018_c0,comp123892…
GO:0008150	Biological Process	GO:0032501	multicellular organismal process	GO:0044707	single-multicellular organism process	GO:0010232	vascular transport	2	comp111273_c0,comp119855_c0
GO:0008150	Biological Process	GO:0032501	multicellular organismal process	GO:0044707	single-multicellular organism process	GO:0043480	pigment accumulation in tissues	7	comp124081_c0,comp116504_c0,comp123734_c2,comp105129_c0,comp123577_c0,comp124237_c0,comp123734_c1
GO:0008150	Biological Process	GO:0032501	multicellular organismal process	GO:0044707	single-multicellular organism process	GO:0007389	pattern specification process	62	comp115302_c1,comp123310_c0,comp125493_c0,comp119102_c0,comp114335_c1,comp93683_c0,comp101679_c0,comp123475_c0,comp123639_c0,comp115302_c0,comp112848_c0,comp555131_c0,comp113430_c1,comp122000_c1,comp122417_c0,comp121891_c0,comp125140_c0,comp116072_c0,comp121363_c0,comp119082_c2,comp933080_c0,comp115926_c0,comp1274009_c0,comp96799_c0,comp110948_c0,comp114379_c2,comp124111_c0,comp116850_c0,comp1167…
GO:0008150	Biological Process	GO:0032501	multicellular organismal process	GO:0044707	single-multicellular organism process	GO:0050879	multicellular organismal movement	1	comp121235_c0
GO:0008150	Biological Process	GO:0032501	multicellular organismal process	GO:0044707	single-multicellular organism process	GO:0001503	ossification	1	comp742643_c0
GO:0008150	Biological Process	GO:0032501	multicellular organismal process	GO:0044707	single-multicellular organism process	GO:0042303	molting cycle	8	comp93188_c0,comp119507_c0,comp44693_c0,comp110309_c0,comp108134_c1,comp119503_c1,comp446123_c0,comp510059_c0
GO:0008150	Biological Process	GO:0032501	multicellular organismal process	GO:0044707	single-multicellular organism process	GO:0022404	molting cycle process	8	comp446123_c0,comp510059_c0,comp119503_c1,comp44693_c0,comp110309_c0,comp108134_c1,comp93188_c0,comp119507_c0
GO:0008150	Biological Process	GO:0032501	multicellular organismal process	GO:0044707	single-multicellular organism process	GO:0055046	microgametogenesis	4	comp124678_c0,comp4785_c0,comp113659_c0,comp4581_c0
GO:0008150	Biological Process	GO:0032501	multicellular organismal process	GO:0044707	single-multicellular organism process	GO:0048871	multicellular organismal homeostasis	1	comp1857349_c0
GO:0008150	Biological Process	GO:0032501	multicellular organismal process	GO:0044707	single-multicellular organism process	GO:0010073	meristem maintenance	28	comp124879_c0,comp122321_c0,comp115723_c1,comp122190_c0,comp122907_c2,comp118961_c0,comp117014_c0,comp123238_c0,comp120206_c0,comp124907_c0,comp748605_c0,comp47365_c0,comp123354_c0,comp111754_c0,comp120350_c1,comp116277_c0,comp118804_c0,comp115723_c0,comp555131_c0,comp65108_c0,comp67961_c0,comp120762_c0,comp121331_c0,comp115030_c1,comp91851_c0,comp121370_c0,comp114379_c2,comp116798_c0
GO:0008150	Biological Process	GO:0032501	multicellular organismal process	GO:0044707	single-multicellular organism process	GO:0050878	regulation of body fluid levels	160	comp1551565_c0,comp104474_c0,comp99207_c0,comp96534_c0,comp118982_c0,comp75343_c0,comp87549_c0,comp31463_c0,comp104549_c0,comp1306868_c0,comp92918_c0,comp119380_c0,comp120587_c0,comp117228_c0,comp109793_c0,comp72233_c0,comp296813_c0,comp410955_c0,comp117714_c0,comp111081_c0,comp112921_c0,comp698335_c0,comp83233_c0,comp90357_c0,comp115049_c0,comp28639_c0,comp108336_c0,comp112986_c0,comp880663_c0,c…
GO:0008150	Biological Process	GO:0032501	multicellular organismal process	GO:0044707	single-multicellular organism process	GO:0051240	positive regulation of multicellular organismal process	30	comp117469_c0,comp104152_c0,comp117014_c0,comp106566_c0,comp124233_c1,comp108788_c0,comp122054_c0,comp748605_c0,comp116501_c0,comp112385_c0,comp123994_c0,comp122755_c0,comp123835_c0,comp115823_c0,comp99705_c0,comp92347_c0,comp105040_c0,comp119301_c0,comp124044_c1,comp125231_c0,comp123889_c0,comp106566_c1,comp116429_c0,comp67961_c0,comp65108_c0,comp117682_c0,comp117963_c1,comp122066_c0,comp104684_…
GO:0008150	Biological Process	GO:0032501	multicellular organismal process	GO:0044707	single-multicellular organism process	GO:0009791	post-embryonic development	502	comp123238_c0,comp112069_c1,comp100778_c0,comp119257_c0,comp864235_c0,comp115547_c0,comp106533_c0,comp110797_c0,comp938328_c0,comp115916_c0,comp115107_c0,comp92782_c0,comp118844_c0,comp108328_c0,comp124695_c0,comp113960_c0,comp124000_c0,comp92347_c0,comp125207_c0,comp116528_c0,comp117293_c0,comp111092_c0,comp116983_c0,comp91851_c0,comp124578_c0,comp115621_c0,comp92561_c0,comp121530_c0,comp117722_…
GO:0008150	Biological Process	GO:0032501	multicellular organismal process	GO:0044707	single-multicellular organism process	GO:0019827	stem cell maintenance	12	comp118961_c0,comp555131_c0,comp124678_c0,comp124879_c0,comp116277_c0,comp123354_c0,comp120350_c1,comp124907_c0,comp114379_c2,comp47365_c0,comp117014_c0,comp115030_c1
GO:0008150	Biological Process	GO:0032501	multicellular organismal process	GO:0044707	single-multicellular organism process	GO:0048771	tissue remodeling	3	comp1857349_c0,comp499835_c0,comp89687_c0
GO:0008150	Biological Process	GO:0032501	multicellular organismal process	GO:0044707	single-multicellular organism process	GO:0009845	seed germination	22	comp122755_c0,comp120342_c0,comp112312_c0,comp119873_c0,comp115547_c0,comp112621_c0,comp123685_c0,comp115547_c1,comp125231_c0,comp113923_c0,comp124044_c1,comp113923_c1,comp122578_c0,comp122066_c0,comp119733_c0,comp104684_c0,comp112310_c0,comp120293_c0,comp122573_c0,comp115385_c0,comp122547_c0,comp125551_c0
GO:0008150	Biological Process	GO:0032501	multicellular organismal process	GO:0044707	single-multicellular organism process	GO:0007275	multicellular organismal development	951	comp81116_c1,comp116652_c0,comp98789_c0,comp116476_c1,comp92561_c0,comp124578_c0,comp115621_c0,comp91851_c0,comp125207_c0,comp124000_c0,comp124695_c0,comp108328_c0,comp2375160_c0,comp115916_c0,comp106533_c0,comp125074_c0,comp112703_c0,comp125224_c0,comp123238_c0,comp112069_c1,comp107905_c0,comp113671_c0,comp19175_c0,comp108567_c0,comp122725_c0,comp297619_c0,comp116322_c1,comp108563_c0,comp109042_…
GO:0008150	Biological Process	GO:0032501	multicellular organismal process	GO:0044707	single-multicellular organism process	GO:0030534	adult behavior	7	comp125599_c0,comp73403_c0,comp122307_c1,comp1851033_c0,comp124135_c0,comp781962_c0,comp123123_c0
GO:0008150	Biological Process	GO:0032501	multicellular organismal process	GO:0044707	single-multicellular organism process	GO:0035265	organ growth	8	comp119730_c0,comp122764_c0,comp107475_c0,comp748605_c0,comp106053_c0,comp65108_c0,comp118166_c0,comp67961_c0
GO:0008150	Biological Process	GO:0032501	multicellular organismal process	GO:0044707	single-multicellular organism process	GO:0035264	multicellular organism growth	1	comp123158_c0
GO:0008150	Biological Process	GO:0032501	multicellular organismal process	GO:0044707	single-multicellular organism process	GO:0051241	negative regulation of multicellular organismal process	32	comp79789_c0,comp110630_c0,comp90793_c1,comp120371_c0,comp104430_c0,comp1616729_c0,comp12201_c0,comp17882_c0,comp110022_c0,comp123820_c0,comp118166_c0,comp120983_c0,comp107475_c0,comp108308_c0,comp120342_c0,comp107863_c0,comp103581_c0,comp118020_c0,comp119730_c0,comp122764_c0,comp125140_c0,comp122376_c2,comp107689_c1,comp118168_c0,comp106053_c0,comp120293_c0,comp112225_c0,comp122573_c0,comp87300_…
GO:0008150	Biological Process	GO:0032501	multicellular organismal process	GO:0044707	single-multicellular organism process	GO:0009606	tropism	37	comp98424_c0,comp122900_c0,comp105129_c0,comp95744_c0,comp98998_c0,comp122153_c0,comp115774_c0,comp122835_c0,comp116504_c0,comp125161_c0,comp124847_c0,comp111428_c0,comp122059_c0,comp112073_c0,comp134391_c0,comp113182_c1,comp114806_c0,comp123577_c0,comp639708_c0,comp120746_c0,comp116739_c2,comp80839_c0,comp124672_c0,comp103202_c0,comp102869_c0,comp103892_c1,comp103892_c0,comp95251_c0,comp115579_c…
GO:0008150	Biological Process	GO:0032501	multicellular organismal process	GO:0044707	single-multicellular organism process	GO:0007632	visual behavior	1	comp1851033_c0
GO:0008150	Biological Process	GO:0032501	multicellular organismal process	GO:0044707	single-multicellular organism process	GO:0003008	system process	147	comp61241_c0,comp313861_c0,comp125648_c0,comp102652_c0,comp409640_c0,comp113426_c0,comp122632_c0,comp106872_c0,comp125016_c0,comp122945_c0,comp28422_c0,comp1839284_c0,comp82323_c0,comp440342_c0,comp90365_c0,comp115909_c0,comp109532_c0,comp120011_c0,comp120827_c0,comp124903_c0,comp119327_c0,comp125382_c0,comp109000_c0,comp1946621_c0,comp124433_c0,comp20581_c0,comp110505_c0,comp79849_c0,comp1857349…
GO:0008150	Biological Process	GO:0032501	multicellular organismal process	GO:0044707	single-multicellular organism process	GO:0008037	cell recognition	137	comp120224_c0,comp123004_c0,comp73144_c2,comp81143_c0,comp61759_c0,comp121149_c0,comp102627_c0,comp118556_c1,comp118534_c0,comp31407_c0,comp114040_c1,comp1017203_c0,comp124588_c0,comp1967774_c0,comp112277_c0,comp113528_c2,comp73668_c0,comp115445_c2,comp112382_c0,comp573909_c0,comp76124_c0,comp1042598_c0,comp124311_c0,comp97232_c0,comp124156_c0,comp48109_c0,comp115445_c0,comp116846_c0,comp83436_c0…
GO:0008150	Biological Process	GO:0032501	multicellular organismal process	GO:0044707	single-multicellular organism process	GO:0010022	meristem determinacy	8	comp115723_c0,comp122907_c2,comp118961_c0,comp115723_c1,comp91851_c0,comp111754_c0,comp116798_c0,comp120762_c0
GO:0008150	Biological Process	GO:0032501	multicellular organismal process	GO:0044707	single-multicellular organism process	GO:0009561	megagametogenesis	22	comp108318_c0,comp118270_c0,comp109919_c0,comp86728_c0,comp124326_c0,comp123200_c0,comp71700_c0,comp110315_c2,comp124065_c0,comp117454_c0,comp417748_c0,comp950535_c0,comp109993_c1,comp62286_c0,comp119173_c0,comp118920_c0,comp107905_c0,comp59872_c0,comp110315_c1,comp93323_c0,comp119321_c0,comp110315_c0
GO:0008150	Biological Process	GO:0032501	multicellular organismal process	GO:0044707	single-multicellular organism process	GO:0001763	morphogenesis of a branching structure	1	comp101740_c0
GO:0008150	Biological Process	GO:0032501	multicellular organismal process	GO:0044707	single-multicellular organism process	GO:0010162	seed dormancy process	5	comp64028_c0,comp123649_c0,comp1106355_c0,comp77998_c0,comp110214_c0
GO:0008150	Biological Process	GO:0032501	multicellular organismal process	GO:0044707	single-multicellular organism process	GO:0035637	multicellular organismal signaling	61	comp122945_c0,comp106872_c0,comp125016_c0,comp504876_c0,comp101616_c0,comp1392216_c0,comp102652_c0,comp61241_c0,comp83646_c0,comp82183_c0,comp105255_c0,comp517_c0,comp74966_c1,comp88440_c0,comp124903_c0,comp90365_c0,comp108120_c0,comp118492_c0,comp110231_c0,comp122825_c0,comp108655_c0,comp115802_c0,comp122975_c0,comp1593089_c0,comp28953_c0,comp54659_c0,comp115314_c0,comp111369_c1,comp110505_c0,co…
GO:0008150	Biological Process	GO:0022414	reproductive process	GO:0044703	multi-organism reproductive process	GO:0009856	pollination	219	comp8706_c0,comp124599_c2,comp124532_c0,comp104062_c1,comp113865_c1,comp121507_c0,comp1169111_c0,comp1786977_c0,comp116977_c0,comp119309_c2,comp116478_c0,comp1836843_c0,comp124836_c0,comp116105_c0,comp93448_c0,comp22050_c0,comp120655_c0,comp123440_c0,comp123870_c0,comp124907_c0,comp119994_c0,comp71561_c0,comp118491_c0,comp1856128_c0,comp121819_c0,comp121156_c0,comp1838941_c0,comp117638_c0,comp110…
GO:0008150	Biological Process	GO:0022414	reproductive process	GO:0044703	multi-organism reproductive process	GO:0007618	mating	23	comp20068_c0,comp96218_c0,comp109524_c0,comp14399_c0,comp122972_c0,comp90408_c0,comp35714_c0,comp122385_c0,comp98682_c0,comp116994_c1,comp1860330_c0,comp77609_c1,comp120180_c0,comp34988_c0,comp1169465_c0,comp108519_c1,comp123605_c0,comp100075_c0,comp105876_c1,comp124683_c0,comp100840_c0,comp116025_c0,comp117489_c0
GO:0008150	Biological Process	GO:0022414	reproductive process	GO:2000241	regulation of reproductive process	GO:2000243	positive regulation of reproductive process	19	comp117682_c0,comp117963_c1,comp116429_c0,comp106566_c1,comp123889_c0,comp119301_c0,comp105040_c0,comp92347_c0,comp99705_c0,comp115823_c0,comp123835_c0,comp123994_c0,comp116501_c0,comp122054_c0,comp108788_c0,comp124233_c1,comp117469_c0,comp106566_c0,comp117014_c0
GO:0008150	Biological Process	GO:0022414	reproductive process	GO:2000241	regulation of reproductive process	GO:0009909	regulation of flower development	40	comp110022_c0,comp17882_c0,comp106566_c1,comp116429_c0,comp108308_c0,comp120983_c0,comp92347_c0,comp79789_c0,comp123994_c0,comp12201_c0,comp90793_c1,comp117469_c0,comp1616729_c0,comp104430_c0,comp120371_c0,comp117682_c0,comp117963_c1,comp112225_c0,comp119301_c0,comp123889_c0,comp120160_c0,comp105040_c0,comp120195_c0,comp99705_c0,comp87300_c0,comp118020_c0,comp115823_c0,comp116501_c0,comp107863_c0…
GO:0008150	Biological Process	GO:0022414	reproductive process	GO:2000241	regulation of reproductive process	GO:2000242	negative regulation of reproductive process	21	comp120983_c0,comp87300_c0,comp120195_c0,comp120160_c0,comp108308_c0,comp17882_c0,comp110022_c0,comp112225_c0,comp124346_c0,comp120371_c0,comp104430_c0,comp1616729_c0,comp90793_c1,comp122376_c2,comp125140_c0,comp107689_c1,comp12201_c0,comp103581_c0,comp107863_c0,comp79789_c0,comp118020_c0
GO:0008150	Biological Process	GO:0022414	reproductive process	GO:2000241	regulation of reproductive process	GO:0051445	regulation of meiotic cell cycle	4	comp124699_c0,comp124346_c0,comp115962_c0,comp85853_c0
GO:0008150	Biological Process	GO:0022414	reproductive process	GO:2000241	regulation of reproductive process	GO:2000028	regulation of photoperiodism, flowering	5	comp123820_c0,comp112385_c0,comp104152_c0,comp122425_c0,comp123927_c0
GO:0008150	Biological Process	GO:0022414	reproductive process	GO:0019098	reproductive behavior	GO:0045297	post-mating behavior	18	comp90408_c0,comp35714_c0,comp122385_c0,comp98682_c0,comp116994_c1,comp96218_c0,comp109524_c0,comp100075_c0,comp105876_c1,comp124683_c0,comp100840_c0,comp117489_c0,comp1860330_c0,comp77609_c1,comp120180_c0,comp1169465_c0,comp108519_c1,comp123605_c0
GO:0008150	Biological Process	GO:0022414	reproductive process	GO:0019098	reproductive behavior	GO:0044704	single-organism reproductive behavior	1	comp1851033_c0
GO:0008150	Biological Process	GO:0022414	reproductive process	GO:0019098	reproductive behavior	GO:0007617	mating behavior	18	comp109524_c0,comp96218_c0,comp98682_c0,comp116994_c1,comp35714_c0,comp122385_c0,comp90408_c0,comp108519_c1,comp1169465_c0,comp123605_c0,comp1860330_c0,comp77609_c1,comp120180_c0,comp117489_c0,comp124683_c0,comp100840_c0,comp105876_c1,comp100075_c0
GO:0008150	Biological Process	GO:0022414	reproductive process	GO:0019098	reproductive behavior	GO:0033057	multicellular organismal reproductive behavior	18	comp123605_c0,comp1169465_c0,comp108519_c1,comp120180_c0,comp77609_c1,comp1860330_c0,comp100840_c0,comp124683_c0,comp117489_c0,comp105876_c1,comp100075_c0,comp109524_c0,comp96218_c0,comp122385_c0,comp35714_c0,comp116994_c1,comp98682_c0,comp90408_c0
GO:0008150	Biological Process	GO:0022414	reproductive process	GO:0044702	single organism reproductive process	GO:0009566	fertilization	25	comp112948_c0,comp111671_c1,comp103951_c0,comp118595_c0,comp114243_c0,comp121873_c0,comp117355_c0,comp113639_c2,comp1541016_c0,comp123208_c0,comp116532_c0,comp115289_c0,comp87847_c1,comp123052_c0,comp120229_c0,comp120609_c0,comp96110_c0,comp80594_c1,comp125571_c1,comp115294_c0,comp117103_c0,comp111346_c0,comp124678_c0,comp115865_c0,comp112382_c0
GO:0008150	Biological Process	GO:0022414	reproductive process	GO:0044702	single organism reproductive process	GO:0009900	dehiscence	6	comp116153_c0,comp119941_c0,comp123465_c0,comp124233_c1,comp109425_c0,comp14696_c0
GO:0008150	Biological Process	GO:0022414	reproductive process	GO:0044702	single organism reproductive process	GO:0044704	single-organism reproductive behavior	1	comp1851033_c0
GO:0008150	Biological Process	GO:0022414	reproductive process	GO:0044702	single organism reproductive process	GO:0007276	gamete generation	118	comp72970_c0,comp117730_c0,comp114019_c0,comp82721_c0,comp90506_c0,comp121540_c0,comp85270_c0,comp101361_c0,comp111461_c0,comp110528_c0,comp1351705_c0,comp87314_c0,comp777644_c0,comp109674_c0,comp100887_c0,comp116812_c1,comp4785_c0,comp81206_c0,comp124862_c0,comp67961_c1,comp111467_c0,comp118540_c0,comp930546_c0,comp81284_c0,comp112638_c0,comp104880_c0,comp122750_c0,comp122055_c1,comp709233_c0,co…
GO:0008150	Biological Process	GO:0022414	reproductive process	GO:0044702	single organism reproductive process	GO:0010431	seed maturation	6	comp110214_c0,comp77998_c0,comp1106355_c0,comp123649_c0,comp64028_c0,comp118020_c0
GO:0008150	Biological Process	GO:0022414	reproductive process	GO:2000242	negative regulation of reproductive process	GO:0045835	negative regulation of meiosis	1	comp124346_c0
GO:0008150	Biological Process	GO:0022414	reproductive process	GO:0048609	multicellular organismal reproductive process	GO:0033057	multicellular organismal reproductive behavior	18	comp123605_c0,comp1169465_c0,comp108519_c1,comp120180_c0,comp77609_c1,comp1860330_c0,comp100840_c0,comp124683_c0,comp117489_c0,comp105876_c1,comp100075_c0,comp109524_c0,comp96218_c0,comp122385_c0,comp35714_c0,comp116994_c1,comp98682_c0,comp90408_c0
GO:0008150	Biological Process	GO:0022414	reproductive process	GO:0048609	multicellular organismal reproductive process	GO:0010162	seed dormancy process	5	comp64028_c0,comp123649_c0,comp1106355_c0,comp77998_c0,comp110214_c0
GO:0008150	Biological Process	GO:0022414	reproductive process	GO:0048609	multicellular organismal reproductive process	GO:0007276	gamete generation	118	comp72970_c0,comp117730_c0,comp114019_c0,comp82721_c0,comp90506_c0,comp121540_c0,comp85270_c0,comp101361_c0,comp111461_c0,comp110528_c0,comp1351705_c0,comp87314_c0,comp777644_c0,comp109674_c0,comp100887_c0,comp116812_c1,comp4785_c0,comp81206_c0,comp124862_c0,comp67961_c1,comp111467_c0,comp118540_c0,comp930546_c0,comp81284_c0,comp112638_c0,comp104880_c0,comp122750_c0,comp122055_c1,comp709233_c0,co…
GO:0008150	Biological Process	GO:0022414	reproductive process	GO:0048609	multicellular organismal reproductive process	GO:0009900	dehiscence	6	comp116153_c0,comp119941_c0,comp123465_c0,comp124233_c1,comp109425_c0,comp14696_c0
GO:0008150	Biological Process	GO:0022414	reproductive process	GO:0048609	multicellular organismal reproductive process	GO:0010431	seed maturation	6	comp110214_c0,comp77998_c0,comp1106355_c0,comp123649_c0,comp64028_c0,comp118020_c0
GO:0008150	Biological Process	GO:0022414	reproductive process	GO:0003006	developmental process involved in reproduction	GO:0009793	embryo development ending in seed dormancy	40	comp121891_c0,comp120350_c1,comp116072_c0,comp2444628_c0,comp119082_c2,comp101074_c0,comp110356_c0,comp108918_c0,comp92830_c0,comp124066_c0,comp123310_c0,comp105040_c0,comp112069_c0,comp119102_c0,comp87300_c0,comp123889_c0,comp123736_c0,comp1190107_c0,comp95555_c0,comp112397_c1,comp12201_c0,comp125417_c0,comp104706_c0,comp119102_c1,comp1616729_c0,comp90793_c1,comp112069_c1,comp119082_c0,comp79789…
GO:0008150	Biological Process	GO:0022414	reproductive process	GO:0003006	developmental process involved in reproduction	GO:0009560	embryo sac egg cell differentiation	2	comp123200_c0,comp117454_c0
GO:0008150	Biological Process	GO:0022414	reproductive process	GO:0003006	developmental process involved in reproduction	GO:0010214	seed coat development	7	comp113923_c1,comp112312_c0,comp125233_c0,comp113923_c0,comp122904_c0,comp114365_c0,comp122487_c0
GO:0008150	Biological Process	GO:0022414	reproductive process	GO:0003006	developmental process involved in reproduction	GO:0048481	ovule development	9	comp119082_c2,comp122764_c0,comp107475_c0,comp119730_c0,comp119082_c0,comp121891_c0,comp106053_c0,comp100421_c0,comp118166_c0
GO:0008150	Biological Process	GO:0022414	reproductive process	GO:0003006	developmental process involved in reproduction	GO:0048508	embryonic meristem development	14	comp125417_c0,comp116072_c0,comp120350_c1,comp123310_c0,comp121891_c0,comp121225_c0,comp119082_c0,comp119082_c2,comp104706_c0,comp119102_c1,comp119102_c0,comp100421_c0,comp122451_c0,comp115702_c0
GO:0008150	Biological Process	GO:0022414	reproductive process	GO:0003006	developmental process involved in reproduction	GO:0010228	vegetative to reproductive phase transition of meristem	24	comp114391_c0,comp122425_c0,comp124097_c0,comp120813_c0,comp122919_c0,comp104152_c0,comp108958_c0,comp115916_c0,comp107141_c0,comp103266_c1,comp112385_c0,comp116723_c0,comp113659_c0,comp118016_c0,comp108328_c0,comp113740_c0,comp113305_c0,comp121243_c0,comp92347_c0,comp114314_c0,comp123927_c0,comp112225_c0,comp109213_c0,comp123820_c0
GO:0008150	Biological Process	GO:0022414	reproductive process	GO:0003006	developmental process involved in reproduction	GO:0007530	sex determination	4	comp2543_c0,comp1918880_c0,comp124189_c0,comp1335583_c0
GO:0008150	Biological Process	GO:0022414	reproductive process	GO:0003006	developmental process involved in reproduction	GO:0048449	floral organ formation	10	comp121363_c0,comp123238_c0,comp124111_c0,comp118473_c0,comp110630_c0,comp123639_c0,comp112310_c0,comp118961_c0,comp555131_c0,comp1274009_c0
GO:0008150	Biological Process	GO:0022414	reproductive process	GO:0003006	developmental process involved in reproduction	GO:0030703	eggshell formation	56	comp100437_c0,comp117730_c0,comp1250338_c0,comp72970_c0,comp111461_c0,comp110675_c1,comp85270_c0,comp116928_c0,comp1351705_c0,comp87314_c0,comp110528_c0,comp95447_c0,comp81206_c0,comp777644_c0,comp109674_c0,comp118540_c0,comp67961_c1,comp91379_c1,comp114684_c0,comp112638_c0,comp104880_c0,comp110451_c0,comp930546_c0,comp573166_c0,comp122055_c1,comp122750_c0,comp968387_c0,comp89235_c0,comp104214_c0…
GO:0008150	Biological Process	GO:0022414	reproductive process	GO:0003006	developmental process involved in reproduction	GO:0048608	reproductive structure development	387	comp119616_c0,comp125233_c0,comp61311_c0,comp114983_c0,comp102463_c4,comp121636_c0,comp120556_c0,comp114192_c0,comp102461_c0,comp92145_c0,comp115723_c1,comp102463_c0,comp107459_c1,comp121689_c0,comp119369_c0,comp102463_c3,comp118436_c1,comp3550_c0,comp108623_c0,comp118414_c0,comp105487_c2,comp112948_c0,comp122487_c0,comp110698_c0,comp119604_c0,comp108225_c0,comp114314_c0,comp123464_c0,comp120983_…
GO:0008150	Biological Process	GO:0022414	reproductive process	GO:0003006	developmental process involved in reproduction	GO:0030707	ovarian follicle cell development	56	comp101019_c0,comp90978_c0,comp10721_c0,comp108076_c1,comp116185_c1,comp113322_c0,comp2438250_c0,comp108895_c0,comp26160_c0,comp111576_c0,comp113525_c0,comp113435_c0,comp109110_c0,comp114546_c0,comp103800_c0,comp74845_c0,comp100543_c0,comp1155409_c0,comp115220_c0,comp110904_c0,comp118916_c0,comp121141_c0,comp122131_c2,comp109632_c0,comp96337_c1,comp73444_c0,comp100437_c0,comp117730_c0,comp1250338…
GO:0008150	Biological Process	GO:0022414	reproductive process	GO:0003006	developmental process involved in reproduction	GO:0048236	plant-type spore development	4	comp1679379_c0,comp118271_c0,comp100225_c0,comp17283_c0
GO:0008150	Biological Process	GO:0022414	reproductive process	GO:0003006	developmental process involved in reproduction	GO:0048281	inflorescence morphogenesis	1	comp125655_c0
GO:0008150	Biological Process	GO:0022414	reproductive process	GO:0003006	developmental process involved in reproduction	GO:0048438	floral whorl development	52	comp100421_c0,comp123465_c0,comp109425_c0,comp120187_c0,comp995209_c0,comp116504_c0,comp102266_c0,comp119082_c0,comp123238_c0,comp119257_c0,comp105129_c0,comp124907_c0,comp116153_c0,comp119604_c0,comp107459_c2,comp121530_c0,comp118166_c0,comp124091_c0,comp122262_c0,comp123577_c0,comp107475_c0,comp124000_c0,comp87791_c0,comp116528_c0,comp73425_c0,comp116850_c0,comp124901_c0,comp118436_c1,comp11847…
GO:0008150	Biological Process	GO:0022414	reproductive process	GO:0003006	developmental process involved in reproduction	GO:0048653	anther development	8	comp107459_c2,comp123465_c0,comp107459_c1,comp116153_c0,comp14696_c0,comp109425_c0,comp124000_c0,comp119941_c0
GO:0008150	Biological Process	GO:0022414	reproductive process	GO:0003006	developmental process involved in reproduction	GO:0048437	floral organ development	58	comp93683_c0,comp119087_c0,comp120556_c0,comp124081_c0,comp85194_c0,comp106053_c0,comp119616_c0,comp112310_c0,comp555131_c0,comp123639_c0,comp119941_c0,comp119730_c0,comp121363_c0,comp94274_c0,comp122764_c0,comp119082_c2,comp124233_c1,comp121891_c0,comp124901_c0,comp118473_c0,comp110948_c0,comp107459_c1,comp110656_c0,comp1274009_c0,comp115558_c1,comp14696_c0,comp97290_c0,comp115558_c0,comp107475_…
GO:0008150	Biological Process	GO:0022414	reproductive process	GO:0003006	developmental process involved in reproduction	GO:0045137	development of primary sexual characteristics	3	comp99830_c0,comp104853_c0,comp120831_c0
GO:0008150	Biological Process	GO:0022414	reproductive process	GO:0003006	developmental process involved in reproduction	GO:0048515	spermatid differentiation	3	comp103162_c0,comp112310_c0,comp110166_c0
GO:0008150	Biological Process	GO:0022414	reproductive process	GO:0003006	developmental process involved in reproduction	GO:0007548	sex differentiation	22	comp99830_c0,comp56519_c0,comp1337076_c0,comp121216_c0,comp707965_c0,comp93114_c1,comp106074_c1,comp92579_c0,comp110693_c1,comp118387_c0,comp2375160_c0,comp104543_c0,comp84908_c0,comp1569365_c0,comp61776_c0,comp120968_c0,comp105613_c0,comp92182_c0,comp104853_c0,comp40455_c0,comp108025_c0,comp120831_c0
GO:0008150	Biological Process	GO:0022414	reproductive process	GO:0003006	developmental process involved in reproduction	GO:0009860	pollen tube growth	3	comp27234_c0,comp108989_c0,comp17283_c0
GO:0008150	Biological Process	GO:0022414	reproductive process	GO:0003006	developmental process involved in reproduction	GO:0010451	floral meristem growth	1	comp111754_c0
GO:0008150	Biological Process	GO:0022414	reproductive process	GO:0003006	developmental process involved in reproduction	GO:0010162	seed dormancy process	5	comp64028_c0,comp123649_c0,comp1106355_c0,comp77998_c0,comp110214_c0
GO:0008150	Biological Process	GO:0022414	reproductive process	GO:0003006	developmental process involved in reproduction	GO:0048444	floral organ morphogenesis	15	comp123639_c0,comp110630_c0,comp1274009_c0,comp555131_c0,comp118961_c0,comp112310_c0,comp118166_c0,comp106053_c0,comp118473_c0,comp124111_c0,comp122764_c0,comp121363_c0,comp107475_c0,comp123238_c0,comp119730_c0
GO:0008150	Biological Process	GO:0022414	reproductive process	GO:0003006	developmental process involved in reproduction	GO:0007281	germ cell development	3	comp103162_c0,comp110166_c0,comp112310_c0
GO:0008150	Biological Process	GO:0022414	reproductive process	GO:0003006	developmental process involved in reproduction	GO:0010450	inflorescence meristem growth	1	comp111754_c0
GO:0008150	Biological Process	GO:0022414	reproductive process	GO:0003006	developmental process involved in reproduction	GO:0048868	pollen tube development	57	comp638_c0,comp82120_c0,comp117009_c0,comp102667_c1,comp727135_c0,comp116105_c0,comp1536467_c0,comp105402_c1,comp121942_c0,comp119135_c0,comp17283_c0,comp121507_c0,comp100075_c0,comp116105_c1,comp104213_c0,comp123440_c0,comp54039_c0,comp119660_c0,comp92268_c0,comp119375_c0,comp123971_c0,comp123514_c1,comp110907_c0,comp59012_c0,comp122147_c1,comp120317_c0,comp90208_c0,comp118684_c0,comp27234_c0,co…
GO:0008150	Biological Process	GO:0001906	cell killing	GO:0031341	regulation of cell killing	GO:0051709	regulation of killing of cells of other organism	3	comp24637_c0,comp104624_c0,comp90822_c0
GO:0008150	Biological Process	GO:0001906	cell killing	GO:0031341	regulation of cell killing	GO:0031343	positive regulation of cell killing	3	comp90822_c0,comp104624_c0,comp24637_c0
GO:0008150	Biological Process	GO:0001906	cell killing	GO:0031343	positive regulation of cell killing	GO:0051712	positive regulation of killing of cells of other organism	3	comp90822_c0,comp104624_c0,comp24637_c0
GO:0008150	Biological Process	GO:0001906	cell killing	GO:0031640	killing of cells of other organism	GO:0051883	killing of cells in other organism involved in symbiotic interaction	31	comp118893_c0,comp86144_c0,comp84584_c0,comp125226_c0,comp1588550_c0,comp875_c0,comp393493_c0,comp101650_c0,comp1860982_c0,comp24637_c0,comp85382_c0,comp80075_c0,comp113360_c0,comp806003_c0,comp63868_c0,comp111837_c0,comp90822_c0,comp105281_c0,comp99890_c0,comp104624_c0,comp3279613_c0,comp93284_c0,comp122614_c0,comp109820_c0,comp1661107_c0,comp118432_c0,comp112777_c1,comp82158_c0,comp121095_c0,co…
GO:0008150	Biological Process	GO:0001906	cell killing	GO:0031640	killing of cells of other organism	GO:0051715	cytolysis in other organism	28	comp99890_c0,comp3279613_c0,comp93284_c0,comp122614_c0,comp118432_c0,comp1661107_c0,comp109820_c0,comp121095_c0,comp82158_c0,comp112777_c1,comp99916_c0,comp104921_c0,comp84584_c0,comp86144_c0,comp118893_c0,comp393493_c0,comp875_c0,comp101650_c0,comp1588550_c0,comp125226_c0,comp1860982_c0,comp85382_c0,comp806003_c0,comp63868_c0,comp80075_c0,comp113360_c0,comp111837_c0,comp105281_c0
GO:0008150	Biological Process	GO:0001906	cell killing	GO:0031640	killing of cells of other organism	GO:0051712	positive regulation of killing of cells of other organism	3	comp90822_c0,comp104624_c0,comp24637_c0
GO:0008150	Biological Process	GO:0001906	cell killing	GO:0031640	killing of cells of other organism	GO:0051709	regulation of killing of cells of other organism	3	comp24637_c0,comp104624_c0,comp90822_c0
GO:0008150	Biological Process	GO:0048518	positive regulation of biological process	GO:0051050	positive regulation of transport	GO:0032388	positive regulation of intracellular transport	20	comp100164_c0,comp112350_c0,comp116656_c0,comp125648_c0,comp121830_c0,comp116656_c1,comp308392_c0,comp121617_c0,comp14469_c0,comp108415_c0,comp70643_c0,comp111067_c0,comp96249_c0,comp111841_c0,comp119519_c0,comp86355_c1,comp111873_c0,comp98924_c0,comp117291_c0,comp120234_c0
GO:0008150	Biological Process	GO:0048518	positive regulation of biological process	GO:0051050	positive regulation of transport	GO:0051222	positive regulation of protein transport	20	comp108415_c0,comp96249_c0,comp111067_c0,comp70643_c0,comp111841_c0,comp86355_c1,comp119519_c0,comp98924_c0,comp111873_c0,comp117291_c0,comp120234_c0,comp112350_c0,comp100164_c0,comp116656_c0,comp125648_c0,comp121830_c0,comp14469_c0,comp308392_c0,comp116656_c1,comp121617_c0
GO:0008150	Biological Process	GO:0048518	positive regulation of biological process	GO:0045927	positive regulation of growth	GO:0030307	positive regulation of cell growth	3	comp114391_c0,comp103266_c1,comp107141_c0
GO:0008150	Biological Process	GO:0048518	positive regulation of biological process	GO:0045927	positive regulation of growth	GO:0048639	positive regulation of developmental growth	3	comp114391_c0,comp103266_c1,comp107141_c0
GO:0008150	Biological Process	GO:0048518	positive regulation of biological process	GO:0051130	positive regulation of cellular component organization	GO:0031334	positive regulation of protein complex assembly	12	comp107351_c0,comp2074384_c0,comp87915_c0,comp431321_c0,comp124149_c0,comp329584_c0,comp1302017_c0,comp60593_c0,comp113072_c1,comp97710_c0,comp609583_c0,comp118999_c0
GO:0008150	Biological Process	GO:0048518	positive regulation of biological process	GO:0051130	positive regulation of cellular component organization	GO:0043243	positive regulation of protein complex disassembly	16	comp614340_c0,comp992662_c0,comp2466076_c0,comp791942_c0,comp102197_c1,comp116878_c0,comp44112_c0,comp2349848_c0,comp926126_c0,comp107450_c0,comp121021_c0,comp920418_c0,comp555754_c0,comp105025_c1,comp2092749_c0,comp26169_c0
GO:0008150	Biological Process	GO:0048518	positive regulation of biological process	GO:0051130	positive regulation of cellular component organization	GO:0010638	positive regulation of organelle organization	14	comp329584_c0,comp124149_c0,comp124073_c0,comp113990_c3,comp87915_c0,comp107351_c0,comp88440_c0,comp118999_c0,comp609583_c0,comp113990_c2,comp110278_c0,comp97710_c0,comp113072_c1,comp1302017_c0
GO:0008150	Biological Process	GO:0048518	positive regulation of biological process	GO:0031343	positive regulation of cell killing	GO:0051712	positive regulation of killing of cells of other organism	3	comp90822_c0,comp104624_c0,comp24637_c0
GO:0008150	Biological Process	GO:0048518	positive regulation of biological process	GO:0009893	positive regulation of metabolic process	GO:0051173	positive regulation of nitrogen compound metabolic process	127	comp111782_c0,comp403957_c0,comp96886_c0,comp72773_c0,comp118592_c2,comp94820_c0,comp77816_c1,comp33731_c0,comp116665_c0,comp1901_c0,comp123854_c0,comp98080_c0,comp104122_c3,comp123502_c0,comp115118_c0,comp82606_c0,comp119514_c0,comp118385_c0,comp102938_c0,comp104449_c0,comp118363_c0,comp115586_c0,comp419663_c0,comp119789_c0,comp97632_c0,comp125411_c0,comp69312_c0,comp29386_c0,comp116908_c0,comp1…
GO:0008150	Biological Process	GO:0048518	positive regulation of biological process	GO:0009893	positive regulation of metabolic process	GO:0031325	positive regulation of cellular metabolic process	340	comp121421_c0,comp108649_c0,comp119667_c0,comp112425_c0,comp2358461_c0,comp114581_c0,comp116850_c0,comp1301482_c0,comp119754_c0,comp119085_c0,comp120107_c0,comp116878_c0,comp92822_c1,comp107450_c0,comp637773_c0,comp1085458_c0,comp573463_c0,comp845611_c0,comp46910_c0,comp29611_c0,comp69297_c0,comp106014_c0,comp102561_c0,comp72513_c0,comp113563_c0,comp116908_c0,comp97632_c0,comp125411_c0,comp1249_c…
GO:0008150	Biological Process	GO:0048518	positive regulation of biological process	GO:0009893	positive regulation of metabolic process	GO:0009896	positive regulation of catabolic process	174	comp389132_c0,comp498403_c0,comp62485_c0,comp113274_c1,comp109891_c0,comp117151_c0,comp114539_c0,comp56171_c0,comp123680_c0,comp105278_c1,comp834_c1,comp78414_c0,comp690588_c0,comp120234_c0,comp1678321_c0,comp109426_c0,comp123489_c0,comp7872_c0,comp121968_c1,comp109684_c0,comp2583_c0,comp119467_c1,comp108977_c0,comp118809_c0,comp111173_c0,comp206116_c0,comp76807_c0,comp119411_c0,comp109864_c0,com…
GO:0008150	Biological Process	GO:0048518	positive regulation of biological process	GO:0009893	positive regulation of metabolic process	GO:0009891	positive regulation of biosynthetic process	143	comp40193_c0,comp111110_c0,comp1078634_c0,comp66526_c0,comp56011_c0,comp920418_c0,comp108233_c0,comp99632_c0,comp19647_c0,comp125664_c0,comp115097_c0,comp124189_c0,comp108646_c0,comp98567_c0,comp125173_c0,comp51895_c1,comp99418_c0,comp111008_c0,comp117335_c0,comp1335583_c0,comp121023_c0,comp123834_c0,comp123393_c0,comp108603_c0,comp106814_c1,comp113949_c0,comp115143_c0,comp44112_c0,comp105749_c0,…
GO:0008150	Biological Process	GO:0048518	positive regulation of biological process	GO:0009893	positive regulation of metabolic process	GO:0010604	positive regulation of macromolecule metabolic process	166	comp101889_c0,comp614340_c0,comp121821_c0,comp1142_c0,comp2349848_c0,comp112571_c0,comp6719_c0,comp129_c0,comp121111_c0,comp99162_c0,comp110484_c2,comp117223_c0,comp114551_c0,comp88440_c0,comp74034_c0,comp71257_c1,comp1918880_c0,comp26169_c0,comp104492_c0,comp403957_c0,comp33731_c0,comp110948_c0,comp94820_c0,comp77816_c1,comp123502_c0,comp98080_c0,comp115118_c0,comp104122_c3,comp116665_c0,comp190…
GO:0008150	Biological Process	GO:0048518	positive regulation of biological process	GO:0048584	positive regulation of response to stimulus	GO:0032103	positive regulation of response to external stimulus	4	comp114342_c1,comp110597_c0,comp114342_c0,comp107917_c0
GO:0008150	Biological Process	GO:0048518	positive regulation of biological process	GO:0048584	positive regulation of response to stimulus	GO:0031349	positive regulation of defense response	17	comp10062_c0,comp100778_c0,comp115942_c0,comp121112_c0,comp122128_c0,comp122916_c0,comp93225_c0,comp118756_c0,comp109922_c0,comp85378_c0,comp118844_c0,comp122372_c0,comp124999_c0,comp89056_c0,comp72083_c0,comp113516_c0,comp104641_c0
GO:0008150	Biological Process	GO:0048518	positive regulation of biological process	GO:0048584	positive regulation of response to stimulus	GO:0009967	positive regulation of signal transduction	16	comp116850_c0,comp110063_c0,comp110599_c1,comp91383_c0,comp121778_c0,comp123598_c0,comp91936_c1,comp124218_c0,comp2074384_c0,comp112621_c0,comp119218_c0,comp107030_c0,comp125611_c0,comp60593_c0,comp119599_c0,comp110948_c0
GO:0008150	Biological Process	GO:0048518	positive regulation of biological process	GO:0048584	positive regulation of response to stimulus	GO:2001022	positive regulation of response to DNA damage stimulus	1	comp125387_c0
GO:0008150	Biological Process	GO:0048518	positive regulation of biological process	GO:0048584	positive regulation of response to stimulus	GO:1901421	positive regulation of response to alcohol	6	comp91383_c0,comp107030_c0,comp124218_c0,comp121778_c0,comp110599_c1,comp112621_c0
GO:0008150	Biological Process	GO:0048518	positive regulation of biological process	GO:0048584	positive regulation of response to stimulus	GO:0050778	positive regulation of immune response	35	comp107864_c0,comp85787_c0,comp109922_c0,comp2226162_c0,comp93225_c0,comp100778_c0,comp10062_c0,comp119497_c0,comp115942_c0,comp120557_c0,comp111959_c1,comp113516_c0,comp123241_c1,comp1028273_c0,comp118844_c0,comp88365_c0,comp18225_c0,comp124999_c0,comp89056_c0,comp118543_c0,comp124032_c0,comp122916_c0,comp122128_c0,comp1031321_c0,comp118756_c0,comp123505_c2,comp82720_c0,comp121112_c0,comp7941_c0…
GO:0008150	Biological Process	GO:0048518	positive regulation of biological process	GO:0048522	positive regulation of cellular process	GO:0030307	positive regulation of cell growth	3	comp114391_c0,comp103266_c1,comp107141_c0
GO:0008150	Biological Process	GO:0048518	positive regulation of biological process	GO:0048522	positive regulation of cellular process	GO:0010638	positive regulation of organelle organization	14	comp329584_c0,comp124149_c0,comp124073_c0,comp113990_c3,comp87915_c0,comp107351_c0,comp88440_c0,comp118999_c0,comp609583_c0,comp113990_c2,comp110278_c0,comp97710_c0,comp113072_c1,comp1302017_c0
GO:0008150	Biological Process	GO:0048518	positive regulation of biological process	GO:0048522	positive regulation of cellular process	GO:0051781	positive regulation of cell division	1	comp123660_c0
GO:0008150	Biological Process	GO:0048518	positive regulation of biological process	GO:0048522	positive regulation of cellular process	GO:0050867	positive regulation of cell activation	1	comp1901_c0
GO:0008150	Biological Process	GO:0048518	positive regulation of biological process	GO:0048522	positive regulation of cellular process	GO:0045597	positive regulation of cell differentiation	3	comp1901_c0,comp1540172_c0,comp122943_c0
GO:0008150	Biological Process	GO:0048518	positive regulation of biological process	GO:0048522	positive regulation of cellular process	GO:0008284	positive regulation of cell proliferation	2	comp1901_c0,comp29192_c1
GO:0008150	Biological Process	GO:0048518	positive regulation of biological process	GO:0048522	positive regulation of cellular process	GO:0031325	positive regulation of cellular metabolic process	340	comp121421_c0,comp108649_c0,comp119667_c0,comp112425_c0,comp2358461_c0,comp114581_c0,comp116850_c0,comp1301482_c0,comp119754_c0,comp119085_c0,comp120107_c0,comp116878_c0,comp92822_c1,comp107450_c0,comp637773_c0,comp1085458_c0,comp573463_c0,comp845611_c0,comp46910_c0,comp29611_c0,comp69297_c0,comp106014_c0,comp102561_c0,comp72513_c0,comp113563_c0,comp116908_c0,comp97632_c0,comp125411_c0,comp1249_c…
GO:0008150	Biological Process	GO:0048518	positive regulation of biological process	GO:0048522	positive regulation of cellular process	GO:0051272	positive regulation of cellular component movement	2	comp2074384_c0,comp60593_c0
GO:0008150	Biological Process	GO:0048518	positive regulation of biological process	GO:0048522	positive regulation of cellular process	GO:0010647	positive regulation of cell communication	20	comp124218_c0,comp2074384_c0,comp107917_c0,comp114342_c1,comp125611_c0,comp60593_c0,comp119218_c0,comp107030_c0,comp110948_c0,comp119599_c0,comp112621_c0,comp114342_c0,comp116850_c0,comp91383_c0,comp123598_c0,comp91936_c1,comp110597_c0,comp121778_c0,comp110063_c0,comp110599_c1
GO:0008150	Biological Process	GO:0048518	positive regulation of biological process	GO:0048522	positive regulation of cellular process	GO:0045787	positive regulation of cell cycle	2	comp110278_c0,comp88440_c0
GO:0008150	Biological Process	GO:0048518	positive regulation of biological process	GO:0048522	positive regulation of cellular process	GO:2001022	positive regulation of response to DNA damage stimulus	1	comp125387_c0
GO:0008150	Biological Process	GO:0048518	positive regulation of biological process	GO:0048522	positive regulation of cellular process	GO:0010942	positive regulation of cell death	23	comp113516_c0,comp124905_c0,comp111071_c0,comp120817_c2,comp115119_c1,comp111046_c0,comp1953658_c0,comp1943355_c0,comp90822_c0,comp105556_c0,comp117343_c0,comp24637_c0,comp125663_c0,comp118693_c0,comp60593_c0,comp6711_c0,comp104624_c0,comp1150646_c0,comp2074384_c0,comp102187_c0,comp93075_c1,comp678306_c0,comp29944_c0
GO:0008150	Biological Process	GO:0048518	positive regulation of biological process	GO:0048522	positive regulation of cellular process	GO:0043243	positive regulation of protein complex disassembly	16	comp614340_c0,comp992662_c0,comp2466076_c0,comp791942_c0,comp102197_c1,comp116878_c0,comp44112_c0,comp2349848_c0,comp926126_c0,comp107450_c0,comp121021_c0,comp920418_c0,comp555754_c0,comp105025_c1,comp2092749_c0,comp26169_c0
GO:0008150	Biological Process	GO:0048518	positive regulation of biological process	GO:0048522	positive regulation of cellular process	GO:0090068	positive regulation of cell cycle process	7	comp96886_c0,comp121421_c0,comp110278_c0,comp111947_c0,comp123660_c0,comp101889_c0,comp88440_c0
GO:0008150	Biological Process	GO:0048518	positive regulation of biological process	GO:0002684	positive regulation of immune system process	GO:0050778	positive regulation of immune response	35	comp107864_c0,comp85787_c0,comp109922_c0,comp2226162_c0,comp93225_c0,comp100778_c0,comp10062_c0,comp119497_c0,comp115942_c0,comp120557_c0,comp111959_c1,comp113516_c0,comp123241_c1,comp1028273_c0,comp118844_c0,comp88365_c0,comp18225_c0,comp124999_c0,comp89056_c0,comp118543_c0,comp124032_c0,comp122916_c0,comp122128_c0,comp1031321_c0,comp118756_c0,comp123505_c2,comp82720_c0,comp121112_c0,comp7941_c0…
GO:0008150	Biological Process	GO:0048518	positive regulation of biological process	GO:0002684	positive regulation of immune system process	GO:0002696	positive regulation of leukocyte activation	1	comp1901_c0
GO:0008150	Biological Process	GO:0048518	positive regulation of biological process	GO:0023056	positive regulation of signaling	GO:0009967	positive regulation of signal transduction	16	comp116850_c0,comp110063_c0,comp110599_c1,comp91383_c0,comp121778_c0,comp123598_c0,comp91936_c1,comp124218_c0,comp2074384_c0,comp112621_c0,comp119218_c0,comp107030_c0,comp125611_c0,comp60593_c0,comp119599_c0,comp110948_c0
GO:0008150	Biological Process	GO:0048518	positive regulation of biological process	GO:0043902	positive regulation of multi-organism process	GO:0051712	positive regulation of killing of cells of other organism	3	comp90822_c0,comp104624_c0,comp24637_c0
GO:0008150	Biological Process	GO:0048518	positive regulation of biological process	GO:0051094	positive regulation of developmental process	GO:0045597	positive regulation of cell differentiation	3	comp1901_c0,comp1540172_c0,comp122943_c0
GO:0008150	Biological Process	GO:0048518	positive regulation of biological process	GO:0051094	positive regulation of developmental process	GO:0048639	positive regulation of developmental growth	3	comp114391_c0,comp103266_c1,comp107141_c0
GO:0008150	Biological Process	GO:0048518	positive regulation of biological process	GO:0051094	positive regulation of developmental process	GO:0048582	positive regulation of post-embryonic development	27	comp92347_c0,comp99705_c0,comp105040_c0,comp123889_c0,comp125231_c0,comp106566_c1,comp116429_c0,comp124044_c1,comp119301_c0,comp122066_c0,comp123927_c0,comp104684_c0,comp117682_c0,comp117963_c1,comp117469_c0,comp117014_c0,comp106566_c0,comp104152_c0,comp108788_c0,comp122054_c0,comp124233_c1,comp122755_c0,comp123835_c0,comp116501_c0,comp123994_c0,comp112385_c0,comp115823_c0
GO:0008150	Biological Process	GO:0048518	positive regulation of biological process	GO:0051094	positive regulation of developmental process	GO:0043938	positive regulation of sporulation	2	comp122943_c0,comp1540172_c0
GO:0008150	Biological Process	GO:0048518	positive regulation of biological process	GO:0040017	positive regulation of locomotion	GO:2000147	positive regulation of cell motility	2	comp60593_c0,comp2074384_c0
GO:0008150	Biological Process	GO:0048518	positive regulation of biological process	GO:0051240	positive regulation of multicellular organismal process	GO:0048582	positive regulation of post-embryonic development	27	comp92347_c0,comp99705_c0,comp105040_c0,comp123889_c0,comp125231_c0,comp106566_c1,comp116429_c0,comp124044_c1,comp119301_c0,comp122066_c0,comp123927_c0,comp104684_c0,comp117682_c0,comp117963_c1,comp117469_c0,comp117014_c0,comp106566_c0,comp104152_c0,comp108788_c0,comp122054_c0,comp124233_c1,comp122755_c0,comp123835_c0,comp116501_c0,comp123994_c0,comp112385_c0,comp115823_c0
GO:0008150	Biological Process	GO:0044699	single-organism process	GO:0043473	pigmentation	GO:0043476	pigment accumulation	7	comp124081_c0,comp123734_c2,comp116504_c0,comp105129_c0,comp124237_c0,comp123577_c0,comp123734_c1
GO:0008150	Biological Process	GO:0044699	single-organism process	GO:0044700	single organism signaling	GO:0035637	multicellular organismal signaling	61	comp122945_c0,comp106872_c0,comp125016_c0,comp504876_c0,comp101616_c0,comp1392216_c0,comp102652_c0,comp61241_c0,comp83646_c0,comp82183_c0,comp105255_c0,comp517_c0,comp74966_c1,comp88440_c0,comp124903_c0,comp90365_c0,comp108120_c0,comp118492_c0,comp110231_c0,comp122825_c0,comp108655_c0,comp115802_c0,comp122975_c0,comp1593089_c0,comp28953_c0,comp54659_c0,comp115314_c0,comp111369_c1,comp110505_c0,co…
GO:0008150	Biological Process	GO:0044699	single-organism process	GO:0044700	single organism signaling	GO:0023057	negative regulation of signaling	72	comp59366_c0,comp123415_c0,comp10327_c0,comp42709_c0,comp38025_c0,comp125317_c0,comp47615_c0,comp80829_c0,comp61401_c0,comp39373_c0,comp98669_c0,comp92918_c0,comp59928_c0,comp115933_c0,comp74433_c0,comp118896_c0,comp121251_c0,comp114941_c0,comp120576_c1,comp1415196_c0,comp84752_c0,comp61740_c0,comp123267_c0,comp107141_c0,comp1518698_c0,comp103266_c1,comp120305_c0,comp122543_c0,comp88265_c0,comp60…
GO:0008150	Biological Process	GO:0044699	single-organism process	GO:0044700	single organism signaling	GO:0007267	cell-cell signaling	61	comp504876_c0,comp101616_c0,comp1392216_c0,comp122945_c0,comp106872_c0,comp125016_c0,comp61241_c0,comp83646_c0,comp82183_c0,comp102652_c0,comp74966_c1,comp88440_c0,comp124903_c0,comp90365_c0,comp108120_c0,comp105255_c0,comp517_c0,comp115802_c0,comp108655_c0,comp122975_c0,comp1593089_c0,comp118492_c0,comp110231_c0,comp122825_c0,comp124433_c0,comp113876_c0,comp28953_c0,comp54659_c0,comp111369_c1,co…
GO:0008150	Biological Process	GO:0044699	single-organism process	GO:0044700	single organism signaling	GO:0007165	signal transduction	1775	comp1346434_c0,comp82051_c0,comp115948_c0,comp112706_c0,comp98424_c0,comp1324179_c0,comp119572_c1,comp69620_c0,comp119387_c0,comp93877_c0,comp1562827_c0,comp1850776_c0,comp118056_c0,comp109922_c0,comp114387_c0,comp695930_c0,comp124055_c0,comp120875_c0,comp76879_c0,comp1619711_c0,comp419103_c0,comp104823_c0,comp94187_c0,comp116739_c2,comp933824_c0,comp108369_c1,comp105103_c0,comp107142_c0,comp1015…
GO:0008150	Biological Process	GO:0044699	single-organism process	GO:0044700	single organism signaling	GO:0023056	positive regulation of signaling	16	comp124218_c0,comp2074384_c0,comp112621_c0,comp119218_c0,comp107030_c0,comp125611_c0,comp60593_c0,comp119599_c0,comp110948_c0,comp116850_c0,comp110063_c0,comp110599_c1,comp91383_c0,comp121778_c0,comp91936_c1,comp123598_c0
GO:0008150	Biological Process	GO:0044699	single-organism process	GO:0044700	single organism signaling	GO:0023051	regulation of signaling	327	comp681214_c0,comp1132752_c0,comp502586_c0,comp2475393_c0,comp3499_c0,comp868943_c0,comp120395_c1,comp123910_c0,comp76819_c0,comp95623_c0,comp1375496_c0,comp124135_c0,comp122240_c0,comp120195_c0,comp121076_c0,comp114895_c0,comp121998_c0,comp101940_c0,comp16550_c0,comp67827_c0,comp101233_c0,comp100471_c0,comp121677_c1,comp23757_c0,comp53050_c0,comp115498_c0,comp119573_c0,comp42030_c0,comp71051_c0,…
GO:0008150	Biological Process	GO:0044699	single-organism process	GO:0044763	single-organism cellular process	GO:0016049	cell growth	150	comp124080_c0,comp108989_c0,comp125282_c0,comp109611_c1,comp104415_c0,comp123304_c0,comp123475_c0,comp111841_c0,comp113182_c0,comp120317_c0,comp111067_c0,comp82659_c0,comp122736_c0,comp957630_c0,comp124114_c0,comp121685_c0,comp1354530_c0,comp112350_c0,comp88162_c0,comp111568_c0,comp111780_c0,comp122487_c0,comp116704_c0,comp17283_c0,comp116105_c1,comp1536467_c0,comp123464_c0,comp119135_c0,comp1167…
GO:0008150	Biological Process	GO:0044699	single-organism process	GO:0044763	single-organism cellular process	GO:0034330	cell junction organization	2	comp122037_c0,comp88440_c0
GO:0008150	Biological Process	GO:0044699	single-organism process	GO:0044763	single-organism cellular process	GO:0072690	single-celled organism vegetative growth phase	1	comp112073_c0
GO:0008150	Biological Process	GO:0044699	single-organism process	GO:0044763	single-organism cellular process	GO:0007154	cell communication	3071	comp96903_c0,comp2152_c0,comp119819_c0,comp85551_c0,comp122031_c0,comp121979_c0,comp123830_c0,comp123312_c0,comp25127_c0,comp67990_c0,comp123610_c0,comp58940_c0,comp116682_c1,comp125164_c0,comp106248_c1,comp1435516_c0,comp877114_c0,comp114342_c0,comp109935_c0,comp7872_c0,comp520347_c0,comp80130_c0,comp120975_c0,comp125470_c0,comp124271_c0,comp123694_c0,comp1552881_c0,comp123614_c1,comp86898_c0,co…
,comp118907_c0,comp124999_c0,comp108073_c1,comp107289_c0,comp118926_c0,comp122128_c0,comp50336_c0,comp99634_c0,comp118756_c0,comp120901_c0,comp115014_c0,comp1851033_c0,comp60090_c1,comp115710_c0,comp59924_c0,comp81301_c0,comp104626_c1,comp118825_c0,comp1185718_c0,comp125475_c0,comp70269_c0,comp113199_c0,comp372_c1,comp422620_c0,comp113220_c0,comp114357_c0,comp110420_c0,comp1915715_c0,comp571075_c…
GO:0008150	Biological Process	GO:0044699	single-organism process	GO:0044763	single-organism cellular process	GO:0022406	membrane docking	64	comp86605_c1,comp117051_c0,comp22647_c0,comp111308_c1,comp110740_c0,comp107236_c0,comp86605_c0,comp1848209_c0,comp45250_c0,comp64971_c1,comp116731_c0,comp1207688_c0,comp45250_c1,comp111141_c1,comp59488_c0,comp86605_c2,comp2789_c1,comp103492_c1,comp114121_c0,comp447331_c0,comp14258_c0,comp50022_c0,comp83598_c0,comp102376_c1,comp17628_c0,comp125453_c0,comp111141_c0,comp985622_c0,comp83820_c0,comp12…
GO:0008150	Biological Process	GO:0044699	single-organism process	GO:0044763	single-organism cellular process	GO:0032535	regulation of cellular component size	29	comp609583_c0,comp34762_c0,comp109207_c0,comp17342_c0,comp50449_c0,comp116504_c0,comp111947_c0,comp84078_c0,comp107812_c1,comp329584_c0,comp42061_c0,comp111780_c0,comp73189_c0,comp105129_c0,comp75845_c0,comp124630_c0,comp112380_c0,comp97710_c0,comp118542_c0,comp123577_c0,comp113072_c1,comp119825_c0,comp1302017_c0,comp124081_c0,comp92187_c0,comp120117_c0,comp31792_c0,comp87915_c0,comp107351_c0
GO:0008150	Biological Process	GO:0044699	single-organism process	GO:0044763	single-organism cellular process	GO:0051301	cell division	200	comp1890470_c0,comp122578_c0,comp118270_c0,comp121061_c0,comp110126_c0,comp114463_c0,comp119959_c0,comp91641_c0,comp93916_c0,comp87300_c0,comp103672_c0,comp113761_c0,comp124881_c0,comp122261_c0,comp2592_c0,comp79920_c0,comp519800_c0,comp112858_c1,comp121852_c0,comp111219_c0,comp117014_c0,comp115659_c0,comp118999_c0,comp7342_c0,comp13910_c0,comp57183_c0,comp17882_c0,comp118804_c0,comp81533_c0,comp…
GO:0008150	Biological Process	GO:0044699	single-organism process	GO:0044763	single-organism cellular process	GO:0010118	stomatal movement	35	comp121112_c0,comp124518_c0,comp2367776_c0,comp109381_c0,comp120440_c0,comp102206_c0,comp112621_c0,comp109207_c0,comp119873_c0,comp110209_c0,comp103673_c1,comp121243_c0,comp107444_c2,comp97152_c0,comp103673_c0,comp122372_c0,comp115385_c0,comp114287_c1,comp107444_c1,comp10062_c0,comp118429_c0,comp100778_c0,comp115958_c0,comp110209_c2,comp112884_c1,comp109381_c3,comp107030_c0,comp117542_c0,comp1070…
GO:0008150	Biological Process	GO:0044699	single-organism process	GO:0044763	single-organism cellular process	GO:0030030	cell projection organization	71	comp84513_c0,comp120888_c0,comp38673_c0,comp114580_c0,comp111236_c0,comp121585_c0,comp110868_c0,comp22089_c0,comp107228_c0,comp113581_c0,comp124197_c2,comp118644_c0,comp125454_c0,comp123648_c0,comp1308688_c0,comp68483_c0,comp123530_c0,comp864545_c0,comp477907_c0,comp109793_c0,comp105022_c1,comp77728_c0,comp96691_c1,comp20596_c0,comp723224_c0,comp98883_c0,comp13627_c0,comp112672_c0,comp494789_c0,c…
[truncated: 1,123 more rows]
