# Supplementary material for: RNA-seq for gene identification and transcript profiling in relation to root growth of bermudagrass (Cynodon dactylon) under salinity stress
Source: BMC Genomics. 2015 Aug 4;16(1):575. doi: 10.1186/s12864-015-1799-3 (PMC4523028; doi:10.1186/s12864-015-1799-3)
Supplement: Additional file 2: — KOG_classification. (XLS 270 kb) [file 12864_2015_1799_MOESM2_ESM.xls]

Class	Abbreviation	Gene Numbers	Gene IDs
RNA processing and modification	A	906	comp100160_c0,comp100573_c0,comp100779_c0,comp101154_c0,comp101336_c0,comp101704_c0,comp101757_c0,comp1020741_c0,comp102377_c0,comp1023836_c0,comp102429_c0,comp102655_c0,comp102802_c0,comp102802_c1,comp1030025_c0,comp103155_c0,comp103215_c0,comp103314_c0,comp103319_c0,comp103523_c0,comp103594_c0,comp103702_c0,comp103842_c0,comp103885_c0,comp103988_c0,comp104079_c0,comp104115_c0,comp104416_c0,comp…
Chromatin Structure and dynamics	B	322	comp100106_c0,comp100600_c0,comp102524_c0,comp102524_c1,comp103002_c0,comp103040_c0,comp103324_c0,comp103904_c0,comp104122_c0,comp104122_c3,comp1050506_c0,comp105605_c0,comp107028_c0,comp107028_c1,comp108154_c0,comp108600_c0,comp108765_c0,comp109657_c0,comp109889_c0,comp110374_c0,comp110583_c0,comp110680_c1,comp110680_c3,comp110824_c1,comp110851_c0,comp110950_c0,comp111323_c0,comp111907_c0,comp11…
Energy production and conversion	C	840	comp100265_c0,comp1003449_c0,comp100497_c0,comp100727_c0,comp100767_c0,comp100826_c0,comp100886_c0,comp100886_c1,comp101106_c0,comp101249_c0,comp101646_c0,comp1017022_c0,comp101772_c0,comp101782_c3,comp101968_c0,comp102032_c0,comp102069_c1,comp102240_c0,comp102290_c0,comp102413_c0,comp1025719_c0,comp102636_c0,comp102685_c0,comp1027421_c0,comp10283_c0,comp103000_c0,comp103006_c0,comp103038_c1,comp…
Cell cycle control and mitosis	D	532	comp100692_c0,comp101087_c0,comp101889_c0,comp102033_c0,comp102175_c0,comp102187_c0,comp102322_c0,comp102518_c0,comp1027735_c0,comp102938_c0,comp10300_c0,comp103232_c0,comp1033435_c0,comp1035_c0,comp1040695_c0,comp104523_c0,comp1045689_c0,comp104898_c0,comp104928_c0,comp105137_c0,comp105479_c0,comp105527_c0,comp105898_c0,comp105898_c1,comp106328_c0,comp106447_c0,comp1064665_c0,comp106649_c0,comp1…
Amino Acid metabolis and transport	E	678	comp100307_c1,comp1007975_c0,comp101121_c0,comp101534_c0,comp101718_c0,comp101758_c0,comp101827_c0,comp101827_c1,comp101905_c0,comp101987_c0,comp1019971_c0,comp1022383_c0,comp102283_c0,comp102718_c0,comp102959_c1,comp103104_c0,comp103177_c0,comp103194_c0,comp103518_c0,comp103599_c0,comp103607_c0,comp103763_c0,comp1038116_c0,comp104249_c0,comp104700_c0,comp104719_c0,comp104729_c0,comp104729_c1,com…
Nucleotide metabolism and transport	F	213	comp100279_c0,comp102811_c0,comp103266_c1,comp103447_c0,comp103947_c2,comp104174_c0,comp104192_c0,comp10453_c0,comp105169_c0,comp105675_c0,comp105675_c1,comp105675_c2,comp106270_c0,comp106270_c1,comp106270_c2,comp106284_c0,comp106703_c0,comp106703_c1,comp107141_c0,comp107208_c0,comp107380_c0,comp107484_c0,comp108688_c0,comp108798_c0,comp108973_c0,comp109584_c0,comp109714_c0,comp109777_c0,comp1102…
Carbohydrate metabolism and transporn	G	751	comp100108_c1,comp100384_c0,comp100497_c0,comp100727_c0,comp100751_c0,comp100754_c0,comp100767_c0,comp100846_c0,comp101072_c0,comp101300_c0,comp101353_c0,comp1015949_c0,comp101810_c0,comp101874_c1,comp1019128_c0,comp101968_c0,comp101998_c0,comp102032_c0,comp102069_c1,comp102078_c0,comp102236_c1,comp102244_c0,comp102244_c1,comp102253_c0,comp102290_c0,comp102502_c0,comp102685_c0,comp103000_c0,comp1…
Coenzyme metabolism	H	206	comp101436_c0,comp1017022_c0,comp1024806_c0,comp103332_c1,comp103332_c2,comp103332_c3,comp1033489_c0,comp103365_c0,comp103365_c1,comp103365_c2,comp103365_c3,comp10670_c0,comp106759_c0,comp1070999_c0,comp108017_c0,comp108726_c0,comp109177_c0,comp109214_c0,comp109280_c0,comp109687_c0,comp109687_c5,comp110269_c0,comp110354_c0,comp110551_c0,comp110698_c0,comp111427_c0,comp111689_c0,comp111703_c0,comp…
Lipid metabolism	I	744	comp100075_c0,comp100703_c0,comp1008813_c0,comp1015364_c0,comp101639_c0,comp101806_c0,comp101806_c1,comp102024_c0,comp10219_c0,comp102210_c0,comp102506_c0,comp102556_c0,comp102581_c0,comp102682_c0,comp102868_c0,comp102901_c0,comp102923_c0,comp1034209_c0,comp103504_c2,comp103525_c0,comp103766_c0,comp104163_c0,comp104163_c1,comp104401_c0,comp104404_c0,comp104411_c0,comp104507_c0,comp104507_c1,comp1…
Tranlsation	J	1915	comp100078_c0,comp100080_c0,comp100140_c0,comp100194_c0,comp100194_c1,comp100194_c2,comp100198_c0,comp100332_c0,comp100332_c1,comp100349_c0,comp100533_c0,comp100652_c0,comp100695_c0,comp100859_c0,comp100889_c0,comp1009394_c0,comp100952_c0,comp101026_c1,comp1010614_c0,comp101086_c0,comp101165_c0,comp101221_c0,comp101247_c0,comp101247_c2,comp101291_c0,comp1015270_c0,comp1015872_c0,comp1016098_c0,co…
Transcription	K	918	comp100063_c0,comp100316_c0,comp100358_c0,comp100550_c0,comp100692_c0,comp100718_c0,comp1015758_c0,comp1020224_c0,comp102129_c0,comp1022903_c0,comp102305_c0,comp102384_c0,comp102384_c1,comp1026270_c0,comp1027570_c0,comp102778_c0,comp103118_c0,comp103143_c0,comp103166_c1,comp103364_c0,comp103501_c0,comp103532_c0,comp103598_c0,comp103621_c0,comp103727_c0,comp104152_c0,comp104156_c0,comp1042067_c0,c…
Replication and repair	L	564	comp100359_c0,comp101413_c0,comp1015758_c0,comp1016878_c0,comp1019182_c0,comp1019482_c0,comp1021345_c0,comp1022903_c0,comp1026270_c0,comp1028194_c0,comp102957_c0,comp103314_c0,comp104094_c0,comp1043650_c0,comp1048599_c0,comp1059860_c0,comp106075_c2,comp106309_c0,comp106649_c0,comp106764_c0,comp107012_c0,comp107042_c0,comp1075751_c0,comp107975_c0,comp108081_c0,comp108084_c0,comp108128_c1,comp10812…
Cell wall/membrane/envelop biogenesis	M	231	comp100398_c1,comp100759_c0,comp101591_c0,comp101714_c0,comp102502_c0,comp1034212_c0,comp1034484_c0,comp103808_c0,comp104046_c0,comp1046506_c0,comp105482_c1,comp105852_c3,comp106310_c0,comp106479_c0,comp106479_c1,comp107228_c0,comp108328_c0,comp108465_c0,comp108465_c1,comp108815_c0,comp108815_c1,comp108929_c0,comp109245_c0,comp109764_c0,comp109888_c0,comp111281_c0,comp111439_c0,comp111439_c1,comp…
Cell motility	N	18	comp121981_c1,comp122821_c0,comp124313_c0,comp124882_c0,comp1577802_c0,comp1614873_c0,comp184128_c0,comp2514_c0,comp2984_c0,comp2984_c1,comp381920_c0,comp473908_c0,comp577696_c0,comp59858_c0,comp63300_c0,comp78071_c0,comp85467_c0,comp86514_c0
Post-translational modification, protein turnover, chaperon	O	2400	comp100017_c0,comp100110_c0,comp100121_c1,comp10026_c0,comp100541_c0,comp100604_c0,comp100665_c1,comp100803_c0,comp100873_c0,comp100900_c0,comp100_c0,comp101036_c1,comp101051_c0,comp101051_c2,comp101088_c0,comp101094_c0,comp101097_c0,comp101152_c0,comp101245_c0,comp101269_c0,comp101270_c0,comp101459_c1,comp101459_c2,comp101511_c0,comp1015230_c0,comp101567_c0,comp101567_c1,comp101686_c0,comp101702…
omp93043_c0,comp93050_c0,comp930832_c0,comp93118_c1,comp93328_c0,comp93348_c0,comp93421_c0,comp93421_c1,comp93495_c0,comp93613_c0,comp936856_c0,comp93805_c0,comp938328_c0,comp938778_c0,comp93917_c0,comp939460_c0,comp939973_c0,comp94027_c0,comp94027_c1,comp94178_c0,comp94188_c0,comp94188_c1,comp94188_c2,comp94284_c0,comp94361_c0,comp94368_c0,comp943_c0,comp94480_c0,comp94638_c0,comp94860_c1,comp94…
Inorganic ion transport and metabolism	P	523	comp100335_c1,comp100439_c1,comp100439_c2,comp100772_c0,comp101121_c0,comp101332_c0,comp101374_c0,comp101469_c0,comp1016110_c0,comp101918_c0,comp102008_c0,comp102393_c0,comp102830_c0,comp1028773_c0,comp102890_c0,comp102890_c1,comp1029888_c0,comp103023_c0,comp103266_c1,comp104022_c0,comp1042589_c0,comp1043837_c0,comp104500_c0,comp104509_c0,comp104538_c0,comp1046572_c0,comp104681_c1,comp1047725_c0,…
Secondary Structure	Q	801	comp100093_c0,comp100122_c0,comp100137_c0,comp100659_c0,comp100874_c0,comp101101_c0,comp101190_c0,comp101564_c0,comp101630_c0,comp101649_c0,comp101707_c0,comp101740_c0,comp1017432_c0,comp101743_c0,comp101806_c0,comp101806_c1,comp101842_c1,comp101861_c0,comp102004_c0,comp102162_c0,comp10219_c0,comp102262_c0,comp102569_c0,comp102569_c1,comp102573_c0,comp1026340_c0,comp102833_c0,comp102901_c0,comp10…
General Functional Prediction only	R	3110	comp100287_c0,comp100354_c0,comp100354_c1,comp100365_c0,comp100468_c0,comp100479_c0,comp100507_c0,comp100593_c0,comp100597_c0,comp100781_c0,comp100898_c0,comp100964_c0,comp100997_c0,comp101012_c0,comp101016_c0,comp101074_c0,comp101087_c0,comp101100_c0,comp101132_c0,comp101175_c1,comp101203_c1,comp101233_c0,comp101244_c0,comp101270_c0,comp101273_c1,comp101301_c1,comp101397_c2,comp101425_c0,comp101…
c0,comp39789_c0,comp39802_c1,comp39881_c0,comp39991_c0,comp40292_c0,comp40377_c0,comp403838_c0,comp404302_c0,comp4043_c0,comp408740_c0,comp41006_c0,comp411410_c0,comp4122_c0,comp412878_c0,comp41385_c0,comp419300_c0,comp42030_c0,comp42034_c0,comp421551_c0,comp421870_c0,comp422679_c0,comp42452_c0,comp42471_c0,comp42565_c0,comp42735_c0,comp43217_c0,comp432955_c0,comp43316_c0,comp433192_c0,comp43428_…
Function Unknown	S	736	comp100074_c0,comp100620_c0,comp100737_c0,comp100921_c0,comp101136_c0,comp101354_c0,comp102030_c0,comp102213_c0,comp102226_c0,comp102226_c1,comp102319_c0,comp1028273_c0,comp103011_c0,comp103034_c0,comp1030443_c0,comp103068_c0,comp103382_c0,comp103433_c0,comp103472_c0,comp103477_c1,comp103524_c0,comp1038879_c0,comp104145_c0,comp104305_c0,comp104497_c0,comp104508_c0,comp104668_c0,comp104779_c1,comp…
Signal Transduction	T	1664	comp10029_c0,comp100354_c0,comp100492_c0,comp100492_c1,comp1005103_c0,comp100692_c0,comp100840_c0,comp101015_c0,comp101015_c2,comp101026_c0,comp101089_c0,comp101121_c0,comp101149_c0,comp101233_c0,comp101321_c1,comp101398_c0,comp1015463_c0,comp101623_c0,comp101655_c0,comp101703_c0,comp101950_c0,comp101958_c0,comp1019848_c0,comp102008_c0,comp102011_c0,comp102011_c1,comp1020135_c0,comp1020399_c0,com…
Intracellular trafficing and secretion	U	990	comp100306_c0,comp1005103_c0,comp100664_c0,comp100866_c0,comp100866_c1,comp101186_c0,comp101212_c0,comp101451_c0,comp101571_c0,comp1016681_c0,comp1017419_c0,comp102376_c0,comp102376_c1,comp1023812_c0,comp102402_c0,comp1024344_c0,comp102678_c0,comp102678_c1,comp102678_c2,comp102843_c0,comp1029905_c0,comp103042_c0,comp103042_c1,comp103397_c0,comp103610_c0,comp1036136_c0,comp103650_c1,comp103919_c0,…
Defense mechanisms	V	151	comp100064_c0,comp100575_c0,comp102528_c2,comp102874_c1,comp102931_c0,comp104986_c0,comp105552_c1,comp106452_c0,comp107117_c0,comp107289_c0,comp107297_c0,comp107407_c0,comp107769_c0,comp107989_c0,comp108018_c0,comp108072_c0,comp108076_c1,comp108799_c0,comp109172_c0,comp109682_c0,comp109929_c0,comp109986_c0,comp110313_c0,comp11046_c0,comp110638_c0,comp110763_c1,comp110796_c0,comp111182_c0,comp1112…
Extracellular structures	W	30	comp102502_c0,comp10308_c0,comp107325_c0,comp112537_c1,comp113348_c0,comp113956_c0,comp114871_c0,comp115743_c0,comp115935_c0,comp116397_c0,comp117041_c0,comp1178961_c0,comp118424_c0,comp119395_c0,comp119850_c0,comp120321_c0,comp120810_c0,comp121270_c0,comp122104_c0,comp124058_c0,comp1325397_c0,comp1536334_c0,comp17058_c0,comp17438_c0,comp337483_c0,comp452988_c0,comp78266_c0,comp801482_c0,comp8401…
Unamed protein	X	2	comp110832_c0,comp67081_c2
Nuclear structure	Y	72	comp105389_c0,comp114036_c0,comp114168_c0,comp116665_c0,comp117043_c0,comp117756_c0,comp118003_c0,comp118349_c0,comp119029_c0,comp120571_c0,comp121146_c0,comp121492_c1,comp121625_c0,comp121718_c0,comp122948_c0,comp123100_c0,comp123204_c0,comp123343_c0,comp123359_c0,comp123438_c0,comp123725_c0,comp123759_c0,comp124039_c0,comp124114_c0,comp124171_c0,comp124633_c0,comp124668_c0,comp124909_c0,comp124…
Cytoskeleton	Z	736	comp100060_c1,comp100795_c0,comp100795_c1,comp101089_c0,comp101234_c0,comp101285_c0,comp1015660_c0,comp1016064_c0,comp101611_c0,comp101611_c1,comp101611_c2,comp101611_c3,comp10162_c0,comp1016510_c0,comp1016681_c0,comp1016714_c0,comp101673_c0,comp1016919_c0,comp101876_c0,comp101937_c0,comp101958_c0,comp101962_c0,comp102030_c2,comp1020366_c0,comp102117_c0,comp102119_c0,comp102175_c0,comp1026977_c0,…
