# Supplementary material for: RNA-seq for gene identification and transcript profiling in relation to root growth of bermudagrass (Cynodon dactylon) under salinity stress
Source: BMC Genomics. 2015 Aug 4;16(1):575. doi: 10.1186/s12864-015-1799-3 (PMC4523028; doi:10.1186/s12864-015-1799-3)
Supplement: Additional file 3: — KEGG_classification. (XLS 264 kb) [file 12864_2015_1799_MOESM3_ESM.xls]

Pathway Hierarchy1	Pathway Hierarchy2	KEGG Pathway	Pathway ID	Gene Number	Gene IDs
Cellular Processes	Cell communication	Adherens junction	ko04520	77	comp95748_c0,comp108958_c0,comp1520541_c0,comp1406311_c0,comp35136_c0,comp465282_c0,comp116850_c0,comp105337_c0,comp1562049_c0,comp106900_c0,comp2586828_c0,comp85200_c0,comp44382_c1,comp112180_c2,comp1656571_c0,comp651_c0,comp92052_c0,comp1421415_c0,comp119334_c0,comp106283_c0,comp112099_c1,comp101285_c0,comp82846_c0,comp7308_c0,comp97369_c0,comp112398_c0,comp117297_c0,comp98185_c0,comp124378_c0,…
Cellular Processes	Cell communication	Focal adhesion	ko04510	111	comp114400_c0,comp109207_c0,comp105337_c1,comp108961_c2,comp651349_c0,comp112455_c1,comp112455_c2,comp85729_c0,comp391623_c0,comp1306206_c0,comp34291_c0,comp2473440_c0,comp60490_c0,comp1599860_c0,comp43504_c0,comp353100_c0,comp34878_c0,comp116177_c0,comp108626_c0,comp763618_c0,comp1526886_c0,comp88440_c0,comp1020694_c0,comp2375160_c0,comp78257_c0,comp105337_c2,comp1129738_c0,comp303365_c0,comp107…
Cellular Processes	Cell communication	Gap junction	ko04540	98	comp747362_c0,comp119513_c0,comp776612_c0,comp61386_c0,comp97451_c0,comp333093_c0,comp64362_c0,comp1599860_c0,comp25568_c1,comp25568_c0,comp933215_c0,comp105243_c1,comp116177_c0,comp890338_c0,comp273556_c0,comp10300_c0,comp70692_c0,comp101611_c0,comp78257_c0,comp88643_c0,comp48165_c0,comp750095_c0,comp2026144_c0,comp106467_c1,comp40514_c0,comp78021_c1,comp101611_c3,comp583300_c0,comp1161616_c0,co…
Cellular Processes	Cell communication	Tight junction	ko04530	99	comp31871_c0,comp303365_c0,comp105337_c2,comp43068_c1,comp1129738_c0,comp1867533_c0,comp19779_c0,comp53692_c0,comp27632_c0,comp10300_c0,comp1341560_c0,comp1526886_c0,comp1359240_c0,comp88440_c0,comp60490_c0,comp1599860_c0,comp34878_c0,comp78857_c1,comp112099_c0,comp763618_c0,comp108961_c2,comp105337_c1,comp651349_c0,comp111502_c0,comp122387_c0,comp115809_c0,comp391623_c0,comp84920_c0,comp36938_c0…
Cellular Processes	Cell growth and death	Apoptosis	ko04210	35	comp740959_c0,comp1353946_c0,comp108894_c0,comp69960_c0,comp622410_c0,comp1864670_c0,comp125626_c0,comp120544_c1,comp112468_c0,comp931349_c0,comp138693_c0,comp116022_c0,comp108302_c0,comp571807_c0,comp56359_c0,comp482052_c0,comp828_c1,comp273556_c0,comp14891_c0,comp26157_c0,comp102413_c0,comp482917_c0,comp96098_c0,comp105198_c2,comp105848_c0,comp259279_c0,comp105002_c1,comp71409_c0,comp943818_c0,…
Cellular Processes	Cell growth and death	Cell cycle	ko04110	212	comp122179_c0,comp93389_c0,comp104898_c0,comp122849_c0,comp97045_c0,comp121984_c0,comp199_c0,comp806883_c0,comp108373_c0,comp121053_c0,comp199_c1,comp1181_c0,comp1563621_c0,comp93389_c1,comp217349_c0,comp118791_c0,comp1334635_c0,comp121089_c1,comp124678_c0,comp486528_c0,comp2183789_c0,comp58665_c0,comp119275_c0,comp121714_c0,comp2711_c0,comp572576_c0,comp120304_c0,comp554860_c0,comp1142383_c0,com…
Cellular Processes	Cell growth and death	Cell cycle - Caulobacter	ko04112	14	comp118868_c0,comp120329_c0,comp115167_c0,comp120240_c1,comp112850_c0,comp120627_c0,comp116305_c0,comp122976_c0,comp123002_c0,comp122631_c0,comp118662_c0,comp120021_c1,comp109954_c0,comp116204_c0
Cellular Processes	Cell growth and death	Cell cycle - yeast	ko04111	151	comp53692_c1,comp965640_c0,comp82069_c0,comp114608_c0,comp121421_c0,comp67595_c0,comp69504_c0,comp124222_c0,comp109705_c0,comp113259_c0,comp554860_c0,comp119353_c0,comp58834_c0,comp119522_c0,comp120304_c0,comp2711_c0,comp121714_c0,comp119275_c0,comp114663_c0,comp124423_c0,comp486528_c0,comp114810_c0,comp53692_c0,comp125399_c0,comp122387_c0,comp121053_c0,comp108373_c0,comp111502_c0,comp104898_c0,c…
Cellular Processes	Cell growth and death	Meiosis - yeast	ko04113	115	comp385799_c0,comp122129_c0,comp122340_c0,comp118612_c0,comp35840_c0,comp2636_c0,comp62497_c0,comp1108044_c0,comp124788_c0,comp122190_c0,comp119514_c0,comp25523_c0,comp922_c0,comp102845_c0,comp479644_c0,comp117566_c0,comp522995_c0,comp99623_c0,comp78287_c0,comp1523390_c0,comp122457_c0,comp122073_c0,comp40778_c0,comp57051_c0,comp116811_c0,comp114388_c0,comp124440_c0,comp602468_c0,comp1045689_c0,co…
Cellular Processes	Cell growth and death	Oocyte meiosis	ko04114	192	comp856129_c0,comp259279_c0,comp1300776_c0,comp105848_c0,comp125555_c0,comp105515_c2,comp122319_c0,comp124699_c0,comp26157_c0,comp26228_c0,comp122031_c0,comp1306206_c0,comp43867_c1,comp73383_c0,comp124144_c0,comp119861_c0,comp118398_c0,comp108626_c0,comp41433_c0,comp14766_c0,comp555627_c0,comp115809_c0,comp7092_c0,comp69960_c0,comp6559_c0,comp115571_c0,comp236036_c0,comp929374_c0,comp108513_c0,co…
Cellular Processes	Cell growth and death	p53 signaling pathway	ko04115	53	comp1252624_c0,comp56359_c0,comp90372_c0,comp122953_c1,comp961896_c0,comp112182_c0,comp931349_c0,comp119692_c0,comp112792_c0,comp282675_c0,comp138693_c0,comp101925_c1,comp121243_c0,comp121230_c0,comp118353_c0,comp108685_c0,comp117414_c0,comp622410_c0,comp1864670_c0,comp125626_c0,comp111833_c0,comp124899_c0,comp2228686_c0,comp108513_c0,comp118536_c0,comp101925_c0,comp73383_c0,comp114336_c1,comp125…
Cellular Processes	Cell motility	Regulation of actin cytoskeleton	ko04810	182	comp587328_c0,comp97472_c0,comp73189_c2,comp296253_c0,comp81194_c0,comp1521099_c0,comp16_c0,comp107351_c0,comp651_c1,comp97612_c1,comp109447_c0,comp111210_c0,comp92052_c0,comp106000_c0,comp1151090_c0,comp78126_c2,comp106283_c0,comp111188_c0,comp7308_c0,comp97610_c0,comp1703461_c0,comp101285_c0,comp97369_c0,comp688470_c0,comp98185_c0,comp1029836_c0,comp2347027_c0,comp1208931_c0,comp97472_c1,comp11…
Cellular Processes	Transport and catabolism	Endocytosis	ko04144	222	comp108251_c0,comp1599860_c0,comp62384_c0,comp101623_c0,comp93421_c1,comp113160_c0,comp121761_c0,comp347433_c0,comp123101_c0,comp108555_c0,comp123542_c0,comp116638_c0,comp105245_c1,comp120013_c2,comp86256_c0,comp1299701_c0,comp89968_c0,comp779185_c0,comp113462_c0,comp547389_c0,comp118562_c0,comp109296_c0,comp101212_c0,comp64900_c0,comp1566378_c0,comp120259_c0,comp123392_c0,comp921623_c0,comp52886…
Cellular Processes	Transport and catabolism	Lysosome	ko04142	151	comp202275_c0,comp2501788_c0,comp115227_c1,comp14213_c0,comp1967304_c0,comp109619_c0,comp101186_c0,comp76381_c0,comp109943_c0,comp119146_c0,comp1938686_c0,comp112692_c1,comp38727_c0,comp104816_c0,comp1518900_c0,comp3079386_c0,comp1412365_c0,comp22875_c0,comp1549052_c0,comp1682284_c0,comp55504_c1,comp281_c0,comp79549_c0,comp17696_c0,comp13412_c0,comp1582196_c0,comp114989_c0,comp926468_c0,comp12235…
Cellular Processes	Transport and catabolism	Peroxisome	ko04146	166	comp111128_c0,comp111699_c0,comp2342221_c0,comp124465_c0,comp110862_c1,comp116554_c1,comp1064586_c0,comp117077_c0,comp1388029_c0,comp51049_c0,comp119571_c0,comp42530_c0,comp1140169_c0,comp106410_c0,comp115686_c1,comp109647_c0,comp191210_c0,comp105580_c0,comp1016110_c0,comp932849_c0,comp121169_c1,comp842793_c0,comp123181_c0,comp870858_c0,comp1836781_c0,comp89801_c0,comp1328991_c0,comp73759_c0,comp…
Cellular Processes	Transport and catabolism	Phagosome	ko04145	269	comp107483_c0,comp715646_c0,comp105337_c2,comp750095_c0,comp22554_c0,comp1526886_c0,comp119712_c0,comp40682_c0,comp105682_c0,comp1302718_c0,comp34878_c0,comp353100_c0,comp101100_c0,comp118796_c0,comp1137165_c0,comp1142159_c0,comp109773_c0,comp747362_c0,comp100781_c0,comp115964_c0,comp1230399_c0,comp154503_c0,comp104512_c0,comp704141_c0,comp921403_c0,comp2361891_c0,comp2622111_c0,comp125394_c0,com…
Cellular Processes	Transport and catabolism	Regulation of autophagy	ko04140	34	comp119712_c0,comp105049_c0,comp124733_c0,comp1325171_c0,comp120306_c0,comp262841_c0,comp83484_c0,comp918723_c0,comp1884396_c0,comp18721_c0,comp101453_c0,comp121085_c0,comp66058_c0,comp123859_c0,comp112604_c0,comp120758_c0,comp121156_c0,comp114312_c0,comp519167_c0,comp29841_c0,comp106295_c0,comp63549_c0,comp104909_c0,comp44518_c0,comp101655_c0,comp83484_c2,comp105049_c1,comp66058_c2,comp118487_c0…
Environmental Information Processing	Membrane transport	ABC transporters	ko02010	97	comp636326_c0,comp965555_c0,comp567_c1,comp104390_c1,comp1200487_c0,comp67536_c0,comp93056_c0,comp107250_c0,comp54241_c0,comp113182_c2,comp125430_c0,comp74353_c0,comp82435_c1,comp1883976_c0,comp113046_c0,comp117434_c1,comp86009_c0,comp124081_c0,comp1037308_c0,comp67277_c0,comp123158_c0,comp101707_c0,comp124456_c0,comp97022_c0,comp62371_c0,comp94037_c0,comp1178540_c0,comp1145428_c0,comp122240_c0,c…
Environmental Information Processing	Membrane transport	Bacterial secretion system	ko03070	13	comp295426_c0,comp124696_c0,comp120609_c0,comp286205_c0,comp121460_c0,comp1976171_c0,comp121005_c0,comp109033_c0,comp121449_c0,comp117453_c0,comp122101_c1,comp119106_c1,comp112442_c0
Environmental Information Processing	Signal transduction	Calcium signaling pathway	ko04020	116	comp30763_c0,comp116918_c0,comp114827_c1,comp108302_c0,comp113374_c0,comp92877_c0,comp325634_c0,comp8359_c0,comp1317129_c0,comp22202_c0,comp104961_c2,comp115813_c0,comp44315_c0,comp1708346_c0,comp1459574_c0,comp85364_c0,comp946699_c0,comp1041750_c0,comp632_c1,comp1541841_c0,comp109119_c0,comp91993_c2,comp778113_c0,comp709367_c0,comp69960_c0,comp22371_c0,comp1205057_c0,comp106153_c0,comp3226496_c0…
Environmental Information Processing	Signal transduction	ErbB signaling pathway	ko04012	47	comp943818_c0,comp1319084_c0,comp502916_c0,comp117857_c0,comp117212_c0,comp116850_c0,comp116177_c0,comp26926_c1,comp107988_c1,comp1599860_c0,comp1385100_c0,comp37414_c1,comp1021345_c0,comp38310_c0,comp78257_c0,comp37919_c0,comp659100_c0,comp112180_c2,comp119675_c0,comp55218_c0,comp267456_c0,comp583300_c0,comp82846_c0,comp571807_c0,comp40514_c0,comp1019182_c0,comp93075_c0,comp482052_c0,comp26804_c…
Environmental Information Processing	Signal transduction	HIF-1 signaling pathway	ko04066	122	comp116622_c0,comp114887_c0,comp124275_c0,comp124378_c0,comp114157_c0,comp117297_c0,comp116662_c2,comp26804_c1,comp105352_c0,comp1427344_c0,comp82846_c0,comp114052_c0,comp108360_c0,comp95420_c0,comp1952028_c0,comp121640_c0,comp123086_c0,comp525324_c0,comp149491_c0,comp1519703_c0,comp104055_c0,comp124842_c0,comp81194_c0,comp296253_c0,comp122471_c0,comp107776_c1,comp103688_c0,comp77828_c0,comp60896…
Environmental Information Processing	Signal transduction	Hedgehog signaling pathway	ko04340	36	comp84696_c0,comp113301_c3,comp115074_c2,comp119513_c0,comp117212_c0,comp776612_c0,comp103032_c0,comp649465_c0,comp117927_c0,comp82190_c0,comp75702_c0,comp115074_c1,comp118461_c1,comp2288_c1,comp273556_c0,comp113301_c1,comp119316_c1,comp2288_c0,comp484421_c0,comp124326_c0,comp115074_c0,comp119675_c0,comp113301_c0,comp103421_c0,comp93075_c0,comp113643_c1,comp116656_c0,comp113301_c2,comp62286_c0,co…
Environmental Information Processing	Signal transduction	Hippo signaling pathway	ko04390	103	comp120151_c0,comp18172_c0,comp35840_c0,comp120712_c0,comp651_c1,comp93140_c0,comp478943_c0,comp117313_c0,comp107357_c1,comp92052_c0,comp114388_c0,comp651_c0,comp106283_c0,comp824964_c0,comp1523390_c0,comp101285_c0,comp97369_c0,comp43867_c0,comp98185_c0,comp100060_c1,comp113643_c1,comp114141_c0,comp107030_c0,comp90296_c0,comp105337_c0,comp112065_c0,comp106900_c0,comp44382_c1,comp85200_c0,comp1193…
Environmental Information Processing	Signal transduction	Hippo signaling pathway -fly	ko04391	78	comp108961_c1,comp886164_c0,comp572576_c0,comp1142383_c0,comp44382_c0,comp106283_c2,comp112414_c0,comp922399_c0,comp67694_c1,comp67595_c0,comp53692_c1,comp97076_c1,comp108241_c1,comp114608_c0,comp2380820_c0,comp90576_c0,comp24737_c0,comp65137_c0,comp85449_c1,comp105515_c0,comp105337_c1,comp108961_c2,comp111502_c0,comp651349_c0,comp199_c0,comp555627_c0,comp115809_c0,comp122387_c0,comp7092_c0,comp4…
Environmental Information Processing	Signal transduction	Jak-STAT signaling pathway	ko04630	12	comp124213_c0,comp482052_c0,comp121089_c0,comp124380_c0,comp165390_c0,comp124378_c0,comp114887_c0,comp122962_c0,comp1353946_c0,comp943818_c0,comp121089_c1,comp571807_c0
Environmental Information Processing	Signal transduction	MAPK signaling pathway	ko04010	123	comp2387974_c0,comp296253_c0,comp657849_c0,comp61894_c1,comp107117_c0,comp1556_c0,comp119613_c0,comp81194_c0,comp960312_c0,comp108894_c0,comp27172_c0,comp120544_c1,comp445600_c0,comp112468_c0,comp1202595_c0,comp2701958_c0,comp82846_c0,comp15953_c0,comp116022_c0,comp83581_c0,comp95282_c2,comp1907929_c0,comp80838_c0,comp1407627_c0,comp83581_c1,comp2445884_c0,comp112602_c1,comp1194980_c0,comp112602_…
Environmental Information Processing	Signal transduction	MAPK signaling pathway - fly	ko04013	15	comp115571_c0,comp116850_c0,comp116177_c0,comp110122_c0,comp112180_c2,comp117297_c0,comp78257_c0,comp583300_c0,comp112180_c0,comp55218_c0,comp296253_c0,comp40514_c0,comp81194_c0,comp502916_c0,comp82846_c0
Environmental Information Processing	Signal transduction	MAPK signaling pathway - yeast	ko04011	5	comp113820_c0,comp125481_c0,comp111088_c0,comp112821_c0,comp120622_c0
Environmental Information Processing	Signal transduction	NF-kappa B signaling pathway	ko04064	19	comp112099_c0,comp112398_c0,comp56359_c0,comp112099_c1,comp113849_c1,comp931349_c0,comp101269_c0,comp108958_c0,comp115916_c0,comp71292_c0,comp43068_c1,comp125626_c0,comp43068_c0,comp622410_c0,comp105198_c2,comp119369_c0,comp54904_c0,comp42741_c0,comp828_c1
Environmental Information Processing	Signal transduction	Notch signaling pathway	ko04330	22	comp217349_c0,comp93389_c1,comp72465_c2,comp124213_c0,comp120580_c0,comp165390_c0,comp119322_c0,comp123993_c0,comp118791_c0,comp121089_c1,comp116893_c0,comp125499_c0,comp121089_c0,comp93389_c0,comp124329_c0,comp365860_c0,comp114887_c0,comp124378_c0,comp107018_c0,comp118791_c1,comp53719_c0,comp112103_c0
Environmental Information Processing	Signal transduction	PI3K-Akt signaling pathway	ko04151	217	comp1326307_c0,comp296253_c0,comp608968_c0,comp64303_c1,comp68222_c1,comp81194_c0,comp93140_c0,comp662123_c0,comp16348_c0,comp72571_c1,comp1519703_c0,comp39444_c0,comp1857834_c0,comp1161897_c0,comp107357_c1,comp120219_c0,comp824964_c0,comp124440_c0,comp114388_c0,comp108360_c0,comp43867_c0,comp117757_c0,comp42029_c0,comp119648_c0,comp113643_c1,comp109951_c2,comp120474_c0,comp107030_c0,comp94890_c0…
Environmental Information Processing	Signal transduction	Phosphatidylinositol signaling system	ko04070	106	comp1838689_c0,comp125552_c0,comp114391_c0,comp88614_c0,comp109447_c0,comp11_c1,comp112020_c0,comp317486_c0,comp115228_c0,comp11_c0,comp76403_c0,comp587328_c0,comp81066_c0,comp117286_c0,comp1112164_c0,comp688470_c0,comp123033_c0,comp410156_c0,comp103266_c1,comp113256_c0,comp78126_c2,comp100789_c0,comp120671_c0,comp109043_c0,comp111188_c0,comp105391_c0,comp123448_c0,comp85841_c0,comp1305722_c0,com…
Environmental Information Processing	Signal transduction	Plant hormone signal transduction	ko04075	221	comp116798_c0,comp115237_c0,comp124674_c2,comp124805_c0,comp106248_c0,comp105780_c0,comp122907_c2,comp109756_c0,comp115844_c0,comp113423_c2,comp94273_c0,comp117279_c0,comp118578_c0,comp124566_c0,comp112397_c0,comp122014_c0,comp117367_c0,comp108588_c0,comp122213_c1,comp1601159_c0,comp107802_c0,comp65657_c0,comp113530_c0,comp116587_c0,comp13703_c0,comp23269_c1,comp79854_c0,comp125250_c0,comp105083_…
Environmental Information Processing	Signal transduction	TGF-beta signaling pathway	ko04350	63	comp112180_c0,comp53692_c1,comp236036_c0,comp81194_c0,comp115571_c0,comp4099_c0,comp104055_c0,comp165390_c0,comp106804_c1,comp1027026_c0,comp267456_c0,comp55218_c0,comp573463_c0,comp114388_c0,comp42700_c0,comp105352_c1,comp7308_c0,comp82846_c0,comp40514_c0,comp121089_c0,comp2711_c0,comp215125_c0,comp561405_c0,comp105352_c0,comp114887_c0,comp112840_c0,comp124378_c0,comp117297_c0,comp38547_c0,comp2…
Environmental Information Processing	Signal transduction	Two-component system	ko02020	48	comp110358_c0,comp122343_c1,comp102413_c0,comp3321018_c0,comp14891_c0,comp103415_c0,comp1882589_c0,comp91581_c0,comp116877_c0,comp859702_c0,comp1573412_c0,comp37345_c0,comp2374242_c0,comp96098_c0,comp867091_c0,comp725877_c0,comp1310710_c0,comp67383_c0,comp105002_c1,comp107758_c0,comp13925_c0,comp3432_c0,comp37345_c1,comp104969_c1,comp408358_c0,comp1025719_c0,comp1322104_c0,comp111648_c1,comp10319…
Environmental Information Processing	Signal transduction	VEGF signaling pathway	ko04370	51	comp105848_c0,comp112180_c2,comp659100_c0,comp78257_c0,comp259279_c0,comp107483_c0,comp26157_c0,comp482917_c0,comp121849_c0,comp1020694_c0,comp353100_c0,comp43504_c0,comp1599860_c0,comp116191_c0,comp2473440_c0,comp34291_c0,comp99657_c0,comp87954_c0,comp465282_c0,comp116177_c0,comp116850_c0,comp116344_c0,comp109207_c0,comp114400_c0,comp1406311_c0,comp502916_c0,comp943818_c0,comp112468_c0,comp12054…
Environmental Information Processing	Signal transduction	Wnt signaling pathway	ko04310	106	comp108894_c0,comp120151_c0,comp121230_c0,comp104055_c0,comp120712_c0,comp119369_c0,comp93140_c0,comp117313_c0,comp106804_c1,comp43068_c0,comp62781_c1,comp120544_c1,comp112468_c0,comp2000100_c0,comp101925_c0,comp105352_c0,comp215125_c0,comp112398_c0,comp2406793_c0,comp306487_c0,comp1208931_c0,comp124378_c0,comp114887_c0,comp113643_c1,comp122953_c1,comp42700_c0,comp112182_c0,comp1027026_c0,comp112…
Environmental Information Processing	Signal transduction	mTOR signaling pathway	ko04150	82	comp119667_c0,comp113655_c3,comp78257_c0,comp1385100_c0,comp918723_c0,comp88440_c0,comp36259_c0,comp120306_c0,comp170600_c0,comp13352_c0,comp26926_c1,comp1026786_c0,comp125617_c0,comp85729_c0,comp77897_c0,comp391623_c0,comp117857_c0,comp1857741_c0,comp5665_c0,comp115571_c0,comp101655_c0,comp113300_c0,comp26804_c0,comp8778_c0,comp105481_c0,comp63549_c0,comp112180_c0,comp1353946_c0,comp1040695_c0,c…
Environmental Information Processing	Signaling molecules and interaction	Cell adhesion molecules (CAMs)	ko04514	2	comp67578_c1,comp1623714_c0
Environmental Information Processing	Signaling molecules and interaction	ECM-receptor interaction	ko04512	1	comp2404268_c0
Environmental Information Processing	Signaling molecules and interaction	Neuroactive ligand-receptor interaction	ko04080	14	comp106734_c3,comp7285_c0,comp591_c0,comp287198_c0,comp52722_c0,comp1545335_c0,comp7244_c0,comp97624_c0,comp109249_c0,comp106734_c5,comp99302_c0,comp122320_c0,comp2417894_c0,comp283997_c0
Genetic Information Processing	Folding, sorting and degradation	Proteasome	ko03050	106	comp40252_c0,comp112310_c0,comp2364220_c0,comp121455_c0,comp81677_c0,comp155596_c0,comp72925_c0,comp101459_c1,comp68221_c0,comp1904356_c0,comp111477_c0,comp114421_c0,comp78183_c1,comp46218_c0,comp122121_c0,comp107635_c0,comp148661_c0,comp109288_c0,comp109524_c0,comp106107_c0,comp1260784_c0,comp112532_c0,comp119989_c0,comp109740_c0,comp118858_c1,comp156179_c0,comp108839_c0,comp1574699_c0,comp11476…
Genetic Information Processing	Folding, sorting and degradation	Protein export	ko03060	60	comp115731_c0,comp117627_c0,comp154503_c0,comp1306307_c0,comp109528_c0,comp295426_c0,comp55460_c0,comp110761_c0,comp105029_c0,comp45452_c0,comp1976171_c0,comp121460_c0,comp109033_c0,comp118920_c0,comp83203_c0,comp122981_c1,comp103919_c0,comp115346_c1,comp610820_c0,comp25326_c0,comp61394_c0,comp122629_c0,comp124696_c0,comp65241_c0,comp968304_c0,comp117455_c0,comp105760_c0,comp70943_c1,comp1140485_…
Genetic Information Processing	Folding, sorting and degradation	Protein processing in endoplasmic reticulum	ko04141	393	comp22226_c0,comp110711_c0,comp1520619_c0,comp107052_c0,comp61876_c0,comp68577_c0,comp104058_c0,comp109562_c0,comp24952_c0,comp114036_c0,comp122214_c0,comp124461_c0,comp2364502_c0,comp1469388_c0,comp42626_c1,comp108753_c0,comp113548_c0,comp121026_c0,comp70978_c0,comp109416_c0,comp68998_c0,comp2036548_c0,comp780_c0,comp105789_c2,comp30744_c0,comp22294_c1,comp117075_c0,comp1324908_c0,comp103307_c0,…
Genetic Information Processing	Folding, sorting and degradation	RNA degradation	ko03018	195	comp944695_c0,comp96894_c0,comp1901_c0,comp108556_c0,comp118305_c0,comp1142119_c0,comp82395_c0,comp49375_c0,comp88195_c0,comp125527_c0,comp62152_c1,comp676696_c0,comp1907412_c0,comp50935_c0,comp67416_c0,comp1521354_c0,comp43072_c0,comp1532245_c0,comp103215_c0,comp1857457_c0,comp119169_c0,comp114707_c0,comp86978_c0,comp125080_c0,comp121806_c0,comp90094_c0,comp1227368_c0,comp734782_c0,comp61137_c0,…
Genetic Information Processing	Folding, sorting and degradation	SNARE interactions in vesicular transport	ko04130	37	comp111842_c0,comp1733_c0,comp574832_c0,comp112073_c0,comp111693_c0,comp110243_c0,comp108640_c0,comp108675_c0,comp110420_c0,comp92918_c0,comp118870_c0,comp112021_c0,comp108780_c0,comp104965_c0,comp1141059_c0,comp115199_c0,comp108752_c0,comp382964_c0,comp110705_c0,comp110137_c0,comp112212_c0,comp124359_c1,comp108332_c0,comp110868_c0,comp115835_c0,comp105241_c0,comp106090_c0,comp114604_c0,comp11293…
Genetic Information Processing	Folding, sorting and degradation	Sulfur relay system	ko04122	24	comp105227_c0,comp2979_c1,comp77453_c0,comp29758_c0,comp120123_c0,comp115658_c0,comp71031_c0,comp119980_c0,comp117139_c0,comp46068_c0,comp7661_c0,comp123563_c0,comp108017_c0,comp116407_c0,comp1030347_c0,comp25810_c0,comp114248_c0,comp368431_c0,comp116227_c0,comp1024806_c0,comp2979_c0,comp46240_c0,comp114918_c0,comp122315_c0
Genetic Information Processing	Folding, sorting and degradation	Ubiquitin mediated proteolysis	ko04120	227	comp86951_c0,comp1252624_c0,comp113457_c0,comp38547_c0,comp125135_c0,comp681554_c0,comp961896_c0,comp120673_c0,comp111180_c0,comp101925_c1,comp105352_c1,comp125661_c0,comp174_c0,comp112792_c0,comp102452_c0,comp198291_c0,comp123579_c0,comp113254_c0,comp6559_c0,comp117414_c0,comp120331_c0,comp1139971_c0,comp2538_c0,comp236036_c0,comp1525424_c0,comp929374_c0,comp118536_c0,comp107255_c0,comp95205_c0,…
Genetic Information Processing	Replication and repair	Base excision repair	ko03410	85	comp108414_c0,comp29203_c0,comp119895_c0,comp120383_c0,comp64356_c1,comp62915_c0,comp107975_c0,comp122237_c0,comp123430_c0,comp125531_c0,comp81727_c1,comp64356_c0,comp71576_c0,comp108128_c1,comp125618_c0,comp114166_c0,comp117305_c0,comp112805_c0,comp1164993_c0,comp445036_c0,comp16368_c0,comp112541_c0,comp111394_c0,comp114516_c0,comp116381_c0,comp843016_c0,comp1583116_c0,comp118343_c0,comp1363127_…
Genetic Information Processing	Replication and repair	DNA replication	ko03030	120	comp108905_c0,comp73554_c1,comp83705_c0,comp25355_c0,comp61193_c0,comp108905_c1,comp2504852_c0,comp116098_c0,comp99390_c0,comp125327_c0,comp83705_c1,comp47694_c0,comp120011_c0,comp46738_c0,comp341733_c0,comp112305_c0,comp110011_c0,comp111327_c0,comp1886604_c0,comp33173_c0,comp492802_c0,comp116279_c0,comp94250_c0,comp116595_c0,comp119731_c0,comp104094_c0,comp122911_c0,comp1191490_c0,comp117872_c0,…
Genetic Information Processing	Replication and repair	Fanconi anemia pathway	ko03460	108	comp1249967_c0,comp1186161_c0,comp1098_c0,comp124989_c0,comp100068_c0,comp1214643_c0,comp1481496_c0,comp70457_c1,comp105602_c0,comp73204_c1,comp108063_c0,comp790196_c0,comp123213_c0,comp117278_c0,comp73204_c3,comp125496_c0,comp3299_c1,comp75876_c0,comp123614_c1,comp118170_c0,comp1318311_c0,comp120703_c0,comp108990_c0,comp124472_c0,comp288635_c0,comp95825_c0,comp73204_c2,comp1598197_c0,comp1142_c1…
Genetic Information Processing	Replication and repair	Homologous recombination	ko03440	106	comp125496_c0,comp1797194_c0,comp111881_c0,comp123213_c0,comp108063_c0,comp790196_c0,comp117278_c0,comp1214643_c0,comp112490_c0,comp105602_c0,comp1249967_c0,comp1186161_c0,comp125134_c0,comp100068_c0,comp115496_c0,comp98079_c0,comp1142_c0,comp109139_c0,comp100211_c0,comp103848_c0,comp1019482_c0,comp95825_c0,comp1598197_c0,comp1142_c1,comp1318311_c0,comp108990_c0,comp124472_c0,comp54271_c0,comp111…
Genetic Information Processing	Replication and repair	Mismatch repair	ko03430	92	comp123650_c0,comp161426_c0,comp14368_c0,comp73204_c0,comp112413_c0,comp868_c0,comp2336553_c0,comp119916_c0,comp37010_c0,comp1167974_c0,comp124267_c0,comp597878_c0,comp109639_c0,comp873250_c0,comp118494_c1,comp74527_c0,comp124346_c0,comp11219_c0,comp15489_c0,comp73554_c0,comp450392_c0,comp112541_c0,comp54392_c0,comp16368_c0,comp445036_c0,comp30357_c0,comp13172_c0,comp66932_c0,comp116012_c0,comp12…
Genetic Information Processing	Replication and repair	Non-homologous end-joining	ko03450	20	comp2225635_c0,comp114166_c0,comp112805_c0,comp119045_c0,comp77134_c1,comp643041_c0,comp109505_c0,comp71334_c0,comp48003_c0,comp119918_c0,comp118249_c0,comp74757_c0,comp108128_c1,comp940555_c0,comp124221_c0,comp123352_c0,comp123917_c0,comp77134_c0,comp117369_c0,comp7548_c0
Genetic Information Processing	Replication and repair	Nucleotide excision repair	ko03420	138	comp125618_c0,comp1164993_c0,comp445036_c0,comp112541_c0,comp1098_c1,comp120299_c0,comp98531_c0,comp116012_c0,comp125342_c0,comp217724_c0,comp108414_c0,comp62915_c0,comp2055_c0,comp9192_c0,comp77613_c0,comp81727_c1,comp112413_c0,comp113665_c0,comp161426_c0,comp123650_c0,comp124267_c0,comp597878_c0,comp38479_c0,comp121894_c1,comp1167974_c0,comp119916_c0,comp105352_c0,comp2336553_c0,comp114847_c0,c…
Genetic Information Processing	Transcription	Basal transcription factors	ko03022	69	comp52869_c0,comp9192_c0,comp78631_c1,comp118099_c0,comp121458_c0,comp1354009_c0,comp679513_c0,comp125456_c0,comp115730_c0,comp107418_c0,comp84527_c0,comp109646_c0,comp120212_c0,comp117170_c1,comp58773_c0,comp122957_c0,comp54755_c0,comp105169_c0,comp113822_c0,comp113665_c0,comp124900_c0,comp114533_c0,comp121960_c0,comp113370_c0,comp38479_c0,comp97693_c2,comp115586_c0,comp121894_c1,comp81298_c0,co…
Genetic Information Processing	Transcription	RNA polymerase	ko03020	82	comp519860_c0,comp124939_c0,comp123664_c2,comp56454_c0,comp195819_c0,comp102384_c0,comp39805_c0,comp106406_c0,comp1557570_c0,comp108193_c0,comp103501_c0,comp5632_c0,comp370911_c0,comp78880_c0,comp501589_c0,comp794795_c0,comp116963_c0,comp83897_c0,comp1777_c1,comp123351_c0,comp122886_c0,comp108106_c1,comp61158_c0,comp296839_c0,comp730760_c0,comp109997_c0,comp389820_c0,comp102778_c0,comp103364_c0,c…
Genetic Information Processing	Transcription	Spliceosome	ko03040	349	comp121989_c0,comp110267_c2,comp120594_c0,comp90951_c0,comp43072_c0,comp89968_c0,comp188820_c0,comp1986058_c0,comp118543_c0,comp124492_c0,comp120684_c0,comp121768_c0,comp1922381_c0,comp67545_c0,comp112579_c0,comp313861_c0,comp111393_c0,comp100160_c0,comp44661_c0,comp204813_c0,comp114490_c0,comp160151_c0,comp76848_c0,comp312734_c0,comp42626_c0,comp75244_c0,comp67104_c0,comp119880_c0,comp880547_c0,…
Genetic Information Processing	Translation	Aminoacyl-tRNA biosynthesis	ko00970	150	comp125248_c0,comp103452_c0,comp307097_c0,comp89484_c0,comp124866_c0,comp93816_c0,comp95044_c0,comp94603_c0,comp99339_c0,comp1110_c1,comp108306_c0,comp64295_c0,comp106688_c1,comp124543_c0,comp1601376_c0,comp118456_c0,comp59257_c0,comp95688_c1,comp39725_c0,comp105101_c0,comp102266_c0,comp115109_c0,comp110299_c0,comp100668_c0,comp1110_c0,comp2397165_c0,comp6063_c0,comp121565_c0,comp61355_c1,comp103…
Genetic Information Processing	Translation	RNA transport	ko03013	333	comp120483_c0,comp101620_c1,comp124883_c0,comp95012_c1,comp120474_c0,comp107784_c0,comp750539_c0,comp85414_c0,comp1207533_c0,comp105824_c0,comp105802_c0,comp78972_c0,comp928654_c0,comp107129_c3,comp1673805_c0,comp118675_c0,comp125294_c0,comp125593_c0,comp662470_c0,comp110907_c0,comp80694_c0,comp108360_c0,comp548419_c0,comp121805_c0,comp2816838_c0,comp119358_c0,comp101247_c2,comp115610_c0,comp9795…
Genetic Information Processing	Translation	Ribosome	ko03010	1000	comp984460_c0,comp1316214_c0,comp1863868_c0,comp76918_c1,comp44094_c0,comp38583_c0,comp130236_c0,comp729678_c0,comp1519958_c0,comp65967_c0,comp77043_c0,comp1020741_c0,comp101291_c0,comp111163_c0,comp554_c0,comp1995057_c0,comp471857_c0,comp311015_c0,comp108403_c0,comp7008_c0,comp69667_c0,comp273217_c0,comp7728_c0,comp545912_c0,comp88615_c0,comp1173579_c0,comp1155835_c0,comp129551_c0,comp86016_c1,c…
Genetic Information Processing	Translation	Ribosome biogenesis in eukaryotes	ko03008	170	comp101029_c0,comp124998_c0,comp124114_c0,comp2381053_c0,comp119593_c0,comp123599_c0,comp94132_c1,comp20966_c0,comp80611_c0,comp95246_c0,comp116495_c0,comp112099_c0,comp3755703_c0,comp48067_c0,comp1168469_c0,comp71792_c0,comp106375_c0,comp120610_c0,comp138139_c0,comp49560_c0,comp102678_c0,comp1181929_c0,comp647497_c0,comp41259_c0,comp1142877_c0,comp124043_c0,comp926096_c0,comp17691_c0,comp444283_…
Genetic Information Processing	Translation	mRNA surveillance pathway	ko03015	198	comp69597_c0,comp108856_c0,comp118616_c0,comp113832_c0,comp928654_c0,comp3850_c0,comp105802_c0,comp69697_c0,comp61419_c0,comp113545_c0,comp159775_c0,comp107030_c0,comp115122_c0,comp125174_c0,comp118317_c1,comp70465_c0,comp114547_c0,comp123879_c0,comp75732_c0,comp118013_c0,comp113432_c0,comp1079517_c0,comp74392_c0,comp102802_c1,comp125279_c0,comp118317_c0,comp116200_c0,comp41310_c0,comp110586_c0,c…
Metabolism	Amino acid metabolism	Alanine, aspartate and glutamate metabolism	ko00250	90	comp117710_c0,comp120442_c0,comp859702_c0,comp115632_c0,comp120244_c1,comp371623_c0,comp106113_c1,comp112574_c0,comp111648_c1,comp404803_c0,comp117501_c0,comp1557792_c0,comp118713_c0,comp107758_c0,comp105580_c0,comp117245_c0,comp139095_c0,comp2450372_c0,comp120972_c0,comp1936637_c0,comp1614400_c0,comp107941_c0,comp968019_c0,comp114835_c0,comp87021_c0,comp1019971_c0,comp124679_c0,comp34910_c0,comp…
Metabolism	Amino acid metabolism	Arginine and proline metabolism	ko00330	107	comp2715_c0,comp114796_c0,comp115295_c0,comp85870_c0,comp42857_c0,comp123788_c0,comp117430_c0,comp48947_c0,comp22366_c0,comp111398_c0,comp105180_c1,comp1154412_c0,comp119634_c0,comp113128_c1,comp117731_c0,comp74274_c0,comp103194_c0,comp248654_c0,comp109804_c1,comp1851103_c0,comp38787_c0,comp114294_c0,comp112535_c0,comp110251_c0,comp104969_c1,comp112535_c2,comp114155_c0,comp1322104_c0,comp113116_c…
Metabolism	Amino acid metabolism	Cysteine and methionine metabolism	ko00270	139	comp102917_c0,comp83712_c0,comp110059_c1,comp1159251_c0,comp116809_c0,comp117245_c0,comp116691_c0,comp83712_c1,comp92879_c0,comp39677_c0,comp41382_c0,comp66233_c1,comp115335_c0,comp93692_c0,comp105750_c0,comp121880_c0,comp124066_c0,comp115937_c0,comp107536_c1,comp1190107_c0,comp107986_c0,comp22247_c0,comp111689_c0,comp125033_c0,comp116704_c0,comp106466_c0,comp93294_c0,comp102283_c0,comp1972753_c0…
Metabolism	Amino acid metabolism	Glycine, serine and threonine metabolism	ko00260	84	comp71687_c0,comp42248_c0,comp2346164_c0,comp67138_c0,comp120360_c0,comp124050_c0,comp1942935_c0,comp108139_c0,comp120137_c0,comp118790_c0,comp63267_c0,comp1353461_c0,comp115535_c0,comp107623_c0,comp1540404_c0,comp1033489_c0,comp2343299_c0,comp61068_c0,comp107341_c1,comp73123_c0,comp110645_c0,comp113681_c0,comp121880_c0,comp41382_c0,comp1527286_c0,comp93692_c0,comp1232483_c0,comp109628_c0,comp108…
Metabolism	Amino acid metabolism	Histidine metabolism	ko00340	26	comp115794_c0,comp116923_c0,comp117528_c1,comp642094_c0,comp125095_c0,comp74423_c0,comp111363_c0,comp118116_c0,comp1363529_c0,comp121390_c0,comp120632_c1,comp74274_c0,comp942833_c0,comp120547_c0,comp88128_c0,comp1154412_c0,comp121506_c0,comp121840_c0,comp1562444_c0,comp26889_c0,comp81397_c0,comp17301_c0,comp79085_c0,comp115305_c0,comp42248_c0,comp929807_c0
Metabolism	Amino acid metabolism	Lysine biosynthesis	ko00300	37	comp120000_c0,comp685952_c0,comp109322_c1,comp116472_c0,comp106572_c1,comp93616_c0,comp113008_c0,comp96260_c0,comp110379_c0,comp105207_c0,comp122399_c0,comp2645_c0,comp124050_c0,comp42248_c0,comp74274_c0,comp1161425_c0,comp105207_c2,comp5117_c0,comp124870_c0,comp72683_c0,comp100629_c0,comp121734_c1,comp1929779_c0,comp110867_c0,comp106572_c0,comp105207_c1,comp1316477_c0,comp122366_c0,comp160738_c0…
Metabolism	Amino acid metabolism	Lysine degradation	ko00310	66	comp125108_c0,comp1154412_c0,comp1085417_c0,comp74274_c0,comp577638_c0,comp125266_c2,comp114878_c1,comp61010_c0,comp2645_c0,comp659587_c0,comp123272_c0,comp203621_c0,comp33795_c0,comp1931109_c0,comp116737_c0,comp685952_c0,comp85667_c0,comp1562444_c0,comp25315_c0,comp23893_c0,comp120547_c0,comp123201_c0,comp41084_c0,comp1316477_c0,comp123311_c0,comp2749766_c0,comp2078855_c0,comp1137208_c0,comp1545…
Metabolism	Amino acid metabolism	Phenylalanine metabolism	ko00360	177	comp2367824_c0,comp94178_c0,comp109411_c0,comp114104_c1,comp107659_c1,comp110688_c0,comp103681_c0,comp110013_c0,comp107240_c0,comp105727_c1,comp109327_c2,comp108324_c0,comp94846_c0,comp104695_c4,comp114104_c3,comp92026_c0,comp99493_c0,comp109401_c1,comp110739_c0,comp112901_c1,comp93550_c0,comp113188_c0,comp104695_c0,comp248654_c0,comp117384_c0,comp117844_c1,comp109401_c2,comp112794_c0,comp101101_…
Metabolism	Amino acid metabolism	Phenylalanine, tyrosine and tryptophan biosynthesis	ko00400	53	comp116387_c0,comp105180_c0,comp115535_c0,comp114082_c0,comp120020_c0,comp110422_c1,comp62925_c1,comp113576_c0,comp114131_c0,comp113781_c0,comp117585_c1,comp116173_c0,comp115693_c0,comp248654_c0,comp120987_c0,comp1177691_c0,comp122271_c0,comp119626_c0,comp109361_c0,comp105180_c1,comp117245_c0,comp2367824_c0,comp115390_c1,comp2477_c1,comp117501_c0,comp62925_c2,comp122876_c0,comp1154492_c0,comp1179…
Metabolism	Amino acid metabolism	Tryptophan metabolism	ko00380	69	comp117163_c0,comp124980_c0,comp180503_c0,comp93531_c0,comp92279_c0,comp89801_c0,comp113788_c0,comp1363529_c0,comp106703_c1,comp932849_c0,comp1016110_c0,comp121840_c0,comp42530_c0,comp2374242_c0,comp79085_c0,comp929807_c0,comp102393_c0,comp96794_c0,comp94992_c0,comp722967_c0,comp122072_c0,comp89270_c0,comp85667_c1,comp71861_c0,comp931491_c0,comp105040_c0,comp116737_c1,comp103353_c0,comp72196_c0,c…
Metabolism	Amino acid metabolism	Tyrosine metabolism	ko00350	66	comp123611_c0,comp117245_c0,comp1363529_c0,comp117501_c0,comp1959613_c0,comp122876_c0,comp114899_c0,comp114967_c0,comp119295_c0,comp62200_c1,comp18059_c0,comp79085_c0,comp62200_c2,comp115305_c0,comp104313_c1,comp117710_c0,comp115335_c0,comp263836_c0,comp60238_c0,comp105180_c0,comp114082_c0,comp123806_c0,comp121921_c0,comp642094_c0,comp95302_c0,comp112294_c0,comp22515_c0,comp104532_c0,comp112035_c…
Metabolism	Amino acid metabolism	Valine, leucine and isoleucine biosynthesis	ko00290	23	comp120137_c0,comp114341_c0,comp121662_c0,comp119896_c0,comp114996_c0,comp121728_c0,comp117050_c0,comp114295_c0,comp110339_c0,comp109498_c1,comp121552_c0,comp63800_c0,comp120975_c0,comp9155_c0,comp109498_c2,comp110543_c0,comp117534_c0,comp119089_c0,comp1323730_c0,comp84472_c0,comp114347_c0,comp109498_c0,comp118984_c0
Metabolism	Amino acid metabolism	Valine, leucine and isoleucine degradation	ko00280	77	comp118086_c0,comp121840_c0,comp2448013_c0,comp115686_c1,comp42530_c0,comp41006_c0,comp1521137_c0,comp2374242_c0,comp114996_c0,comp117050_c0,comp929807_c0,comp324404_c0,comp123050_c3,comp57218_c0,comp116225_c0,comp118839_c0,comp84472_c0,comp89020_c0,comp85398_c0,comp114341_c0,comp88128_c0,comp118790_c0,comp120632_c1,comp117341_c0,comp119896_c0,comp42248_c0,comp115686_c0,comp98440_c0,comp9155_c0,c…
Metabolism	Biosynthesis of other secondary metabolites	Benzoxazinoid biosynthesis	ko00402	1	comp111030_c0
Metabolism	Biosynthesis of other secondary metabolites	Betalain biosynthesis	ko00965	10	comp100974_c2,comp1363529_c0,comp22515_c0,comp79085_c0,comp100974_c1,comp92330_c0,comp113199_c1,comp100974_c3,comp109114_c0,comp1665039_c0
Metabolism	Biosynthesis of other secondary metabolites	Butirosin and neomycin biosynthesis	ko00524	7	comp122471_c0,comp109525_c1,comp117159_c0,comp121327_c0,comp109525_c0,comp124275_c0,comp116662_c2
Metabolism	Biosynthesis of other secondary metabolites	Caffeine metabolism	ko00232	5	comp124561_c0,comp51049_c0,comp1903584_c0,comp63568_c1,comp106634_c0
Metabolism	Biosynthesis of other secondary metabolites	Flavone and flavonol biosynthesis	ko00944	4	comp115456_c0,comp92221_c1,comp92221_c0,comp110208_c0
Metabolism	Biosynthesis of other secondary metabolites	Flavonoid biosynthesis	ko00941	48	comp104075_c0,comp106150_c1,comp104422_c1,comp102874_c1,comp574213_c0,comp100394_c0,comp108258_c0,comp104422_c0,comp113056_c0,comp21849_c0,comp107333_c0,comp106150_c2,comp107736_c0,comp73004_c1,comp101861_c0,comp103024_c0,comp120950_c0,comp82327_c0,comp106950_c0,comp3077539_c0,comp114644_c0,comp104695_c2,comp110671_c0,comp89331_c0,comp109573_c0,comp553624_c0,comp104695_c3,comp120822_c0,comp98111_…
Metabolism	Biosynthesis of other secondary metabolites	Glucosinolate biosynthesis	ko00966	2	comp117163_c0,comp87757_c0
Metabolism	Biosynthesis of other secondary metabolites	Indole alkaloid biosynthesis	ko00901	2	comp1363529_c0,comp79085_c0
Metabolism	Biosynthesis of other secondary metabolites	Isoflavonoid biosynthesis	ko00943	1	comp73280_c0
Metabolism	Biosynthesis of other secondary metabolites	Isoquinoline alkaloid biosynthesis	ko00950	32	comp122876_c0,comp109400_c0,comp110858_c0,comp118497_c0,comp114967_c0,comp114899_c0,comp123611_c0,comp117028_c0,comp117245_c0,comp2367824_c0,comp1363529_c0,comp2388687_c0,comp113410_c1,comp117501_c0,comp1665039_c0,comp92249_c0,comp115335_c0,comp119295_c0,comp113410_c0,comp18059_c0,comp79085_c0,comp92249_c1,comp113781_c0,comp95302_c0,comp60238_c0,comp105180_c0,comp114082_c0,comp121921_c0,comp79085…
Metabolism	Biosynthesis of other secondary metabolites	Novobiocin biosynthesis	ko00401	7	comp122876_c0,comp113781_c0,comp2367824_c0,comp115335_c0,comp115305_c0,comp114899_c0,comp110858_c0
Metabolism	Biosynthesis of other secondary metabolites	Phenylpropanoid biosynthesis	ko00940	237	comp103681_c0,comp103256_c1,comp110688_c0,comp112997_c1,comp107240_c0,comp109327_c2,comp105727_c1,comp109718_c0,comp108324_c0,comp87601_c0,comp110013_c0,comp109411_c0,comp94178_c0,comp114104_c1,comp64258_c0,comp107659_c1,comp1926892_c0,comp3862_c0,comp104695_c0,comp117384_c0,comp123056_c0,comp93550_c0,comp113188_c0,comp114564_c0,comp89442_c0,comp816433_c0,comp117844_c1,comp109401_c2,comp107277_c0…
Metabolism	Biosynthesis of other secondary metabolites	Stilbenoid, diarylheptanoid and gingerol biosynthesis	ko00945	41	comp103024_c0,comp73004_c1,comp120196_c2,comp2846_c1,comp109094_c1,comp121205_c0,comp115863_c0,comp65029_c0,comp104422_c0,comp108258_c0,comp989129_c0,comp120196_c0,comp107333_c0,comp122923_c0,comp104075_c0,comp118366_c0,comp97814_c1,comp104422_c1,comp94453_c0,comp104695_c0,comp97814_c3,comp97814_c2,comp120315_c0,comp108814_c0,comp115093_c0,comp115625_c0,comp119588_c0,comp119588_c1,comp108085_c0,c…
Metabolism	Biosynthesis of other secondary metabolites	Streptomycin biosynthesis	ko00521	23	comp35193_c0,comp116662_c2,comp121327_c0,comp124275_c0,comp194186_c0,comp119523_c0,comp188711_c0,comp1015364_c0,comp1676_c0,comp118788_c0,comp2028229_c0,comp1387682_c0,comp117159_c0,comp117218_c0,comp89791_c0,comp112020_c0,comp109525_c0,comp1065555_c0,comp10551_c0,comp1844874_c0,comp724120_c0,comp109525_c1,comp122471_c0
Metabolism	Biosynthesis of other secondary metabolites	Tropane, piperidine and pyridine alkaloid biosynthesis	ko00960	23	comp105180_c1,comp115335_c0,comp97204_c1,comp105448_c0,comp1914262_c0,comp97204_c0,comp75231_c0,comp115305_c0,comp248654_c0,comp113781_c0,comp122876_c0,comp114967_c0,comp114899_c0,comp110858_c0,comp106920_c0,comp117245_c0,comp2367824_c0,comp1353433_c0,comp114082_c0,comp933904_c0,comp105180_c0,comp123611_c0,comp117501_c0
Metabolism	Carbohydrate metabolism	Amino sugar and nucleotide sugar metabolism	ko00520	175	comp120573_c0,comp114893_c0,comp1846547_c0,comp114179_c0,comp116787_c1,comp114528_c0,comp109764_c0,comp547046_c0,comp1549180_c0,comp107414_c1,comp101074_c1,comp110597_c0,comp121327_c0,comp111569_c1,comp121457_c1,comp20542_c0,comp120122_c0,comp1387682_c0,comp62983_c0,comp108465_c1,comp114314_c0,comp117159_c0,comp113474_c0,comp123594_c1,comp94299_c0,comp113068_c1,comp113587_c0,comp2293092_c0,comp11…
Metabolism	Carbohydrate metabolism	Ascorbate and aldarate metabolism	ko00053	60	comp96387_c0,comp1921243_c0,comp1051092_c0,comp886273_c0,comp70858_c0,comp117937_c0,comp114359_c0,comp1613455_c0,comp122492_c0,comp575037_c0,comp107670_c0,comp106533_c0,comp107670_c1,comp1842740_c0,comp1321155_c0,comp74423_c0,comp119148_c0,comp1562444_c0,comp121840_c0,comp54704_c0,comp111743_c0,comp120547_c0,comp119024_c0,comp929807_c0,comp114528_c0,comp1636992_c0,comp122166_c0,comp5424_c0,comp11…
Metabolism	Carbohydrate metabolism	Butanoate metabolism	ko00650	38	comp116002_c0,comp179976_c0,comp680216_c0,comp106258_c0,comp91379_c0,comp25315_c0,comp117710_c0,comp42530_c0,comp101570_c0,comp23893_c0,comp2374242_c0,comp98023_c0,comp115632_c0,comp117638_c0,comp41084_c0,comp107776_c0,comp277958_c0,comp757618_c0,comp211190_c0,comp117534_c0,comp87021_c0,comp1848709_c0,comp116737_c0,comp119590_c0,comp124572_c0,comp104736_c0,comp116737_c1,comp119803_c1,comp85398_c0…
Metabolism	Carbohydrate metabolism	C5-Branched dibasic acid metabolism	ko00660	5	comp114295_c0,comp110339_c0,comp117534_c0,comp121662_c0,comp121728_c0
Metabolism	Carbohydrate metabolism	Citrate cycle (TCA cycle)	ko00020	105	comp2394203_c0,comp116060_c0,comp106936_c0,comp51005_c0,comp40854_c0,comp28307_c0,comp60505_c0,comp118133_c0,comp107341_c2,comp1092290_c0,comp33102_c1,comp250611_c0,comp124870_c0,comp179976_c0,comp40862_c0,comp92530_c0,comp1996015_c0,comp116266_c0,comp116002_c0,comp17893_c0,comp32289_c0,comp1929779_c0,comp1422473_c0,comp107907_c0,comp1137208_c0,comp2344620_c0,comp36027_c0,comp107341_c0,comp23014_…
Metabolism	Carbohydrate metabolism	Fructose and mannose metabolism	ko00051	93	comp1551609_c0,comp115760_c0,comp117984_c0,comp50122_c0,comp103354_c0,comp42818_c0,comp64081_c1,comp602615_c0,comp116743_c0,comp121170_c1,comp324158_c0,comp115648_c0,comp113248_c0,comp40108_c0,comp110095_c3,comp120338_c0,comp118880_c0,comp937154_c0,comp98242_c1,comp111499_c0,comp114185_c0,comp1852115_c0,comp116711_c1,comp114831_c0,comp1272510_c0,comp105574_c1,comp19522_c0,comp124064_c0,comp119251…
Metabolism	Carbohydrate metabolism	Galactose metabolism	ko00052	71	comp115415_c0,comp602615_c0,comp116743_c0,comp458378_c0,comp121202_c0,comp63130_c0,comp124731_c0,comp116711_c1,comp8559_c0,comp122057_c0,comp117957_c0,comp110095_c3,comp124710_c0,comp122308_c0,comp110544_c0,comp107249_c0,comp116711_c0,comp109525_c0,comp124493_c1,comp109316_c0,comp125107_c0,comp118025_c0,comp105574_c1,comp706140_c0,comp108178_c0,comp112581_c0,comp123405_c0,comp117048_c0,comp118567…
Metabolism	Carbohydrate metabolism	Glycolysis / Gluconeogenesis	ko00010	203	comp109634_c0,comp15559_c0,comp42248_c0,comp120026_c0,comp563416_c0,comp113469_c0,comp39444_c0,comp94696_c0,comp116415_c0,comp123086_c0,comp525324_c0,comp1161897_c0,comp120883_c0,comp149491_c0,comp115821_c0,comp118790_c0,comp112052_c1,comp1353461_c0,comp94736_c0,comp93294_c0,comp117218_c0,comp112462_c1,comp114052_c0,comp858783_c0,comp105574_c2,comp66928_c0,comp110551_c0,comp114157_c0,comp929807_c…
Metabolism	Carbohydrate metabolism	Glyoxylate and dicarboxylate metabolism	ko00630	115	comp1851103_c0,comp114878_c1,comp119193_c0,comp183146_c0,comp65485_c0,comp1571732_c0,comp61480_c0,comp103194_c0,comp1566600_c0,comp119032_c0,comp24676_c0,comp117825_c0,comp111020_c0,comp80972_c0,comp1914015_c0,comp111888_c0,comp76577_c0,comp1959885_c0,comp6936_c0,comp394996_c0,comp1622353_c0,comp81897_c0,comp1588783_c0,comp927862_c0,comp151058_c0,comp116737_c0,comp34869_c0,comp99654_c0,comp156128…
Metabolism	Carbohydrate metabolism	Inositol phosphate metabolism	ko00562	100	comp89791_c0,comp107904_c0,comp943818_c0,comp770_c1,comp1306337_c0,comp86221_c0,comp108215_c0,comp124853_c0,comp109231_c1,comp122218_c0,comp119726_c0,comp120861_c0,comp123882_c0,comp1021733_c0,comp724120_c0,comp110682_c0,comp3217160_c0,comp40067_c0,comp105391_c0,comp85841_c0,comp123448_c0,comp54704_c0,comp78126_c2,comp101353_c0,comp100789_c0,comp120671_c0,comp2028229_c0,comp111188_c0,comp118788_c…
Metabolism	Carbohydrate metabolism	Pentose and glucuronate interconversions	ko00040	57	comp602615_c0,comp1562444_c0,comp121840_c0,comp75465_c1,comp120547_c0,comp929807_c0,comp117984_c0,comp113085_c0,comp86937_c0,comp104023_c0,comp122567_c0,comp107755_c2,comp4774_c0,comp75465_c0,comp8559_c0,comp110095_c3,comp1587318_c0,comp115294_c0,comp122308_c0,comp122492_c0,comp112173_c0,comp107670_c0,comp107670_c1,comp1886716_c0,comp107755_c0,comp107356_c0,comp100810_c0,comp74423_c0,comp1365915_…
Metabolism	Carbohydrate metabolism	Pentose phosphate pathway	ko00030	86	comp116361_c0,comp117241_c0,comp194186_c0,comp119523_c0,comp115722_c0,comp75348_c1,comp334673_c0,comp3731036_c0,comp116141_c0,comp115294_c0,comp75695_c0,comp55404_c0,comp1387682_c0,comp105574_c0,comp114074_c0,comp73005_c0,comp739009_c0,comp62443_c0,comp116136_c0,comp117507_c1,comp116240_c0,comp123592_c1,comp107687_c0,comp26783_c0,comp85789_c0,comp858783_c0,comp105574_c2,comp108349_c0,comp66928_c0…
Metabolism	Carbohydrate metabolism	Propanoate metabolism	ko00640	53	comp107907_c0,comp36027_c0,comp116225_c0,comp92082_c0,comp57727_c0,comp74423_c0,comp60161_c0,comp124887_c0,comp120547_c0,comp98989_c0,comp23893_c0,comp199750_c0,comp2374242_c0,comp118086_c0,comp121840_c0,comp1562444_c0,comp42530_c0,comp41084_c0,comp929807_c0,comp327692_c0,comp125524_c0,comp1861266_c0,comp97902_c0,comp1542325_c0,comp27532_c0,comp116737_c1,comp49075_c0,comp93294_c0,comp116737_c0,co…
Metabolism	Carbohydrate metabolism	Pyruvate metabolism	ko00620	150	comp111424_c0,comp95883_c0,comp65061_c0,comp5560_c0,comp151058_c0,comp119803_c1,comp119718_c0,comp42348_c0,comp122929_c0,comp88629_c0,comp109936_c1,comp2142622_c0,comp125524_c0,comp82509_c0,comp93159_c0,comp117111_c0,comp1970628_c0,comp114878_c1,comp13911_c0,comp1154412_c0,comp1034167_c0,comp122281_c0,comp113820_c0,comp119032_c0,comp107249_c0,comp123098_c0,comp16501_c0,comp110095_c3,comp72683_c0,…
Metabolism	Carbohydrate metabolism	Starch and sucrose metabolism	ko00500	223	comp112581_c0,comp108328_c0,comp706140_c0,comp116301_c0,comp107813_c0,comp895834_c0,comp118573_c0,comp115091_c0,comp117082_c0,comp108396_c0,comp109807_c0,comp78734_c0,comp96582_c1,comp119927_c0,comp30681_c0,comp125052_c0,comp109525_c0,comp124064_c0,comp489679_c0,comp43451_c0,comp116365_c0,comp120949_c0,comp102274_c0,comp123056_c0,comp103299_c1,comp124726_c0,comp120750_c0,comp4774_c0,comp90798_c0,…
Metabolism	Energy metabolism	Carbon fixation in photosynthetic organisms	ko00710	142	comp17893_c0,comp112362_c0,comp103309_c1,comp793432_c0,comp89074_c0,comp114192_c0,comp103309_c0,comp324158_c0,comp105784_c1,comp106720_c1,comp2563961_c0,comp1162183_c0,comp107642_c0,comp116060_c0,comp42499_c0,comp1561286_c0,comp109231_c0,comp102145_c1,comp121337_c0,comp106806_c0,comp99945_c0,comp110222_c0,comp122711_c0,comp1959885_c0,comp105180_c1,comp101089_c0,comp64397_c0,comp80686_c0,comp10493…
Metabolism	Energy metabolism	Carbon fixation pathways in prokaryotes	ko00720	56	comp122860_c0,comp1034167_c0,comp13911_c0,comp122711_c0,comp119619_c0,comp1577818_c0,comp98440_c0,comp94797_c1,comp117111_c0,comp1970628_c0,comp104931_c0,comp2951598_c0,comp118077_c0,comp119282_c0,comp114878_c1,comp119854_c0,comp88629_c0,comp1529557_c0,comp118727_c0,comp1890250_c0,comp74782_c0,comp105784_c0,comp1165882_c0,comp1377533_c0,comp116737_c0,comp5560_c0,comp49075_c0,comp95883_c0,comp1142…
Metabolism	Energy metabolism	Methane metabolism	ko00680	247	comp115130_c0,comp103204_c0,comp102719_c0,comp11190_c0,comp2237497_c0,comp86347_c1,comp113619_c2,comp114189_c0,comp83652_c1,comp101810_c0,comp103353_c0,comp108139_c0,comp104861_c2,comp1142229_c0,comp49075_c0,comp102997_c0,comp1173825_c0,comp111472_c0,comp118131_c0,comp110239_c0,comp116622_c0,comp97329_c1,comp98051_c1,comp108324_c2,comp722967_c0,comp2353109_c0,comp102393_c0,comp113619_c0,comp11064…
Metabolism	Energy metabolism	Nitrogen metabolism	ko00910	83	comp974971_c0,comp116877_c0,comp120244_c1,comp110358_c0,comp103415_c0,comp859702_c0,comp107758_c0,comp1902138_c0,comp110547_c0,comp1557792_c0,comp67383_c0,comp1310710_c0,comp1003449_c0,comp111648_c1,comp144704_c0,comp106113_c1,comp3432_c0,comp113096_c1,comp118208_c0,comp114835_c0,comp124511_c0,comp104022_c0,comp1614400_c0,comp83060_c0,comp3462286_c0,comp111573_c0,comp139095_c0,comp2450372_c0,comp…
Metabolism	Energy metabolism	Oxidative phosphorylation	ko00190	295	comp182737_c0,comp257472_c0,comp1570028_c0,comp101966_c0,comp1317_c0,comp1457960_c0,comp9861_c0,comp27178_c1,comp351094_c0,comp686586_c0,comp918379_c0,comp104149_c0,comp158670_c0,comp115120_c0,comp120465_c0,comp106437_c0,comp172406_c0,comp109467_c0,comp115194_c3,comp70890_c0,comp101646_c0,comp72379_c0,comp730011_c0,comp105063_c0,comp840567_c0,comp107039_c0,comp176469_c0,comp120012_c0,comp115194_c…
Metabolism	Energy metabolism	Photosynthesis	ko00195	66	comp546078_c0,comp121028_c0,comp109292_c0,comp108040_c0,comp110731_c0,comp14590_c0,comp91417_c0,comp5052_c0,comp2400834_c0,comp1878264_c0,comp1961831_c0,comp1377149_c0,comp1379076_c0,comp1995289_c0,comp79995_c0,comp104715_c0,comp103432_c0,comp90711_c1,comp1538179_c0,comp2064342_c0,comp94507_c0,comp112517_c0,comp15631_c0,comp9385_c0,comp1151857_c0,comp110152_c0,comp508_c0,comp84049_c0,comp36151_c0…
Metabolism	Energy metabolism	Photosynthesis - antenna proteins	ko00196	31	comp1964383_c0,comp80317_c0,comp1518933_c0,comp97263_c0,comp870868_c0,comp82018_c0,comp1323326_c0,comp1517715_c0,comp25679_c0,comp86245_c2,comp85736_c1,comp1238756_c0,comp11323_c0,comp86245_c0,comp1700609_c0,comp1019951_c0,comp108582_c0,comp80808_c1,comp98601_c1,comp1017017_c0,comp98594_c0,comp85736_c0,comp1321485_c0,comp16451_c0,comp105564_c0,comp104739_c0,comp106480_c0,comp98601_c0,comp86245_c1…
Metabolism	Energy metabolism	Sulfur metabolism	ko00920	36	comp114391_c0,comp118172_c0,comp118279_c0,comp101332_c0,comp112741_c1,comp114790_c0,comp108312_c0,comp119495_c0,comp95970_c0,comp123375_c0,comp103266_c1,comp115937_c0,comp120899_c0,comp118770_c0,comp123016_c0,comp113749_c0,comp122550_c0,comp101534_c0,comp115104_c0,comp114187_c0,comp113901_c0,comp89832_c0,comp460416_c0,comp1978617_c0,comp118294_c0,comp7215_c0,comp107141_c0,comp83712_c0,comp115997_…
Metabolism	Glycan biosynthesis and metabolism	Glycosaminoglycan degradation	ko00531	13	comp119146_c0,comp125107_c0,comp111340_c0,comp120266_c0,comp864639_c0,comp122965_c0,comp1314576_c0,comp1924989_c0,comp115923_c0,comp122812_c0,comp123829_c0,comp1164100_c0,comp2130429_c0
Metabolism	Glycan biosynthesis and metabolism	Glycosphingolipid biosynthesis - ganglio series	ko00604	11	comp2130429_c0,comp1164100_c0,comp1924989_c0,comp122812_c0,comp115923_c0,comp1314576_c0,comp125107_c0,comp111340_c0,comp864639_c0,comp99236_c0,comp119146_c0
Metabolism	Glycan biosynthesis and metabolism	Glycosphingolipid biosynthesis - globo series	ko00603	13	comp1841278_c0,comp115823_c0,comp1314576_c0,comp111340_c0,comp120180_c0,comp864639_c0,comp119146_c0,comp78258_c0,comp124493_c1,comp1164100_c0,comp122812_c0,comp115923_c0,comp1924989_c0
Metabolism	Glycan biosynthesis and metabolism	Glycosylphosphatidylinositol(GPI)-anchor biosynthesis	ko00563	33	comp121135_c0,comp121705_c0,comp58195_c0,comp123881_c0,comp125045_c0,comp96997_c0,comp121463_c0,comp122161_c0,comp119977_c0,comp117867_c0,comp115715_c0,comp102900_c0,comp63658_c0,comp121888_c0,comp74854_c0,comp119145_c0,comp93495_c0,comp117397_c0,comp361798_c0,comp119635_c0,comp841262_c0,comp498948_c0,comp121339_c0,comp1138092_c0,comp119516_c0,comp124723_c0,comp817575_c0,comp122905_c0,comp91933_c…
Metabolism	Glycan biosynthesis and metabolism	Lipopolysaccharide biosynthesis	ko00540	6	comp111524_c0,comp118993_c0,comp108625_c0,comp106549_c0,comp122243_c0,comp123243_c0
Metabolism	Glycan biosynthesis and metabolism	N-Glycan biosynthesis	ko00510	79	comp121980_c0,comp124095_c0,comp628131_c0,comp119234_c1,comp125380_c0,comp639778_c0,comp111321_c0,comp115979_c0,comp49072_c0,comp106041_c0,comp104523_c0,comp60574_c0,comp115645_c0,comp114928_c0,comp1386092_c0,comp108493_c0,comp63817_c0,comp111321_c1,comp119623_c0,comp95621_c2,comp117961_c0,comp81940_c0,comp95621_c1,comp123313_c0,comp117259_c0,comp2073438_c0,comp1866342_c0,comp1399457_c0,comp12020…
Metabolism	Glycan biosynthesis and metabolism	Other glycan degradation	ko00511	23	comp125107_c0,comp864639_c0,comp119146_c0,comp98259_c0,comp122313_c0,comp115626_c1,comp1924989_c0,comp1138381_c0,comp115923_c0,comp122812_c0,comp82421_c0,comp122273_c0,comp1164100_c0,comp120352_c0,comp115626_c0,comp111340_c0,comp16431_c0,comp124710_c0,comp1314576_c0,comp82421_c1,comp123209_c0,comp2130429_c0,comp22875_c0
Metabolism	Glycan biosynthesis and metabolism	Other types of O-glycan biosynthesis	ko00514	1	comp122816_c0
Metabolism	Glycan biosynthesis and metabolism	Peptidoglycan biosynthesis	ko00550	2	comp123002_c0,comp121039_c0
Metabolism	Glycan biosynthesis and metabolism	Various types of N-glycan biosynthesis	ko00513	54	comp120166_c0,comp257516_c0,comp112018_c0,comp114065_c0,comp80309_c0,comp73711_c0,comp793109_c0,comp325866_c0,comp119053_c0,comp49072_c0,comp115580_c0,comp123173_c0,comp3992_c0,comp123537_c1,comp56671_c0,comp121980_c0,comp1182971_c0,comp91103_c1,comp124095_c0,comp119234_c1,comp125380_c0,comp123574_c0,comp113723_c0,comp121304_c0,comp117259_c0,comp120860_c0,comp124528_c0,comp1866342_c0,comp123322_c…
Metabolism	Lipid metabolism	Arachidonic acid metabolism	ko00590	26	comp335273_c0,comp26098_c0,comp39802_c1,comp90873_c0,comp122640_c0,comp110430_c0,comp1065337_c0,comp104935_c0,comp118383_c0,comp872986_c0,comp1651_c0,comp82739_c0,comp74966_c0,comp119468_c0,comp72765_c0,comp105042_c0,comp102626_c0,comp119263_c0,comp74966_c1,comp39802_c0,comp111225_c0,comp111702_c0,comp115185_c0,comp107247_c0,comp1591952_c0,comp1469832_c0
Metabolism	Lipid metabolism	Biosynthesis of unsaturated fatty acids	ko01040	64	comp115686_c0,comp83558_c0,comp101856_c0,comp98440_c0,comp96381_c0,comp117312_c0,comp1553077_c0,comp82718_c0,comp59877_c0,comp73136_c0,comp26797_c0,comp82941_c0,comp118995_c0,comp54306_c0,comp123050_c3,comp106054_c0,comp2342221_c0,comp118699_c0,comp86482_c0,comp121861_c0,comp115686_c1,comp2372734_c0,comp111544_c0,comp96834_c0,comp96042_c0,comp1521137_c0,comp117077_c0,comp123181_c0,comp1425127_c0,…
Metabolism	Lipid metabolism	Cutin, suberine and wax biosynthesis	ko00073	24	comp1334149_c0,comp113840_c0,comp7835_c0,comp112974_c0,comp96657_c0,comp4964_c0,comp117154_c0,comp115421_c0,comp1521254_c0,comp96501_c0,comp101870_c0,comp115136_c0,comp96657_c1,comp96155_c0,comp1153464_c0,comp109647_c0,comp1575712_c0,comp112974_c1,comp71448_c0,comp96501_c1,comp98177_c0,comp113585_c0,comp98627_c0,comp124716_c0
Metabolism	Lipid metabolism	Ether lipid metabolism	ko00565	53	comp115965_c0,comp120013_c0,comp120439_c0,comp89877_c0,comp92446_c0,comp102141_c0,comp114732_c0,comp104646_c1,comp1651_c0,comp99334_c0,comp94239_c0,comp31127_c0,comp119165_c0,comp125466_c0,comp117748_c0,comp74966_c0,comp121708_c0,comp110332_c0,comp576792_c0,comp739903_c0,comp110332_c2,comp108424_c1,comp104575_c0,comp114954_c1,comp115185_c0,comp122489_c0,comp120596_c0,comp69364_c0,comp5977_c0,comp…
Metabolism	Lipid metabolism	Fatty acid biosynthesis	ko00061	38	comp117312_c0,comp105842_c0,comp1553077_c0,comp94651_c0,comp543452_c0,comp106816_c0,comp114743_c0,comp121596_c0,comp125417_c0,comp107825_c0,comp107596_c0,comp125524_c0,comp93835_c0,comp86482_c1,comp59877_c0,comp93835_c1,comp121272_c0,comp117548_c0,comp117265_c0,comp86482_c0,comp96834_c0,comp96042_c0,comp82941_c0,comp118995_c0,comp119767_c1,comp114208_c0,comp478_c0,comp115423_c0,comp119472_c0,comp…
Metabolism	Lipid metabolism	Fatty acid elongation	ko00062	41	comp96381_c0,comp96864_c0,comp115407_c1,comp88506_c0,comp112024_c1,comp1313951_c0,comp32734_c0,comp112443_c1,comp73136_c0,comp107139_c0,comp120153_c0,comp115377_c0,comp44265_c0,comp79866_c0,comp57908_c0,comp2032167_c0,comp41084_c0,comp115929_c0,comp115126_c0,comp100073_c0,comp520169_c0,comp96864_c1,comp59232_c0,comp23893_c0,comp119158_c0,comp114320_c0,comp25315_c0,comp2448013_c0,comp115377_c1,com…
Metabolism	Lipid metabolism	Fatty acid metabolism	ko00071	96	comp116554_c2,comp27532_c0,comp1931572_c0,comp995919_c0,comp2021079_c0,comp116737_c1,comp88128_c0,comp120632_c1,comp94696_c0,comp1169741_c0,comp82718_c0,comp120170_c1,comp120170_c0,comp81397_c0,comp115686_c0,comp83558_c0,comp42248_c0,comp98440_c0,comp1836781_c0,comp73759_c0,comp1328991_c0,comp1959613_c0,comp107223_c0,comp119903_c0,comp121169_c1,comp842793_c0,comp123181_c0,comp104313_c1,comp106627…
Metabolism	Lipid metabolism	Glycerolipid metabolism	ko00561	89	comp2984_c1,comp101132_c0,comp120547_c0,comp110037_c0,comp602615_c0,comp1562444_c0,comp448231_c0,comp4581_c0,comp98678_c0,comp110095_c1,comp112485_c0,comp109378_c0,comp98441_c0,comp113536_c0,comp116426_c0,comp74423_c0,comp552957_c0,comp82739_c0,comp110095_c3,comp113105_c0,comp71719_c0,comp74274_c0,comp61705_c0,comp107249_c0,comp1154412_c0,comp572_c1,comp217127_c0,comp882260_c0,comp124493_c1,comp1…
Metabolism	Lipid metabolism	Glycerophospholipid metabolism	ko00564	135	comp1148199_c0,comp1412352_c0,comp105239_c0,comp2438390_c0,comp117346_c0,comp123514_c1,comp120650_c0,comp1964496_c0,comp115965_c1,comp1568939_c0,comp123817_c0,comp104646_c0,comp100832_c0,comp121166_c0,comp110332_c0,comp115336_c0,comp113256_c0,comp109157_c1,comp55369_c0,comp123033_c0,comp123514_c0,comp121981_c1,comp106848_c0,comp115965_c0,comp111185_c0,comp115108_c0,comp115228_c0,comp116803_c0,com…
Metabolism	Lipid metabolism	Linoleic acid metabolism	ko00591	18	comp122167_c0,comp122640_c0,comp122329_c0,comp103823_c1,comp1651_c0,comp118383_c0,comp1178336_c0,comp105042_c0,comp109042_c0,comp74966_c0,comp113316_c0,comp82739_c0,comp103823_c0,comp123465_c0,comp123224_c0,comp115185_c0,comp123645_c0,comp74966_c1
Metabolism	Lipid metabolism	Primary bile acid biosynthesis	ko00120	6	comp2423834_c0,comp1355203_c0,comp1008813_c0,comp1388029_c0,comp81597_c1,comp24226_c0
Metabolism	Lipid metabolism	Sphingolipid metabolism	ko00600	34	comp57416_c0,comp22325_c0,comp112169_c0,comp1239058_c0,comp121849_c0,comp124958_c1,comp120211_c0,comp120180_c0,comp114797_c0,comp91511_c0,comp2130429_c0,comp113007_c0,comp100703_c0,comp89873_c0,comp121731_c0,comp112169_c1,comp103766_c0,comp1603024_c0,comp99657_c0,comp124710_c0,comp69725_c0,comp116344_c0,comp179352_c0,comp69725_c2,comp124493_c1,comp325209_c0,comp79080_c0,comp36989_c0,comp125107_c0…
Metabolism	Lipid metabolism	Steroid biosynthesis	ko00100	45	comp120974_c0,comp74966_c0,comp12640_c0,comp119735_c1,comp119900_c0,comp115974_c0,comp112872_c0,comp72947_c0,comp1703070_c0,comp115926_c0,comp108165_c1,comp3550_c0,comp108279_c0,comp125094_c0,comp23146_c0,comp110770_c0,comp119970_c0,comp1335487_c0,comp97077_c0,comp119735_c0,comp98433_c0,comp114126_c0,comp117591_c0,comp1651_c0,comp82739_c0,comp832851_c0,comp95931_c0,comp116122_c0,comp74966_c1,comp…
Metabolism	Lipid metabolism	Steroid hormone biosynthesis	ko00140	6	comp118336_c1,comp1454664_c0,comp1425127_c0,comp115407_c1,comp88506_c0,comp92330_c0
Metabolism	Lipid metabolism	Synthesis and degradation of ketone bodies	ko00072	11	comp2374242_c0,comp85398_c0,comp757618_c0,comp277958_c0,comp104736_c0,comp116737_c1,comp124572_c0,comp114878_c1,comp116737_c0,comp119590_c0,comp680216_c0
Metabolism	Lipid metabolism	alpha-Linolenic acid metabolism	ko00592	58	comp1862126_c0,comp123181_c0,comp105042_c0,comp82739_c0,comp117584_c0,comp109775_c0,comp84513_c0,comp114010_c4,comp103657_c0,comp73759_c0,comp74966_c1,comp110364_c0,comp4569_c0,comp123603_c0,comp123050_c3,comp122640_c0,comp2342221_c0,comp106054_c0,comp122167_c0,comp102240_c0,comp118699_c0,comp73445_c0,comp109590_c1,comp2428253_c0,comp121861_c0,comp115686_c1,comp118383_c0,comp1178336_c0,comp152113…
Metabolism	Metabolism of cofactors and vitamins	Biotin metabolism	ko00780	24	comp123904_c0,comp105842_c0,comp96042_c0,comp96834_c0,comp94651_c0,comp478_c0,comp114208_c0,comp119767_c1,comp118785_c0,comp119014_c0,comp115423_c0,comp106816_c0,comp114743_c0,comp448288_c0,comp80207_c0,comp119472_c0,comp107825_c0,comp8638_c0,comp96299_c0,comp95869_c0,comp115802_c0,comp102745_c0,comp107825_c1,comp120536_c0
Metabolism	Metabolism of cofactors and vitamins	Folate biosynthesis	ko00790	32	comp119980_c0,comp2477_c0,comp50020_c0,comp123612_c1,comp122343_c1,comp110810_c0,comp117137_c0,comp105227_c0,comp64993_c1,comp77453_c0,comp93827_c0,comp124670_c0,comp549360_c0,comp123612_c0,comp96452_c0,comp70263_c0,comp115469_c0,comp71031_c0,comp53790_c0,comp46068_c0,comp64993_c0,comp1024806_c0,comp116227_c0,comp115060_c0,comp122836_c0,comp63681_c0,comp887365_c0,comp122318_c0,comp114918_c0,comp5…
Metabolism	Metabolism of cofactors and vitamins	Lipoic acid metabolism	ko00785	8	comp1573229_c0,comp1177514_c0,comp58836_c0,comp117375_c0,comp121940_c0,comp121155_c0,comp359923_c0,comp120670_c0
Metabolism	Metabolism of cofactors and vitamins	Nicotinate and nicotinamide metabolism	ko00760	28	comp121663_c0,comp116933_c0,comp8439_c0,comp2310467_c0,comp118774_c0,comp15105_c0,comp75137_c0,comp114927_c0,comp120431_c0,comp26887_c1,comp1897398_c0,comp116475_c0,comp740049_c0,comp118808_c0,comp116758_c0,comp113047_c0,comp111007_c1,comp116384_c0,comp72267_c0,comp122844_c0,comp421870_c0,comp86392_c0,comp64504_c0,comp124419_c1,comp120313_c0,comp1671475_c0,comp110258_c0,comp111007_c0
Metabolism	Metabolism of cofactors and vitamins	One carbon pool by folate	ko00670	29	comp115358_c0,comp99654_c0,comp287241_c0,comp73123_c0,comp2594387_c0,comp117249_c0,comp2366642_c0,comp112837_c0,comp111156_c0,comp111740_c0,comp99654_c1,comp122318_c0,comp163752_c0,comp122993_c0,comp1942935_c0,comp111211_c0,comp119619_c0,comp117825_c0,comp1084708_c0,comp102941_c0,comp117492_c1,comp111740_c1,comp65485_c0,comp61480_c0,comp148_c1,comp122144_c1,comp148_c0,comp50020_c0,comp112760_c0
Metabolism	Metabolism of cofactors and vitamins	Pantothenate and CoA biosynthesis	ko00770	39	comp112390_c0,comp73139_c0,comp446769_c0,comp117534_c0,comp36194_c0,comp109280_c0,comp113048_c2,comp109498_c0,comp1323730_c0,comp119896_c0,comp121728_c0,comp10670_c0,comp114341_c0,comp20061_c0,comp63123_c0,comp9155_c0,comp109498_c1,comp121552_c0,comp121550_c0,comp114295_c0,comp110269_c0,comp121550_c1,comp113766_c0,comp118984_c0,comp111427_c0,comp91239_c0,comp98118_c0,comp84472_c0,comp117050_c0,co…
Metabolism	Metabolism of cofactors and vitamins	Porphyrin and chlorophyll metabolism	ko00860	62	comp117890_c0,comp115804_c0,comp109556_c0,comp1232483_c0,comp501021_c0,comp113753_c0,comp123038_c1,comp2005803_c0,comp113418_c0,comp115668_c0,comp91581_c0,comp478007_c0,comp87091_c0,comp115542_c0,comp47352_c0,comp118063_c0,comp119257_c0,comp349511_c0,comp76485_c0,comp118930_c0,comp1558859_c0,comp117841_c0,comp109146_c0,comp124684_c0,comp96506_c0,comp1110_c1,comp113689_c0,comp114772_c0,comp111703_…
Metabolism	Metabolism of cofactors and vitamins	Retinol metabolism	ko00830	19	comp115994_c0,comp118000_c1,comp94696_c0,comp1372016_c0,comp104313_c0,comp104313_c1,comp122755_c0,comp639872_c0,comp109211_c0,comp21905_c0,comp105698_c0,comp2583613_c0,comp109876_c0,comp104313_c2,comp107842_c0,comp117932_c0,comp110652_c0,comp1959613_c0,comp780540_c0
Metabolism	Metabolism of cofactors and vitamins	Riboflavin metabolism	ko00740	12	comp1665039_c0,comp120598_c0,comp123562_c0,comp118440_c0,comp65620_c0,comp66534_c0,comp114933_c0,comp75072_c0,comp125088_c0,comp88528_c1,comp22515_c0,comp121543_c0
Metabolism	Metabolism of cofactors and vitamins	Thiamine metabolism	ko00730	10	comp115385_c0,comp122676_c0,comp368431_c0,comp110240_c0,comp111759_c2,comp123067_c0,comp122255_c0,comp82765_c0,comp121857_c0,comp115658_c0
Metabolism	Metabolism of cofactors and vitamins	Ubiquinone and other terpenoid-quinone biosynthesis	ko00130	38	comp84454_c0,comp120518_c0,comp114731_c0,comp119855_c0,comp114630_c0,comp2411759_c0,comp121624_c0,comp14253_c0,comp113781_c0,comp110994_c0,comp109214_c0,comp123806_c0,comp116452_c0,comp115335_c0,comp107888_c0,comp111723_c0,comp121090_c0,comp69895_c0,comp1165901_c0,comp100503_c0,comp115032_c0,comp120518_c1,comp123957_c0,comp724907_c0,comp104510_c0,comp122927_c0,comp111273_c0,comp123987_c0,comp1148…
Metabolism	Metabolism of cofactors and vitamins	Vitamin B6 metabolism	ko00750	11	comp120416_c0,comp116801_c0,comp114726_c0,comp113693_c0,comp1526010_c0,comp100416_c0,comp119149_c0,comp84570_c0,comp1314387_c0,comp59181_c0,comp71687_c0
Metabolism	Metabolism of other amino acids	Cyanoamino acid metabolism	ko00460	54	comp116301_c0,comp107813_c0,comp112451_c0,comp895834_c0,comp88129_c0,comp120070_c1,comp115961_c1,comp73123_c0,comp61913_c0,comp101084_c0,comp104185_c0,comp88867_c0,comp118573_c0,comp119263_c0,comp113311_c0,comp117825_c0,comp116537_c0,comp54039_c0,comp74249_c0,comp114790_c0,comp1942935_c0,comp118208_c0,comp116025_c0,comp94542_c0,comp112997_c0,comp1137362_c0,comp123056_c0,comp61480_c0,comp116105_c0…
Metabolism	Metabolism of other amino acids	D-Glutamine and D-glutamate metabolism	ko00471	11	comp1086611_c0,comp1305283_c0,comp1557792_c0,comp1738849_c0,comp85870_c0,comp120244_c1,comp1614400_c0,comp42857_c0,comp117731_c0,comp2454381_c0,comp2715_c0
Metabolism	Metabolism of other amino acids	Glutathione metabolism	ko00480	148	comp113158_c0,comp2467053_c0,comp59090_c0,comp1577818_c0,comp80166_c0,comp120597_c0,comp114782_c0,comp107862_c0,comp110207_c1,comp107987_c0,comp101869_c0,comp108567_c0,comp110797_c2,comp1529557_c0,comp102626_c0,comp107862_c1,comp1609685_c0,comp119263_c0,comp757046_c0,comp72956_c0,comp84637_c0,comp60505_c0,comp113867_c0,comp119148_c0,comp97056_c0,comp90873_c0,comp37363_c0,comp101941_c0,comp85085_c…
Metabolism	Metabolism of other amino acids	Phosphonate and phosphinate metabolism	ko00440	13	comp92933_c0,comp113853_c0,comp120596_c0,comp118240_c1,comp123794_c0,comp670989_c0,comp122649_c0,comp54250_c0,comp94492_c0,comp81814_c0,comp118240_c0,comp39608_c0,comp89754_c0
Metabolism	Metabolism of other amino acids	Selenocompound metabolism	ko00450	30	comp116691_c0,comp121821_c0,comp115104_c0,comp106466_c0,comp106688_c1,comp53757_c0,comp135494_c0,comp1601376_c0,comp122262_c0,comp1866173_c0,comp7215_c0,comp57356_c0,comp118770_c0,comp122676_c0,comp111988_c0,comp120899_c0,comp785744_c0,comp1942627_c0,comp951641_c0,comp119495_c0,comp1978617_c0,comp106688_c0,comp124246_c1,comp1700280_c0,comp115868_c0,comp120074_c0,comp61355_c1,comp119525_c0,comp413…
Metabolism	Metabolism of other amino acids	Taurine and hypotaurine metabolism	ko00430	20	comp107941_c0,comp91641_c0,comp49761_c0,comp115632_c0,comp113217_c0,comp82372_c0,comp104779_c1,comp115624_c0,comp113643_c0,comp101570_c0,comp1848709_c0,comp84045_c0,comp119263_c0,comp119597_c0,comp1034454_c0,comp106258_c0,comp110127_c0,comp116939_c0,comp87021_c0,comp82836_c1
Metabolism	Metabolism of other amino acids	beta-Alanine metabolism	ko00410	46	comp1840335_c0,comp121704_c0,comp107536_c0,comp124630_c0,comp81397_c0,comp117252_c0,comp107941_c0,comp42248_c0,comp93992_c0,comp91641_c0,comp98440_c0,comp88128_c0,comp120632_c1,comp74274_c0,comp1154412_c0,comp116704_c0,comp58980_c0,comp1848709_c0,comp122862_c0,comp1861266_c0,comp107536_c1,comp87021_c0,comp27532_c0,comp1542325_c0,comp41084_c0,comp3296630_c0,comp122680_c2,comp929807_c0,comp115632_c…
Metabolism	Metabolism of terpenoids and polyketides	Biosynthesis of ansamycins	ko01051	8	comp64397_c0,comp19962_c0,comp2359541_c0,comp1349186_c0,comp121337_c0,comp85789_c0,comp62443_c0,comp75348_c1
Metabolism	Metabolism of terpenoids and polyketides	Biosynthesis of siderophore group nonribosomal peptides	ko01053	1	comp852818_c0
Metabolism	Metabolism of terpenoids and polyketides	Biosynthesis of vancomycin group antibiotics	ko01055	1	comp188711_c0
Metabolism	Metabolism of terpenoids and polyketides	Brassinosteroid biosynthesis	ko00905	8	comp117874_c0,comp123471_c0,comp101597_c0,comp110899_c0,comp119003_c0,comp113859_c0,comp118081_c2,comp106399_c0
Metabolism	Metabolism of terpenoids and polyketides	Carotenoid biosynthesis	ko00906	30	comp118899_c0,comp109031_c0,comp120882_c0,comp99490_c0,comp124404_c0,comp114553_c0,comp123991_c0,comp65879_c0,comp97297_c0,comp114099_c0,comp124919_c0,comp14400_c0,comp116345_c0,comp100004_c0,comp9565_c0,comp81034_c0,comp27535_c0,comp118427_c2,comp92491_c0,comp1029620_c0,comp64028_c0,comp121580_c0,comp64028_c1,comp118001_c0,comp118427_c0,comp124448_c0,comp110523_c0,comp109956_c1,comp806898_c0,com…
Metabolism	Metabolism of terpenoids and polyketides	Diterpenoid biosynthesis	ko00904	24	comp96222_c2,comp97972_c0,comp95727_c0,comp87504_c0,comp81549_c0,comp85100_c1,comp286_c0,comp99222_c0,comp91630_c0,comp114067_c0,comp85100_c0,comp83927_c1,comp114142_c0,comp125124_c0,comp118016_c0,comp107048_c0,comp97479_c0,comp102942_c0,comp100757_c0,comp97972_c1,comp120470_c0,comp83927_c0,comp117485_c0,comp118981_c0
Metabolism	Metabolism of terpenoids and polyketides	Geraniol degradation	ko00281	7	comp104736_c0,comp124572_c0,comp98440_c0,comp25315_c0,comp680216_c0,comp85398_c0,comp757618_c0
Metabolism	Metabolism of terpenoids and polyketides	Limonene and pinene degradation	ko00903	30	comp120632_c1,comp50467_c0,comp30137_c0,comp121205_c0,comp120547_c0,comp115863_c0,comp1154412_c0,comp1562444_c0,comp121840_c0,comp81397_c0,comp97814_c3,comp2846_c1,comp115093_c0,comp109094_c1,comp108814_c0,comp97814_c2,comp98440_c0,comp54306_c0,comp929807_c0,comp120196_c2,comp97814_c1,comp97814_c0,comp67026_c1,comp67026_c0,comp122923_c0,comp118366_c0,comp989129_c0,comp74423_c0,comp120196_c0,comp6…
Metabolism	Metabolism of terpenoids and polyketides	Monoterpenoid biosynthesis	ko00902	6	comp110010_c0,comp112470_c0,comp105283_c2,comp103303_c0,comp66612_c0,comp105283_c1
Metabolism	Metabolism of terpenoids and polyketides	Polyketide sugar unit biosynthesis	ko00523	2	comp188711_c0,comp121598_c0
Metabolism	Metabolism of terpenoids and polyketides	Sesquiterpenoid and triterpenoid biosynthesis	ko00909	4	comp115446_c0,comp120162_c0,comp118966_c0,comp115360_c0
Metabolism	Metabolism of terpenoids and polyketides	Terpenoid backbone biosynthesis	ko00900	72	comp115360_c0,comp603687_c0,comp116737_c1,comp277958_c0,comp74193_c0,comp109476_c0,comp118296_c0,comp432023_c0,comp83314_c0,comp121825_c0,comp405459_c0,comp116353_c0,comp120061_c1,comp111870_c0,comp123123_c0,comp116000_c0,comp577089_c0,comp49002_c0,comp99570_c0,comp117468_c1,comp116793_c1,comp113344_c0,comp118140_c0,comp97082_c0,comp118326_c1,comp116354_c2,comp461682_c0,comp123620_c0,comp116354_c…
Metabolism	Metabolism of terpenoids and polyketides	Zeatin biosynthesis	ko00908	30	comp781782_c0,comp118205_c0,comp1578236_c0,comp121505_c0,comp81681_c0,comp111182_c0,comp1879202_c0,comp100497_c0,comp121411_c0,comp99014_c0,comp1212403_c0,comp105905_c0,comp116583_c0,comp108114_c0,comp59074_c0,comp102680_c1,comp111965_c1,comp111965_c0,comp98298_c0,comp100240_c0,comp96875_c0,comp92930_c0,comp111624_c0,comp107438_c0,comp1016495_c0,comp117231_c1,comp868369_c0,comp118932_c0,comp23590…
Metabolism	Nucleotide metabolism	Purine metabolism	ko00230	276	comp72267_c0,comp109997_c0,comp102778_c0,comp1302336_c0,comp136535_c0,comp123351_c0,comp116279_c0,comp730760_c0,comp111156_c0,comp47694_c0,comp111740_c0,comp107484_c0,comp107380_c0,comp111327_c0,comp39111_c1,comp42348_c0,comp122929_c0,comp25355_c0,comp52979_c0,comp1903584_c0,comp116098_c0,comp122148_c2,comp1579518_c0,comp19604_c0,comp20396_c0,comp103947_c2,comp5466_c0,comp116962_c0,comp102384_c0,…
Metabolism	Nucleotide metabolism	Pyrimidine metabolism	ko00240	215	comp108369_c1,comp391724_c0,comp102971_c0,comp113420_c0,comp124687_c0,comp107194_c0,comp1583116_c0,comp2550271_c0,comp788728_c0,comp64186_c0,comp119346_c0,comp72822_c0,comp97242_c0,comp23070_c0,comp108405_c0,comp26337_c0,comp34910_c0,comp119086_c0,comp106270_c2,comp124717_c0,comp1333163_c0,comp5689_c0,comp122786_c0,comp121253_c1,comp106270_c0,comp14368_c0,comp122337_c0,comp23070_c1,comp75137_c0,c…
Metabolism	Xenobiotics biodegradation and metabolism	Aminobenzoate degradation	ko00627	29	comp65029_c0,comp65061_c0,comp63681_c0,comp989129_c0,comp120196_c0,comp67026_c0,comp122923_c0,comp118366_c0,comp97814_c0,comp97814_c1,comp67026_c1,comp122343_c1,comp120196_c2,comp118208_c0,comp75072_c0,comp2846_c1,comp97814_c3,comp115093_c0,comp109094_c1,comp41084_c0,comp108814_c0,comp97814_c2,comp42530_c0,comp50467_c0,comp30137_c0,comp108113_c0,comp121205_c0,comp115863_c0,comp23893_c0
Metabolism	Xenobiotics biodegradation and metabolism	Benzoate degradation	ko00362	16	comp122580_c1,comp114878_c1,comp41084_c0,comp115686_c0,comp59232_c0,comp123050_c3,comp23893_c0,comp1521137_c0,comp2374242_c0,comp2448013_c0,comp115686_c1,comp42530_c0,comp91379_c0,comp116737_c1,comp116737_c0,comp160237_c0
Metabolism	Xenobiotics biodegradation and metabolism	Bisphenol degradation	ko00363	20	comp97814_c3,comp2846_c1,comp109094_c1,comp115093_c0,comp97814_c2,comp108814_c0,comp120196_c2,comp30137_c0,comp50467_c0,comp121205_c0,comp115863_c0,comp989129_c0,comp120196_c0,comp65029_c0,comp97814_c1,comp97814_c0,comp67026_c1,comp67026_c0,comp122923_c0,comp118366_c0
Metabolism	Xenobiotics biodegradation and metabolism	Caprolactam degradation	ko00930	12	comp42530_c0,comp107249_c1,comp25315_c0,comp113085_c1,comp115821_c0,comp101132_c0,comp23893_c0,comp98440_c0,comp110095_c1,comp1321155_c0,comp422679_c0,comp41084_c0
Metabolism	Xenobiotics biodegradation and metabolism	Chloroalkane and chloroalkene degradation	ko00625	24	comp2353109_c0,comp118000_c1,comp81397_c0,comp115994_c0,comp929807_c0,comp120547_c0,comp104313_c1,comp120632_c1,comp121840_c0,comp1562444_c0,comp94696_c0,comp1176859_c0,comp104313_c0,comp1154412_c0,comp74423_c0,comp109211_c0,comp117932_c0,comp107842_c0,comp104313_c2,comp1959613_c0,comp780540_c0,comp110652_c0,comp2583613_c0,comp105698_c0
Metabolism	Xenobiotics biodegradation and metabolism	Chlorocyclohexane and chlorobenzene degradation	ko00361	4	comp67327_c0,comp115422_c0,comp113384_c0,comp103448_c0
Metabolism	Xenobiotics biodegradation and metabolism	Drug metabolism - cytochrome P450	ko00982	83	comp35369_c0,comp100873_c0,comp92324_c0,comp3960_c0,comp104313_c1,comp110114_c0,comp105165_c0,comp113972_c0,comp91203_c0,comp107179_c0,comp693908_c0,comp110376_c0,comp1959613_c0,comp101941_c1,comp111594_c0,comp109105_c0,comp19934_c0,comp96297_c0,comp108829_c0,comp62913_c0,comp105651_c1,comp71092_c0,comp1847149_c0,comp108948_c1,comp94696_c0,comp106149_c0,comp29052_c0,comp117746_c1,comp106583_c0,co…
Metabolism	Xenobiotics biodegradation and metabolism	Drug metabolism - other enzymes	ko00983	24	comp86805_c0,comp97242_c0,comp117303_c2,comp122786_c0,comp58767_c0,comp118419_c0,comp124561_c0,comp50835_c0,comp56154_c0,comp109680_c0,comp118419_c1,comp111676_c2,comp51049_c0,comp77001_c0,comp117573_c0,comp121336_c0,comp109714_c0,comp1603507_c0,comp122680_c2,comp3296630_c0,comp115248_c1,comp76142_c0,comp117172_c0,comp118284_c0
Metabolism	Xenobiotics biodegradation and metabolism	Fluorobenzoate degradation	ko00364	4	comp103448_c0,comp113384_c0,comp115422_c0,comp67327_c0
Metabolism	Xenobiotics biodegradation and metabolism	Metabolism of xenobiotics by cytochrome P450	ko00980	86	comp29052_c0,comp106149_c0,comp117746_c1,comp106583_c0,comp111851_c0,comp39802_c0,comp107984_c0,comp9329_c0,comp229563_c0,comp109105_c0,comp19934_c0,comp96297_c0,comp108829_c0,comp105651_c1,comp62913_c0,comp71092_c0,comp1847149_c0,comp108948_c1,comp94696_c0,comp113972_c0,comp91203_c0,comp107179_c0,comp693908_c0,comp110376_c0,comp1959613_c0,comp111594_c0,comp101941_c1,comp35369_c0,comp100873_c0,co…
Metabolism	Xenobiotics biodegradation and metabolism	Naphthalene degradation	ko00626	14	comp109211_c0,comp115994_c0,comp118000_c1,comp104313_c0,comp105698_c0,comp94696_c0,comp2583613_c0,comp110652_c0,comp780540_c0,comp1959613_c0,comp104313_c1,comp104313_c2,comp107842_c0,comp117932_c0
Metabolism	Xenobiotics biodegradation and metabolism	Polycyclic aromatic hydrocarbon degradation	ko00624	24	comp120196_c2,comp2846_c1,comp97814_c3,comp97814_c2,comp108814_c0,comp115093_c0,comp109094_c1,comp121506_c0,comp26889_c0,comp121205_c0,comp30137_c0,comp50467_c0,comp115863_c0,comp942833_c0,comp65029_c0,comp989129_c0,comp120196_c0,comp122923_c0,comp642094_c0,comp67026_c0,comp118366_c0,comp97814_c1,comp97814_c0,comp67026_c1
Metabolism	Xenobiotics biodegradation and metabolism	Styrene degradation	ko00643	8	comp60796_c0,comp104532_c0,comp112035_c0,comp100900_c0,comp323634_c0,comp118208_c0,comp263836_c0,comp112294_c0
Metabolism	Xenobiotics biodegradation and metabolism	Toluene degradation	ko00623	4	comp67327_c0,comp115422_c0,comp113384_c0,comp103448_c0
Organismal Systems	Circulatory system	Cardiac muscle contraction	ko04260	80	comp408358_c0,comp1025719_c0,comp763618_c0,comp110653_c0,comp1056388_c0,comp37345_c1,comp120012_c0,comp1146871_c0,comp25993_c0,comp842194_c0,comp1006479_c0,comp37345_c0,comp104487_c0,comp96963_c0,comp176469_c0,comp1841024_c0,comp744860_c0,comp1842544_c0,comp101646_c0,comp1851033_c0,comp104149_c0,comp58555_c0,comp110162_c1,comp965087_c0,comp1566452_c0,comp928665_c0,comp918379_c0,comp50192_c0,comp1…
Organismal Systems	Circulatory system	Vascular smooth muscle contraction	ko04270	66	comp91993_c2,comp109119_c0,comp1541841_c0,comp112180_c0,comp1932743_c0,comp115571_c0,comp106153_c0,comp92877_c0,comp40514_c0,comp113374_c0,comp114861_c0,comp583300_c0,comp55218_c0,comp573463_c0,comp85364_c0,comp110122_c0,comp104961_c2,comp273556_c0,comp1341560_c0,comp22026_c0,comp118383_c0,comp78257_c0,comp856129_c0,comp776612_c0,comp1147690_c0,comp112455_c1,comp112455_c2,comp1306206_c0,comp41433…
Organismal Systems	Development	Axon guidance	ko04360	76	comp106000_c0,comp386838_c0,comp82846_c0,comp97610_c0,comp116022_c0,comp7308_c0,comp117297_c0,comp1208931_c0,comp113643_c1,comp97472_c0,comp81194_c0,comp1521099_c0,comp108894_c0,comp120151_c0,comp93140_c0,comp97612_c1,comp524825_c0,comp112468_c0,comp111210_c0,comp120544_c1,comp105368_c0,comp117212_c0,comp1406311_c0,comp87954_c0,comp465282_c0,comp109333_c0,comp116850_c0,comp97472_c1,comp2742795_c0…
Organismal Systems	Development	Dorso-ventral axis formation	ko04320	19	comp116177_c0,comp116850_c0,comp117297_c0,comp110122_c0,comp71338_c0,comp1299103_c0,comp583300_c0,comp55218_c0,comp40514_c0,comp2459186_c0,comp82846_c0,comp502916_c0,comp115571_c0,comp1549031_c0,comp112180_c2,comp78257_c0,comp112180_c0,comp296253_c0,comp81194_c0
Organismal Systems	Development	Osteoclast differentiation	ko04380	55	comp87954_c0,comp116177_c0,comp96567_c0,comp116850_c0,comp465282_c0,comp116191_c0,comp43504_c0,comp353100_c0,comp34291_c0,comp1525707_c0,comp943818_c0,comp157543_c0,comp1406311_c0,comp109207_c0,comp502916_c0,comp114400_c0,comp107483_c0,comp256273_c0,comp112180_c2,comp105848_c0,comp259279_c0,comp78257_c0,comp96645_c0,comp1020694_c0,comp26157_c0,comp482917_c0,comp2361891_c0,comp482052_c0,comp110122…
Organismal Systems	Digestive system	Bile secretion	ko04976	93	comp103565_c0,comp122240_c0,comp124618_c0,comp91589_c0,comp97022_c0,comp94037_c0,comp1178540_c0,comp124456_c0,comp121825_c0,comp111870_c0,comp121802_c0,comp116504_c0,comp105129_c0,comp69011_c0,comp118458_c0,comp2378476_c0,comp123776_c0,comp23594_c1,comp22696_c0,comp687886_c0,comp1940624_c0,comp961135_c0,comp120656_c0,comp10158_c0,comp22021_c0,comp107250_c0,comp23594_c0,comp113182_c2,comp54241_c0,…
Organismal Systems	Digestive system	Carbohydrate digestion and absorption	ko04973	33	comp1993730_c0,comp7015_c0,comp23594_c0,comp80256_c0,comp109525_c1,comp744860_c0,comp1841024_c0,comp108710_c0,comp97842_c0,comp87424_c0,comp1879373_c0,comp121327_c0,comp943818_c0,comp117159_c0,comp1202667_c0,comp117986_c0,comp109525_c0,comp281735_c0,comp97502_c0,comp109316_c0,comp1353946_c0,comp122471_c0,comp482052_c0,comp1851033_c0,comp124275_c0,comp116662_c2,comp50192_c0,comp30681_c0,comp115091…
Organismal Systems	Digestive system	Fat digestion and absorption	ko04975	18	comp1200487_c0,comp111277_c0,comp75782_c2,comp122755_c0,comp118383_c0,comp572_c1,comp105180_c1,comp90966_c0,comp552957_c0,comp21905_c0,comp117245_c0,comp105180_c0,comp115006_c0,comp105042_c0,comp2378476_c0,comp48903_c0,comp115185_c0,comp69011_c0
Organismal Systems	Digestive system	Gastric acid secretion	ko04971	46	comp1541841_c0,comp79726_c0,comp76403_c0,comp11_c0,comp91993_c2,comp109119_c0,comp83938_c0,comp2327797_c0,comp106153_c0,comp1838689_c0,comp317486_c0,comp11_c1,comp88614_c0,comp50192_c0,comp1746_c1,comp23594_c1,comp92877_c0,comp22696_c0,comp1940624_c0,comp113374_c0,comp109043_c0,comp104961_c2,comp1851033_c0,comp37408_c0,comp85364_c0,comp1841024_c0,comp744860_c0,comp22026_c0,comp752979_c0,comp13830…
Organismal Systems	Digestive system	Mineral absorption	ko04978	30	comp50192_c0,comp2468497_c0,comp349511_c0,comp106211_c0,comp1940624_c0,comp22696_c0,comp108817_c1,comp115541_c0,comp23594_c1,comp1851033_c0,comp1224351_c0,comp105486_c0,comp1879373_c0,comp123368_c0,comp124468_c0,comp57481_c0,comp115668_c0,comp102725_c1,comp1841024_c0,comp478007_c0,comp744860_c0,comp97842_c0,comp338137_c0,comp17271_c0,comp1157212_c0,comp103234_c0,comp23594_c0,comp115227_c1,comp574…
Organismal Systems	Digestive system	Pancreatic secretion	ko04972	68	comp465282_c0,comp105729_c1,comp1879373_c0,comp105653_c0,comp65051_c0,comp116542_c0,comp109309_c0,comp1406311_c0,comp105042_c0,comp99483_c0,comp23594_c0,comp1521964_c0,comp97842_c0,comp2349004_c0,comp109249_c0,comp53198_c0,comp115185_c0,comp1043013_c0,comp57027_c0,comp7308_c0,comp1940624_c0,comp112662_c0,comp102376_c0,comp22696_c0,comp119576_c0,comp23594_c1,comp1545335_c0,comp119512_c0,comp445600…
Organismal Systems	Digestive system	Protein digestion and absorption	ko04974	28	comp109249_c0,comp7244_c0,comp2349004_c0,comp97842_c0,comp744860_c0,comp1841024_c0,comp123796_c0,comp7285_c0,comp678831_c0,comp23594_c0,comp118493_c0,comp117574_c0,comp120103_c0,comp99483_c0,comp1545335_c0,comp23594_c1,comp22696_c0,comp1940624_c0,comp2417894_c0,comp283997_c0,comp50192_c0,comp69619_c0,comp1367336_c0,comp75073_c0,comp1879373_c0,comp120843_c0,comp1535191_c0,comp1851033_c0
Organismal Systems	Digestive system	Salivary secretion	ko04970	48	comp23594_c0,comp1305722_c0,comp856129_c0,comp88643_c0,comp744860_c0,comp1841024_c0,comp22026_c0,comp752979_c0,comp273556_c0,comp138301_c0,comp97842_c0,comp41433_c0,comp57708_c0,comp1879373_c0,comp1042589_c0,comp82190_c0,comp109960_c0,comp108779_c0,comp1166380_c0,comp2208404_c0,comp1147690_c0,comp776612_c0,comp106153_c0,comp709367_c0,comp1205057_c0,comp1838689_c0,comp11_c1,comp317486_c0,comp32264…
Organismal Systems	Digestive system	Vitamin digestion and absorption	ko04977	3	comp2378476_c0,comp572_c1,comp114487_c0
Organismal Systems	Endocrine system	Adipocytokine signaling pathway	ko04920	61	comp8778_c0,comp99909_c0,comp26804_c0,comp39444_c0,comp1161897_c0,comp69098_c0,comp63549_c0,comp1169741_c0,comp101655_c0,comp124842_c0,comp121278_c0,comp114312_c0,comp116408_c0,comp101947_c0,comp1353946_c0,comp116554_c2,comp40039_c0,comp42029_c0,comp26804_c1,comp74845_c0,comp1427344_c0,comp588755_c0,comp1019182_c0,comp109585_c0,comp995919_c0,comp2021079_c0,comp332124_c0,comp38908_c0,comp2070319_c…
Organismal Systems	Endocrine system	GnRH signaling pathway	ko04912	78	comp78257_c0,comp104646_c2,comp9981_c0,comp856129_c0,comp122489_c0,comp22026_c0,comp273556_c0,comp121908_c0,comp116177_c0,comp123883_c0,comp121761_c0,comp41433_c0,comp62384_c0,comp1599860_c0,comp1546234_c0,comp105245_c1,comp120013_c2,comp776612_c0,comp1147690_c0,comp104646_c1,comp115571_c0,comp106153_c0,comp94239_c0,comp99334_c0,comp112180_c0,comp1541841_c0,comp92446_c0,comp89877_c0,comp109119_c0…
Organismal Systems	Endocrine system	Insulin secretion	ko04911	14	comp776612_c0,comp22696_c0,comp97842_c0,comp1940624_c0,comp23594_c1,comp273556_c0,comp50192_c0,comp1841024_c0,comp744860_c0,comp1546234_c0,comp1851033_c0,comp82190_c0,comp23594_c0,comp1879373_c0
Organismal Systems	Endocrine system	Insulin signaling pathway	ko04910	178	comp583300_c0,comp308313_c0,comp267456_c0,comp55218_c0,comp40514_c0,comp73661_c0,comp68399_c0,comp104961_c2,comp120767_c0,comp482052_c0,comp125524_c0,comp67578_c1,comp18425_c0,comp85364_c0,comp1541841_c0,comp116408_c0,comp112180_c0,comp1353946_c0,comp33938_c1,comp114312_c0,comp91993_c2,comp109119_c0,comp106153_c0,comp105481_c0,comp1932743_c0,comp63549_c0,comp26804_c0,comp12513_c0,comp8778_c0,comp…
Organismal Systems	Endocrine system	Melanogenesis	ko04916	71	comp76403_c0,comp11_c0,comp296253_c0,comp22515_c0,comp81194_c0,comp1838689_c0,comp93140_c0,comp120151_c0,comp88614_c0,comp317486_c0,comp11_c1,comp82846_c0,comp109043_c0,comp124378_c0,comp113643_c1,comp114887_c0,comp117297_c0,comp752979_c0,comp138301_c0,comp31994_c0,comp112180_c2,comp659100_c0,comp1305722_c0,comp108779_c0,comp117212_c0,comp502916_c0,comp1166380_c0,comp116850_c0,comp82190_c0,comp57…
Organismal Systems	Endocrine system	PPAR signaling pathway	ko03320	102	comp2342221_c0,comp15894_c0,comp93387_c0,comp123050_c3,comp106054_c0,comp99085_c0,comp116554_c1,comp118699_c0,comp63167_c0,comp117605_c0,comp42530_c0,comp115686_c1,comp121861_c0,comp38908_c0,comp117077_c0,comp1521137_c0,comp98681_c0,comp112217_c0,comp1066279_c0,comp110513_c0,comp842793_c0,comp968631_c0,comp123181_c0,comp98441_c2,comp15299_c0,comp33102_c0,comp121169_c1,comp119903_c0,comp107223_c0,…
Organismal Systems	Endocrine system	Progesterone-mediated oocyte maturation	ko04914	122	comp5395_c0,comp105487_c2,comp482052_c0,comp122940_c0,comp37408_c0,comp110122_c0,comp121714_c0,comp64303_c2,comp113457_c0,comp119353_c0,comp90372_c0,comp583300_c0,comp55218_c0,comp120520_c0,comp174_c0,comp120304_c0,comp40514_c0,comp927105_c0,comp571807_c0,comp6559_c0,comp108685_c0,comp115571_c0,comp121421_c0,comp86859_c0,comp37318_c0,comp64303_c0,comp112180_c0,comp1353946_c0,comp79726_c0,comp9293…
Organismal Systems	Endocrine system	Renin-angiotensin system	ko04614	3	comp65655_c0,comp125166_c0,comp29719_c0
Organismal Systems	Environmental adaptation	Circadian entrainment	ko04713	55	comp1541841_c0,comp44981_c0,comp112180_c0,comp79726_c0,comp11_c0,comp76403_c0,comp81194_c0,comp91993_c2,comp109119_c0,comp83938_c0,comp819709_c0,comp115571_c0,comp106153_c0,comp1838689_c0,comp317486_c0,comp11_c1,comp88614_c0,comp55218_c0,comp92877_c0,comp40514_c0,comp84999_c0,comp82846_c0,comp109043_c0,comp113374_c0,comp104961_c2,comp85364_c0,comp37408_c0,comp117297_c0,comp35719_c1,comp22026_c0,c…
Organismal Systems	Environmental adaptation	Circadian rhythm	ko04710	42	comp486528_c0,comp918723_c0,comp644702_c0,comp119316_c1,comp111839_c0,comp66929_c0,comp109107_c0,comp115074_c0,comp939973_c0,comp1877994_c0,comp104783_c0,comp119513_c0,comp122849_c0,comp114267_c0,comp1520619_c0,comp104898_c0,comp73294_c0,comp68899_c0,comp115074_c1,comp111444_c0,comp116408_c0,comp119580_c0,comp114312_c0,comp236036_c0,comp120712_c0,comp101655_c0,comp104055_c0,comp106804_c1,comp6354…
Organismal Systems	Environmental adaptation	Circadian rhythm - fly	ko04711	13	comp93075_c0,comp93075_c1,comp93140_c0,comp120712_c0,comp120151_c0,comp113643_c1,comp112350_c0,comp117313_c0,comp115074_c0,comp24737_c0,comp116656_c0,comp119675_c0,comp117212_c0
Organismal Systems	Environmental adaptation	Circadian rhythm - plant	ko04712	43	comp118536_c0,comp114325_c0,comp54904_c0,comp117281_c2,comp109764_c1,comp1338950_c0,comp17532_c0,comp115132_c0,comp43068_c0,comp123827_c0,comp115132_c1,comp119369_c0,comp120206_c0,comp121740_c0,comp112099_c1,comp83061_c0,comp121243_c0,comp9529_c0,comp118527_c0,comp5633_c0,comp115916_c0,comp110671_c0,comp124485_c0,comp123429_c0,comp553624_c0,comp123901_c0,comp112398_c0,comp115322_c0,comp103288_c2,…
Organismal Systems	Environmental adaptation	Plant-pathogen interaction	ko04626	260	comp68222_c0,comp778705_c0,comp110613_c0,comp103431_c0,comp57708_c0,comp122107_c3,comp116816_c0,comp112416_c0,comp98441_c2,comp1166380_c0,comp27234_c0,comp94078_c1,comp100492_c1,comp752979_c0,comp1748918_c0,comp67627_c0,comp120995_c0,comp103435_c0,comp96793_c0,comp94273_c0,comp117279_c0,comp662123_c0,comp93442_c0,comp72571_c1,comp119775_c0,comp88614_c0,comp120219_c0,comp109381_c1,comp76403_c0,com…
Organismal Systems	Excretory system	Aldosterone-regulated sodium reabsorption	ko04960	25	comp23594_c1,comp40514_c0,comp1940624_c0,comp82846_c0,comp571807_c0,comp22696_c0,comp85729_c0,comp50192_c0,comp943818_c0,comp55218_c0,comp117297_c0,comp1879373_c0,comp116850_c0,comp1851033_c0,comp482052_c0,comp81194_c0,comp97842_c0,comp744860_c0,comp1841024_c0,comp112180_c0,comp112180_c2,comp78257_c0,comp23594_c0,comp119667_c0,comp115571_c0
Organismal Systems	Excretory system	Collecting duct acid secretion	ko04966	42	comp1845182_c0,comp108665_c0,comp114699_c0,comp957172_c0,comp22613_c0,comp351094_c0,comp1388063_c0,comp113551_c0,comp119975_c0,comp94397_c1,comp2381454_c0,comp1746_c1,comp1319797_c0,comp115065_c1,comp2327797_c0,comp900179_c0,comp115964_c0,comp105545_c0,comp105746_c0,comp103235_c0,comp113553_c0,comp94397_c0,comp84930_c0,comp84576_c0,comp2360671_c0,comp112692_c1,comp736471_c0,comp1835876_c0,comp471…
Organismal Systems	Excretory system	Endocrine and other factor-regulated calcium reabsorption	ko04961	36	comp744860_c0,comp1841024_c0,comp119996_c0,comp273556_c0,comp97842_c0,comp23594_c0,comp101212_c0,comp112880_c0,comp108537_c0,comp123542_c0,comp776612_c0,comp1879373_c0,comp82190_c0,comp109309_c0,comp113160_c0,comp39626_c0,comp49182_c0,comp62663_c1,comp1382585_c0,comp108106_c0,comp88617_c0,comp121252_c0,comp123402_c0,comp125561_c0,comp62663_c0,comp50192_c0,comp23594_c1,comp102376_c0,comp1940624_c0…
Organismal Systems	Excretory system	Proximal tubule bicarbonate reclamation	ko04964	37	comp1851033_c0,comp2715_c0,comp2142622_c0,comp109936_c1,comp1848680_c0,comp50192_c0,comp1086611_c0,comp123199_c0,comp1940624_c0,comp1738849_c0,comp151058_c0,comp22696_c0,comp85870_c0,comp23594_c1,comp42857_c0,comp117731_c0,comp39444_c0,comp1161897_c0,comp1614400_c0,comp1422473_c0,comp2344620_c0,comp1879373_c0,comp33102_c0,comp1557792_c0,comp1139368_c0,comp33102_c1,comp23594_c0,comp2454381_c0,comp…
Organismal Systems	Excretory system	Vasopressin-regulated water reabsorption	ko04962	57	comp1049461_c0,comp112880_c0,comp106798_c0,comp91_c0,comp715646_c0,comp110757_c0,comp1566378_c0,comp72063_c1,comp273556_c0,comp21997_c0,comp1296084_c0,comp70318_c0,comp39038_c0,comp121804_c0,comp2430331_c0,comp46243_c0,comp109309_c0,comp1064773_c0,comp1302718_c0,comp82190_c0,comp1016714_c0,comp112573_c0,comp101015_c0,comp106949_c0,comp776612_c0,comp1142159_c0,comp38673_c0,comp404673_c0,comp22089_…
Organismal Systems	Immune system	Antigen processing and presentation	ko04612	158	comp2501788_c0,comp64303_c3,comp27172_c0,comp1202595_c0,comp14213_c0,comp2387974_c0,comp114413_c0,comp35119_c0,comp104816_c0,comp46323_c0,comp83581_c1,comp112602_c0,comp67585_c0,comp953176_c0,comp118931_c0,comp1119815_c0,comp1549052_c0,comp765069_c0,comp83581_c0,comp8615_c0,comp70978_c1,comp67585_c1,comp1096739_c0,comp93421_c0,comp1842343_c0,comp926468_c0,comp58776_c0,comp918513_c0,comp47750_c0,c…
Organismal Systems	Immune system	B cell receptor signaling pathway	ko04662	54	comp117212_c0,comp502916_c0,comp1406311_c0,comp109207_c0,comp114400_c0,comp943818_c0,comp353100_c0,comp1599860_c0,comp43504_c0,comp116191_c0,comp34291_c0,comp87954_c0,comp465282_c0,comp116850_c0,comp116177_c0,comp26157_c0,comp482917_c0,comp1020694_c0,comp105848_c0,comp112180_c2,comp659100_c0,comp78257_c0,comp259279_c0,comp107483_c0,comp40514_c0,comp571807_c0,comp108302_c0,comp82846_c0,comp116022_…
Organismal Systems	Immune system	Chemokine signaling pathway	ko04062	69	comp296253_c0,comp16_c0,comp81194_c0,comp93140_c0,comp120151_c0,comp445600_c0,comp12884_c0,comp1703461_c0,comp82846_c0,comp84999_c0,comp7308_c0,comp1208931_c0,comp113643_c1,comp117297_c0,comp1043013_c0,comp90841_c0,comp31994_c0,comp430065_c0,comp1589357_c0,comp1521964_c0,comp35719_c0,comp112180_c2,comp1337219_c0,comp659100_c0,comp943818_c0,comp117212_c0,comp1406311_c0,comp502916_c0,comp465282_c0,…
Organismal Systems	Immune system	Complement and coagulation cascades	ko04610	3	comp1007975_c0,comp64871_c0,comp64871_c1
Organismal Systems	Immune system	Cytosolic DNA-sensing pathway	ko04623	43	comp195819_c0,comp124381_c0,comp56454_c0,comp80145_c1,comp123664_c2,comp113591_c0,comp118503_c0,comp116963_c0,comp794795_c0,comp103501_c0,comp370911_c0,comp80145_c0,comp109813_c0,comp64444_c0,comp39805_c0,comp1157326_c0,comp108193_c0,comp114110_c0,comp1557570_c0,comp109997_c0,comp95293_c0,comp115778_c0,comp389820_c0,comp1606459_c0,comp1950894_c0,comp123351_c0,comp64186_c1,comp61158_c0,comp730760_…
Organismal Systems	Immune system	Fc epsilon RI signaling pathway	ko04664	34	comp114400_c0,comp502916_c0,comp109207_c0,comp1406311_c0,comp943818_c0,comp353100_c0,comp1599860_c0,comp43504_c0,comp34291_c0,comp116177_c0,comp116850_c0,comp465282_c0,comp1020694_c0,comp659100_c0,comp112180_c2,comp78257_c0,comp107483_c0,comp40514_c0,comp82846_c0,comp571807_c0,comp583300_c0,comp145218_c0,comp55218_c0,comp110122_c0,comp117297_c0,comp1208931_c0,comp2361891_c0,comp482052_c0,comp8119…
Organismal Systems	Immune system	Fc gamma R-mediated phagocytosis	ko04666	144	comp121849_c0,comp115965_c1,comp97472_c1,comp104646_c0,comp37919_c0,comp70667_c0,comp609583_c0,comp105239_c0,comp1406311_c0,comp118542_c0,comp122218_c0,comp3263284_c0,comp116344_c0,comp943818_c0,comp120117_c0,comp329584_c0,comp34762_c0,comp109333_c0,comp465282_c0,comp1521099_c0,comp108106_c0,comp107351_c0,comp81194_c0,comp97472_c0,comp73189_c2,comp115965_c0,comp296253_c0,comp1529777_c0,comp587328…
Organismal Systems	Immune system	Leukocyte transendothelial migration	ko04670	69	comp95748_c0,comp943818_c0,comp1406311_c0,comp1520541_c0,comp35136_c0,comp601327_c0,comp465282_c0,comp105337_c0,comp1562049_c0,comp106900_c0,comp44382_c1,comp85200_c0,comp31994_c0,comp2586828_c0,comp1656571_c0,comp1521964_c0,comp92052_c0,comp1421415_c0,comp651_c0,comp106283_c0,comp7308_c0,comp1703461_c0,comp101285_c0,comp97369_c0,comp98185_c0,comp1043013_c0,comp1208931_c0,comp100060_c1,comp16_c0,…
Organismal Systems	Immune system	NOD-like receptor signaling pathway	ko04621	53	comp68222_c0,comp116850_c0,comp120666_c0,comp11654_c0,comp72571_c0,comp24952_c0,comp125422_c0,comp115454_c0,comp101051_c2,comp120219_c2,comp1299025_c0,comp67585_c1,comp1883990_c0,comp78257_c0,comp938328_c0,comp112180_c2,comp105487_c1,comp1842343_c0,comp1901591_c0,comp1671742_c0,comp101051_c0,comp918513_c0,comp35119_c0,comp117757_c0,comp105487_c2,comp1168898_c0,comp120291_c0,comp67585_c0,comp64303…
Organismal Systems	Immune system	Natural killer cell mediated cytotoxicity	ko04650	45	comp482052_c0,comp2361891_c0,comp1208931_c0,comp117297_c0,comp110122_c0,comp55218_c0,comp145218_c0,comp583300_c0,comp571807_c0,comp108302_c0,comp116022_c0,comp82846_c0,comp40514_c0,comp69960_c0,comp115571_c0,comp108894_c0,comp112468_c0,comp120544_c1,comp524825_c0,comp296253_c0,comp112180_c0,comp81194_c0,comp465282_c0,comp116850_c0,comp116177_c0,comp87954_c0,comp34291_c0,comp43504_c0,comp1599860_c…
Organismal Systems	Immune system	RIG-I-like receptor signaling pathway	ko04622	20	comp118468_c0,comp529267_c0,comp16798_c0,comp118487_c0,comp112950_c0,comp118735_c0,comp57921_c1,comp483549_c0,comp121066_c0,comp117037_c0,comp117901_c0,comp123525_c1,comp103284_c0,comp113765_c0,comp112950_c1,comp75657_c1,comp103284_c1,comp2526000_c0,comp44518_c0,comp104909_c0
Organismal Systems	Immune system	T cell receptor signaling pathway	ko04660	45	comp108302_c0,comp7308_c0,comp116022_c0,comp82846_c0,comp571807_c0,comp40514_c0,comp573463_c0,comp119675_c0,comp55218_c0,comp583300_c0,comp113643_c1,comp110122_c0,comp117297_c0,comp93075_c0,comp482052_c0,comp81194_c0,comp116656_c0,comp112180_c0,comp1353946_c0,comp296253_c0,comp112350_c0,comp120544_c1,comp112468_c0,comp524825_c0,comp69960_c0,comp93140_c0,comp93075_c1,comp108894_c0,comp120151_c0,co…
Organismal Systems	Immune system	Toll-like receptor signaling pathway	ko04620	35	comp115571_c0,comp1353946_c0,comp296253_c0,comp112180_c0,comp1967304_c0,comp81194_c0,comp482052_c0,comp2361891_c0,comp117297_c0,comp110122_c0,comp55218_c0,comp145218_c0,comp583300_c0,comp571807_c0,comp82846_c0,comp1480552_c0,comp40514_c0,comp105198_c2,comp107483_c0,comp78257_c0,comp112180_c2,comp1020694_c0,comp96645_c0,comp465282_c0,comp116850_c0,comp116177_c0,comp34291_c0,comp43504_c0,comp353100…
Organismal Systems	Nervous system	Cholinergic synapse	ko04725	47	comp117297_c0,comp946699_c0,comp37408_c0,comp110122_c0,comp35719_c1,comp1459574_c0,comp482052_c0,comp40514_c0,comp571807_c0,comp82846_c0,comp84999_c0,comp583300_c0,comp55218_c0,comp524825_c0,comp77495_c0,comp819709_c0,comp115571_c0,comp81194_c0,comp84435_c1,comp83938_c0,comp44981_c0,comp1353946_c0,comp296253_c0,comp79726_c0,comp112180_c0,comp1599860_c0,comp1546234_c0,comp114983_c0,comp82190_c0,co…
Organismal Systems	Nervous system	Dopaminergic synapse	ko04728	100	comp11_c0,comp76403_c0,comp16348_c0,comp1838689_c0,comp93140_c0,comp35840_c0,comp120151_c0,comp88614_c0,comp317486_c0,comp11_c1,comp124440_c0,comp114388_c0,comp84999_c0,comp109043_c0,comp1523390_c0,comp113643_c1,comp119648_c0,comp752979_c0,comp107030_c0,comp112065_c0,comp79085_c0,comp1246172_c0,comp138301_c0,comp31994_c0,comp1589357_c0,comp113832_c0,comp35719_c0,comp1337219_c0,comp1305722_c0,comp…
Organismal Systems	Nervous system	GABAergic synapse	ko04727	57	comp776612_c0,comp131437_c0,comp106258_c0,comp116348_c0,comp107758_c0,comp112604_c0,comp104969_c1,comp114983_c0,comp119209_c0,comp82190_c0,comp120758_c0,comp1322104_c0,comp111648_c1,comp120961_c0,comp10300_c0,comp273556_c0,comp115632_c0,comp3321018_c0,comp121804_c0,comp1882589_c0,comp1325171_c0,comp262841_c0,comp35719_c0,comp1181966_c0,comp859702_c0,comp1884396_c0,comp1337219_c0,comp31994_c0,comp…
Organismal Systems	Nervous system	Glutamatergic synapse	ko04724	90	comp117297_c0,comp1019971_c0,comp104575_c0,comp110332_c2,comp82846_c0,comp84999_c0,comp116022_c0,comp110332_c0,comp139095_c0,comp2450372_c0,comp12884_c0,comp31127_c0,comp112468_c0,comp120544_c1,comp108894_c0,comp81194_c0,comp114835_c0,comp120013_c0,comp115965_c0,comp1552757_c0,comp87954_c0,comp111648_c1,comp82190_c0,comp116850_c0,comp114954_c0,comp105239_c0,comp107758_c0,comp112180_c2,comp1337219…
Organismal Systems	Nervous system	Long-term depression	ko04730	35	comp10300_c0,comp53692_c0,comp107030_c0,comp659100_c0,comp112180_c2,comp88643_c0,comp78257_c0,comp14242_c0,comp31994_c0,comp131437_c0,comp502916_c0,comp17895_c0,comp122387_c0,comp115809_c0,comp41310_c0,comp1599860_c0,comp120386_c2,comp116177_c0,comp116850_c0,comp81194_c0,comp83938_c0,comp44981_c0,comp79726_c0,comp296253_c0,comp112180_c0,comp53692_c1,comp115571_c0,comp40514_c0,comp82846_c0,comp583…
Organismal Systems	Nervous system	Long-term potentiation	ko04720	90	comp1523390_c0,comp109043_c0,comp82846_c0,comp116022_c0,comp80838_c0,comp1043013_c0,comp117297_c0,comp124378_c0,comp114887_c0,comp76403_c0,comp296253_c0,comp11_c0,comp81194_c0,comp84435_c1,comp35840_c0,comp108894_c0,comp1838689_c0,comp11_c1,comp317486_c0,comp112468_c0,comp77495_c0,comp88614_c0,comp445600_c0,comp120544_c1,comp117971_c0,comp108779_c0,comp1615995_c0,comp784110_c0,comp1166380_c0,comp…
Organismal Systems	Nervous system	Neurotrophin signaling pathway	ko04722	109	comp107357_c0,comp108779_c0,comp943818_c0,comp784110_c0,comp101015_c0,comp1166380_c0,comp117212_c0,comp502916_c0,comp1640333_c0,comp1244682_c0,comp1406311_c0,comp57708_c0,comp465282_c0,comp116850_c0,comp59121_c0,comp109960_c0,comp90296_c0,comp752979_c0,comp119322_c0,comp138301_c0,comp105198_c2,comp256273_c0,comp112180_c2,comp1305722_c0,comp659100_c0,comp1521964_c0,comp824964_c0,comp101015_c2,comp…
Organismal Systems	Nervous system	Retrograde endocannabinoid signaling	ko04723	34	comp119209_c0,comp114983_c0,comp116850_c0,comp82190_c0,comp120961_c0,comp776612_c0,comp131437_c0,comp7460_c0,comp78257_c0,comp35719_c0,comp112180_c2,comp1337219_c0,comp31994_c0,comp14242_c0,comp1589357_c0,comp10300_c0,comp273556_c0,comp35719_c1,comp120681_c0,comp37408_c0,comp117297_c0,comp120911_c0,comp84999_c0,comp82846_c0,comp40514_c0,comp55218_c0,comp819709_c0,comp115571_c0,comp117189_c0,comp8…
Organismal Systems	Nervous system	Serotonergic synapse	ko04726	37	comp659100_c0,comp112180_c2,comp1337219_c0,comp35719_c0,comp78257_c0,comp1589357_c0,comp14242_c0,comp31994_c0,comp10300_c0,comp273556_c0,comp79085_c0,comp114983_c0,comp1599860_c0,comp116850_c0,comp116177_c0,comp82190_c0,comp131437_c0,comp1363529_c0,comp502916_c0,comp776612_c0,comp115571_c0,comp819709_c0,comp81194_c0,comp83938_c0,comp44981_c0,comp112180_c0,comp296253_c0,comp79726_c0,comp110122_c0,…
Organismal Systems	Nervous system	Synaptic vesicle cycle	ko04721	85	comp351094_c0,comp337719_c0,comp49433_c0,comp108665_c0,comp114699_c0,comp115065_c1,comp118870_c0,comp1545343_c0,comp1388063_c0,comp1868265_c0,comp2381454_c0,comp115964_c0,comp105746_c0,comp404673_c0,comp121252_c0,comp106986_c0,comp123402_c0,comp1382585_c0,comp2360671_c0,comp88617_c0,comp113553_c0,comp62663_c1,comp84930_c0,comp94397_c0,comp1532092_c0,comp113160_c0,comp113889_c0,comp736471_c0,comp1…
Organismal Systems	Sensory system	Olfactory transduction	ko04740	30	comp108779_c0,comp776612_c0,comp1147690_c0,comp113374_c0,comp109043_c0,comp1166380_c0,comp92877_c0,comp82190_c0,comp57708_c0,comp41433_c0,comp104961_c2,comp109960_c0,comp85364_c0,comp11_c0,comp76403_c0,comp752979_c0,comp1541841_c0,comp22026_c0,comp109119_c0,comp138301_c0,comp273556_c0,comp91993_c2,comp1838689_c0,comp106153_c0,comp88614_c0,comp88643_c0,comp856129_c0,comp317486_c0,comp11_c1,comp130…
Organismal Systems	Sensory system	Phototransduction	ko04744	28	comp108779_c0,comp1166380_c0,comp92877_c0,comp1147690_c0,comp113374_c0,comp84999_c0,comp109043_c0,comp57708_c0,comp41433_c0,comp104961_c2,comp85364_c0,comp114983_c0,comp109960_c0,comp1541841_c0,comp22026_c0,comp76403_c0,comp11_c0,comp752979_c0,comp138301_c0,comp91993_c2,comp109119_c0,comp106153_c0,comp1838689_c0,comp11_c1,comp317486_c0,comp1305722_c0,comp88614_c0,comp856129_c0
Organismal Systems	Sensory system	Phototransduction - fly	ko04745	61	comp65137_c0,comp90576_c0,comp317486_c0,comp11_c1,comp12884_c0,comp88614_c0,comp106153_c0,comp651_c1,comp85449_c1,comp1838689_c0,comp91993_c2,comp109119_c0,comp1541841_c0,comp11_c0,comp76403_c0,comp85364_c0,comp98185_c0,comp100060_c1,comp104961_c2,comp97369_c0,comp106283_c2,comp92877_c0,comp113374_c0,comp109043_c0,comp108961_c1,comp101285_c0,comp92052_c0,comp651_c0,comp106283_c0,comp44382_c0,comp…
Organismal Systems	Sensory system	Taste transduction	ko04742	7	comp819709_c0,comp82190_c0,comp273556_c0,comp114983_c0,comp1337219_c0,comp84999_c0,comp776612_c0
