# Supplementary material for: RNA-seq for gene identification and transcript profiling in relation to root growth of bermudagrass (Cynodon dactylon) under salinity stress
Source: BMC Genomics. 2015 Aug 4;16(1):575. doi: 10.1186/s12864-015-1799-3 (PMC4523028; doi:10.1186/s12864-015-1799-3)
Supplement: Additional file 4: — Differentially expressed genes in two genotypes of bermudagrass. (XLS 1612 kb) [file 12864_2015_1799_MOESM4_ESM.xls]

## Sheet: S_R_CKvsT_R_CK
Gene_id	S_R_CK_readcount	T_R_CK_readcount	log2.Fold_change.	p.value	q.value.Storey.et.al..2003.	Gene Length	NR GI	NR ID	NR Score	NR Evalue	NR Description	NT GI	NT ID	NT Score	NT Evalue	NT Description	KO ID	KO Name	KO Description	Http Link	Swissprot ID	Swissprot Score	Swissprot Evalue	Swissprot Description	PFAM ID	PFAM description	Gene Ontology Biological Pathway	BP Description	Gene Ontology Molecular Function	MF Description	Gene Ontology Cellular Component	CC Description	KOG ID	KOG Description
comp100339_c1	0.943777	48.8989	-5.6952	1.9457e-13	1.3796e-10	1259	--	--	--	--	--	--	--	--	--	--	--	--	--	--	--	--	--	--	--	--	--	--	--	--	--	--	--	--
comp100658_c0	42.47	7.76838	2.4508	5.8726e-07	0.00014431	758	--	--	--	--	--	--	--	--	--	--	--	--	--	--	--	--	--	--	--	--	--	--	--	--	--	--	--	--
comp100678_c0	11.4192	41.7901	-1.8717	9.653e-06	0.0017807	1507	218193495	EEC75922.1	209	9.37521e-16	hypothetical protein OsI_13012 [Oryza sativa Indica Group]	--	--	--	--	--	--	--	--	--	P09385	125	3.07171e-06	Shiga-like toxin 2 subunit A OS=Enterobacteria phage 933W GN=stxA2 PE=1 SV=2	PF00161	Ribosome inactivating protein	GO:0017148	negative regulation of translation	GO:0030598	rRNA N-glycosylase activity	--	--	--	--
comp100709_c1	14.0151	52.6625	-1.9098	4.8582e-07	0.00012526	11222	156368110	XP_001627539.1	187	8.65457e-11	predicted protein [Nematostella vectensis]	--	--	--	--	--	--	--	--	--	--	--	--	--	PF00041	Fibronectin type III domain	--	--	GO:0005515	protein binding	--	--	--	--
comp100873_c0	14.0151	73.6805	-2.3943	9.1754e-12	5.2047e-09	1235	115483062	NP_001065124.1	800	4.61923e-102	Os10g0528400 [Oryza sativa Japonica Group]	--	--	--	--	--	--	--	--	--	Q06398	576	1.18607e-69	Probable glutathione S-transferase GSTU6 OS=Oryza sativa subsp. japonica GN=GSTU6 PE=2 SV=2	PF04265//PF13409//PF13417//PF02798	Thiamin pyrophosphokinase, vitamin B1 binding domain//Glutathione S-transferase, N-terminal domain//Glutathione S-transferase, N-terminal domain//Glutathione S-transferase, N-terminal domain	GO:0080167//GO:0006772//GO:0006803//GO:0060416//GO:0046686//GO:0048527//GO:0006749//GO:0009229//GO:0009704	response to karrikin//thiamine metabolic process//glutathione conjugation reaction//response to growth hormone stimulus//response to cadmium ion//lateral root development//glutathione metabolic process//thiamine diphosphate biosynthetic process//de-etiolation	GO:0004364//GO:0004788//GO:0005515	glutathione transferase activity//thiamine diphosphokinase activity//protein binding	GO:0009507	chloroplast	KOG0406	Glutathione S-transferase
comp100899_c0	110.712	54.402	1.0251	3.0565e-05	0.0046441	771	226502048	NP_001151346.1	307	1.62979e-31	ZIM motif family protein [Zea mays]	116631469	CT831452.1	87	6.49913e-36	Oryza sativa (indica cultivar-group) cDNA clone:OSIGCFA333Z51, full insert sequence	K13464	JAZ	jasmonate ZIM domain-containing protein	http://www.genome.jp/dbget-bin/www_bget?ko:K13464	Q9S7M2	156	4.00051e-11	Protein TIFY 10B OS=Arabidopsis thaliana GN=TIFY10B PE=1 SV=1	--	--	--	--	--	--	--	--	--	--
comp101081_c0	45.0875	125.859	-1.481	5.5718e-11	2.7483e-08	737	--	--	--	--	--	242059892	XM_002459047.1	91	3.70496e-38	Sorghum bicolor hypothetical protein, mRNA	--	--	--	--	--	--	--	--	PF12601	Rubivirus non-structural protein	GO:0006508//GO:0006144	proteolysis//purine nucleobase metabolic process	GO:0017111//GO:0016817//GO:0004197//GO:0003968	nucleoside-triphosphatase activity//hydrolase activity, acting on acid anhydrides//cysteine-type endopeptidase activity//RNA-directed RNA polymerase activity	GO:0031379	RNA-directed RNA polymerase complex	--	--
comp101238_c0	5.70985	35.858	-2.6508	5.0163e-07	0.00012885	2197	393244396	EJD51908.1	673	1.97444e-73	hypothetical protein AURDEDRAFT_199582 [Auricularia delicata TFB-10046 SS5]	--	--	--	--	--	--	--	--	--	A3DFA0	776	5.97423e-89	Xyloglucanase Xgh74A OS=Clostridium thermocellum (strain ATCC 27405 / DSM 1237) GN=xghA PE=3 SV=1	PF07359	Liver-expressed antimicrobial peptide 2 precursor (LEAP-2)	GO:0042742	defense response to bacterium	--	--	--	--	--	--
comp101302_c0	36.9116	7.14215	2.3696	5.0496e-06	0.0010169	3219	357155740	XP_003577222.1	3170	0	PREDICTED: disease resistance protein RPM1-like [Brachypodium distachyon]	357155739	XM_003577174.1	662	0	PREDICTED: Brachypodium distachyon disease resistance protein RPM1-like (LOC100844311), mRNA	--	--	--	--	Q39214	481	4.2302e-48	Disease resistance protein RPM1 OS=Arabidopsis thaliana GN=RPM1 PE=1 SV=1	PF00004//PF00005//PF00195//PF00931//PF00560	ATPase family associated with various cellular activities (AAA)//ABC transporter//Chalcone and stilbene synthases, N-terminal domain//NB-ARC domain//Leucine Rich Repeat	GO:0009058	biosynthetic process	GO:0016746//GO:0016887//GO:0005524//GO:0043531//GO:0005515	transferase activity, transferring acyl groups//ATPase activity//ATP binding//ADP binding//protein binding	--	--	--	--
comp101423_c0	42.8003	0.0476588	9.8107	1.1151e-08	4.1705e-06	1883	326530898	BAK01247.1	583	7.64063e-64	predicted protein [Hordeum vulgare subsp. vulgare]	--	--	--	--	--	--	--	--	--	Q9C5S8	477	9.36368e-50	Cysteine-rich receptor-like protein kinase 5 OS=Arabidopsis thaliana GN=CRK5 PE=1 SV=1	PF00069//PF07714	Protein kinase domain//Protein tyrosine kinase	GO:0006468	protein phosphorylation	GO:0005524//GO:0004672	ATP binding//protein kinase activity	--	--	--	--
comp101560_c0	40.7811	9.43596	2.1117	8.3859e-06	0.0015738	1050	215769410	BAH01639.1	730	7.22589e-92	unnamed protein product [Oryza sativa Japonica Group]	--	--	--	--	--	--	--	--	--	C6DAL7	147	5.77364e-09	Fatty acid oxidation complex subunit alpha OS=Pectobacterium carotovorum subsp. carotovorum (strain PC1) GN=fadJ PE=3 SV=1	PF00378	Enoyl-CoA hydratase/isomerase family	GO:0008152	metabolic process	GO:0003824	catalytic activity	--	--	--	--
comp101783_c0	2.93184	23.4005	-2.9967	1.6204e-05	0.0027437	558	--	--	--	--	--	--	--	--	--	--	--	--	--	--	--	--	--	--	--	--	--	--	--	--	--	--	--	--
comp102013_c0	464.914	128.681	1.8532	5.0064e-43	2.1299e-39	1684	326526309	BAJ97171.1	1454	0	predicted protein [Hordeum vulgare subsp. vulgare]	116640791	CT830156.1	542	0	Oryza sativa (indica cultivar-group) cDNA clone:OSIGCEA048P23, full insert sequence	--	--	--	--	Q07469	544	1.99456e-62	Bark storage protein A OS=Populus deltoides GN=BSPA PE=2 SV=1	PF01048//PF01393	Phosphorylase superfamily//Chromo shadow domain	GO:0009116	nucleoside metabolic process	GO:0003824	catalytic activity	GO:0005634	nucleus	--	--
comp102226_c0	1.2741	82.525	-6.0173	1.4464e-21	2.1403e-18	437	334903128	AEH25624.1	362	4.55231e-41	pathogenesis-related protein 1-9 [Triticum aestivum]	--	--	--	--	--	--	--	--	--	P08299	304	1.17792e-33	Pathogenesis-related protein 1A OS=Nicotiana tabacum PE=1 SV=1	--	--	--	--	--	--	--	--	KOG3017	Defense-related protein containing SCP domain
comp102410_c0	116.916	264.171	-1.176	9.7345e-16	9.3326e-13	2706	--	--	--	--	--	--	--	--	--	--	--	--	--	--	--	--	--	--	PF00320	GATA zinc finger	GO:0006355	regulation of transcription, DNA-dependent	GO:0043565//GO:0003700//GO:0008270	sequence-specific DNA binding//sequence-specific DNA binding transcription factor activity//zinc ion binding	GO:0005667	transcription factor complex	--	--
comp102436_c0	1.65161	21.2082	-3.6827	8.0926e-06	0.0015302	1223	--	--	--	--	--	--	--	--	--	--	--	--	--	--	--	--	--	--	--	--	--	--	--	--	--	--	--	--
comp102960_c0	0.235944	20.7373	-6.4576	2.0211e-06	0.00044235	3409	38346992	CAD40278.2	378	5.58131e-34	OSJNBb0062H02.17 [Oryza sativa Japonica Group]	--	--	--	--	--	--	--	--	--	Q05654	1141	5.85069e-133	Retrotransposable element Tf2 155 kDa protein type 1 OS=Schizosaccharomyces pombe (strain 972 / ATCC 24843) GN=Tf2-1 PE=2 SV=1	PF00665//PF00078	Integrase core domain//Reverse transcriptase (RNA-dependent DNA polymerase)	GO:0006278//GO:0006259//GO:0015074	RNA-dependent DNA replication//DNA metabolic process//DNA integration	GO:0003964//GO:0003676//GO:0003723	RNA-directed DNA polymerase activity//nucleic acid binding//RNA binding	--	--	KOG0017	FOG: Transposon-encoded proteins with TYA, reverse transcriptase, integrase domains in various combinations
comp103050_c0	1.65161	19.5911	-3.5683	2.2219e-05	0.0035338	1695	357159779	XP_003578557.1	204	2.55626e-14	PREDICTED: uncharacterized protein LOC100842183 [Brachypodium distachyon]	--	--	--	--	--	--	--	--	--	--	--	--	--	PF02365//PF02892	No apical meristem (NAM) protein//BED zinc finger	GO:0006355	regulation of transcription, DNA-dependent	GO:0003677	DNA binding	--	--	--	--
comp103417_c0	43.2552	112.528	-1.3793	3.8209e-09	1.5034e-06	843	--	--	--	--	--	--	--	--	--	--	--	--	--	--	--	--	--	--	PF06220	U1 zinc finger	--	--	GO:0008270	zinc ion binding	--	--	--	--
comp103612_c0	1.03815	25.069	-4.5938	2.5763e-07	7.2631e-05	1724	--	--	--	--	--	--	--	--	--	--	--	--	--	--	--	--	--	--	--	--	--	--	--	--	--	--	--	--
comp103613_c0	18.3239	0.476588	5.2648	1.1536e-05	0.0020664	1661	--	--	--	--	--	--	--	--	--	--	--	--	--	--	--	--	--	--	--	--	--	--	--	--	--	--	--	--
comp104098_c0	7.5974	65.2925	-3.1033	2.534e-13	1.7782e-10	3308	326511623	BAJ91956.1	1417	0	predicted protein [Hordeum vulgare subsp. vulgare]	242080890	XM_002445169.1	469	0	Sorghum bicolor hypothetical protein, mRNA	K00083	E1.1.1.195	cinnamyl-alcohol dehydrogenase	http://www.genome.jp/dbget-bin/www_bget?ko:K00083	Q0J6T3	1385	2.42749e-180	Putative cinnamyl alcohol dehydrogenase 5 OS=Oryza sativa subsp. japonica GN=CAD5 PE=3 SV=2	PF02826//PF00208//PF00107//PF02737//PF08240//PF13241	D-isomer specific 2-hydroxyacid dehydrogenase, NAD binding domain//Glutamate/Leucine/Phenylalanine/Valine dehydrogenase//Zinc-binding dehydrogenase//3-hydroxyacyl-CoA dehydrogenase, NAD binding domain//Alcohol dehydrogenase GroES-like domain//Putative NAD(P)-binding	GO:0006631//GO:0055114//GO:0006633//GO:0006568//GO:0006552//GO:0006574//GO:0006779//GO:0006550//GO:0019354//GO:0006520//GO:0006554//GO:0018874	fatty acid metabolic process//oxidation-reduction process//fatty acid biosynthetic process//tryptophan metabolic process//leucine catabolic process//valine catabolic process//porphyrin-containing compound biosynthetic process//isoleucine catabolic process//siroheme biosynthetic process//cellular amino acid metabolic process//lysine catabolic process//benzoate metabolic process	GO:0043115//GO:0048037//GO:0046872//GO:0003857//GO:0008270//GO:0000166//GO:0016491//GO:0016616	precorrin-2 dehydrogenase activity//cofactor binding//metal ion binding//3-hydroxyacyl-CoA dehydrogenase activity//zinc ion binding//nucleotide binding//oxidoreductase activity//oxidoreductase activity, acting on the CH-OH group of donors, NAD or NADP as acceptor	--	--	KOG0023	Alcohol dehydrogenase, class V
comp104149_c0	3.3976	39.553	-3.5412	1.8592e-09	7.7641e-07	690	13516248	CAC35473.1	765	1.14746e-99	cytochrome oxidase subunit II [Nesotes conformis]	304435434	HM104586.1	479	0	Dendrolimus punctatus tehchangensis cytochrome oxidase subunit II-like (COII) gene, partial sequence; mitochondrial	K02261	COX2	cytochrome c oxidase subunit 2	http://www.genome.jp/dbget-bin/www_bget?ko:K02261	P98021	599	8.03187e-76	Cytochrome c oxidase subunit 2 OS=Simulium vittatum GN=COII PE=3 SV=1	--	--	GO:0022904//GO:0015992//GO:0006118//GO:0006123	respiratory electron transport chain//proton transport//electron transport//mitochondrial electron transport, cytochrome c to oxygen	GO:0020037//GO:0004129//GO:0009055//GO:0005507	heme binding//cytochrome-c oxidase activity//electron carrier activity//copper ion binding	GO:0005743//GO:0016021//GO:0045277//GO:0070469	mitochondrial inner membrane//integral to membrane//respiratory chain complex IV//respiratory chain	KOG4767	Cytochrome c oxidase, subunit II, and related proteins
comp104259_c0	19.5758	69.8268	-1.8347	1.6402e-08	5.9704e-06	823	--	--	--	--	--	--	--	--	--	--	--	--	--	--	--	--	--	--	--	--	--	--	--	--	--	--	--	--
comp104357_c0	31.5618	73.252	-1.2147	1.4808e-05	0.0025649	1047	357165426	XP_003580379.1	1393	0	PREDICTED: naringenin,2-oxoglutarate 3-dioxygenase-like [Brachypodium distachyon]	357165425	XM_003580331.1	508	0	PREDICTED: Brachypodium distachyon naringenin,2-oxoglutarate 3-dioxygenase-like (LOC100839163), mRNA	--	--	--	--	Q7XZQ7	527	1.41548e-61	Flavanone 3-dioxygenase OS=Petroselinum crispum GN=FHT PE=1 SV=1	PF03171	2OG-Fe(II) oxygenase superfamily	GO:0055114	oxidation-reduction process	GO:0016491//GO:0016706	oxidoreductase activity//oxidoreductase activity, acting on paired donors, with incorporation or reduction of molecular oxygen, 2-oxoglutarate as one donor, and incorporation of one atom each of oxygen into both donors	--	--	KOG0143	Iron/ascorbate family oxidoreductases
comp104362_c0	9.43683	39.105	-2.051	5.773e-06	0.0011457	747	297602535	NP_001052546.2	229	9.9107e-21	Os04g0357700 [Oryza sativa Japonica Group]	--	--	--	--	--	--	--	--	--	--	--	--	--	--	--	--	--	--	--	GO:0016023	cytoplasmic membrane-bounded vesicle	--	--
comp104616_c0	253.663	65.3388	1.9569	4.9258e-26	1.1176e-22	1153	32765707	AAP87359.1	205	1.63886e-16	high light protein [Hordeum vulgare]	--	--	--	--	--	--	--	--	--	Q5U9T2	183	8.58697e-15	Horcolin OS=Hordeum vulgare PE=3 SV=1	--	--	--	--	--	--	--	--	--	--
comp105009_c0	182.421	73.8115	1.3054	4.7627e-11	2.3838e-08	907	223974861	ACN31618.1	372	3.64921e-41	unknown [Zea mays]	242073017	XM_002446400.1	226	4.13653e-113	Sorghum bicolor hypothetical protein, mRNA	--	--	--	--	--	--	--	--	--	--	GO:0006869	lipid transport	--	--	--	--	--	--
comp105071_c0	32.993	91.6016	-1.4732	2.5303e-08	8.64e-06	905	109238643	CAG38125.1	359	7.41185e-39	cystatin Hv-CPI9 [Hordeum vulgare subsp. vulgare]	326510898	AK360588.1	105	7.57131e-46	Hordeum vulgare subsp. vulgare mRNA for predicted protein, complete cds, clone: NIASHv1121I16	--	--	--	--	P0C579	338	7.01046e-37	Cysteine proteinase inhibitor 10 OS=Oryza sativa subsp. japonica GN=Os04g0350100 PE=2 SV=1	PF00031//PF04277	Cystatin domain//Oxaloacetate decarboxylase, gamma chain	GO:0006525//GO:0006814//GO:0006090//GO:0006560//GO:0071436	arginine metabolic process//sodium ion transport//pyruvate metabolic process//proline metabolic process//sodium ion export	GO:0004869//GO:0008948//GO:0015081	cysteine-type endopeptidase inhibitor activity//oxaloacetate decarboxylase activity//sodium ion transmembrane transporter activity	GO:0016020	membrane	--	--
comp105346_c0	23.1041	2.33528	3.3065	1.607e-05	0.0027278	1042	242071635	XP_002451094.1	340	2.8266e-35	hypothetical protein SORBIDRAFT_05g024010 [Sorghum bicolor]	--	--	--	--	--	--	--	--	--	--	--	--	--	--	--	--	--	--	--	--	--	--	--
comp105427_c0	107.195	38.4049	1.4809	2.3972e-08	8.3252e-06	860	--	--	--	--	--	--	--	--	--	--	--	--	--	--	--	--	--	--	PF08493//PF03276	Aflatoxin regulatory protein//Spumavirus gag protein	GO:0006355//GO:0019076//GO:0075521//GO:0046718//GO:0045122	regulation of transcription, DNA-dependent//viral release from host cell//microtubule-dependent intracellular transport of viral material to nucleus//viral entry into host cell//aflatoxin biosynthetic process	GO:0003677	DNA binding	GO:0005634//GO:0042025//GO:0030430//GO:0019028	nucleus//host cell nucleus//host cell cytoplasm//viral capsid	--	--
comp105459_c0	1519.19	13.5828	6.8054	0	0	1559	75281961	Q40061.1	1574	0	RecName: Full=Mugineic-acid 3-dioxygenase; AltName: Full=Protein iron deficiency-specific 2	151427235	AK249284.1	774	0	Hordeum vulgare subsp. vulgare cDNA clone: FLbaf24h23, mRNA sequence	--	--	--	--	Q40061	1574	0	Mugineic-acid 3-dioxygenase OS=Hordeum vulgare GN=IDS2 PE=2 SV=1	PF03171	2OG-Fe(II) oxygenase superfamily	GO:0055114	oxidation-reduction process	GO:0016702//GO:0031418//GO:0033761//GO:0016706//GO:0016491//GO:0046872//GO:0052860	oxidoreductase activity, acting on single donors with incorporation of molecular oxygen, incorporation of two atoms of oxygen//L-ascorbic acid binding//mugineic-acid 3-dioxygenase activity//oxidoreductase activity, acting on paired donors, with incorporation or reduction of molecular oxygen, 2-oxoglutarate as one donor, and incorporation of one atom each of oxygen into both donors//oxidoreductase…	--	--	KOG0143	Iron/ascorbate family oxidoreductases
comp105479_c0	255.002	119.643	1.0918	2.2744e-11	1.2287e-08	967	242093950	XP_002437465.1	538	1.79782e-65	hypothetical protein SORBIDRAFT_10g027610 [Sorghum bicolor]	391417148	BT085736.2	293	2.51407e-150	Zea mays full-length cDNA clone ZM_BFc0054D11 mRNA, complete cds	--	--	--	--	Q9ZPX9	314	2.27885e-33	Calcium-binding protein KIC OS=Arabidopsis thaliana GN=KIC PE=1 SV=2	PF13405//PF00036	EF-hand domain//EF hand	--	--	GO:0005509	calcium ion binding	--	--	KOG0028	Ca2+-binding protein (centrin/caltractin), EF-Hand superfamily protein
comp105583_c0	13.421	56.3842	-2.0708	4.3192e-08	1.4203e-05	830	242063094	XP_002452836.1	426	4.30673e-49	hypothetical protein SORBIDRAFT_04g033350 [Sorghum bicolor]	195615255	EU957340.1	195	6.44746e-96	Zea mays clone 1589201 cytochrome b5 mRNA, complete cds	--	--	--	--	Q42342	360	1.20684e-40	Cytochrome b5 isoform A OS=Arabidopsis thaliana GN=CYTB5-A PE=1 SV=2	PF00173	Cytochrome b5-like Heme/Steroid binding domain	--	--	GO:0020037//GO:0046872	heme binding//metal ion binding	--	--	KOG0537	Cytochrome b5
comp105591_c0	142.615	66.5321	1.1	4.8175e-07	0.00012469	736	357139485	XP_003571312.1	532	1.64933e-62	PREDICTED: peroxidase 47-like [Brachypodium distachyon]	242077956	XM_002443702.1	180	1.23977e-87	Sorghum bicolor hypothetical protein, mRNA	--	--	--	--	Q9SZB9	367	7.07331e-40	Peroxidase 47 OS=Arabidopsis thaliana GN=PER47 PE=2 SV=2	PF00141	Peroxidase	GO:0006979//GO:0055114//GO:0006804	response to oxidative stress//oxidation-reduction process//peroxidase reaction	GO:0020037//GO:0004601	heme binding//peroxidase activity	--	--	--	--
comp105853_c0	92.5345	28.7549	1.6862	1.0251e-08	3.8552e-06	842	2072553	AAB53810.1	193	1.63179e-15	salT gene product [Oryza sativa Japonica Group]	--	--	--	--	--	--	--	--	--	Q0JMY8	192	1.44588e-16	Salt stress-induced protein OS=Oryza sativa subsp. japonica GN=SALT PE=2 SV=1	--	--	--	--	--	--	--	--	--	--
comp105926_c0	24.6373	0.953176	4.692	5.7746e-07	0.00014294	927	--	--	--	--	--	--	--	--	--	--	--	--	--	--	--	--	--	--	--	--	--	--	--	--	--	--	--	--
comp106202_c0	0.377511	25.2105	-6.0614	1.3645e-07	4.0384e-05	3129	238007128	ACR34599.1	1845	0	unknown [Zea mays]	--	--	--	--	--	--	--	--	--	--	--	--	--	PF04434//PF05434//PF00872//PF00098	SWIM zinc finger//TMEM9//Transposase, Mutator family//Zinc knuckle	GO:0006313	transposition, DNA-mediated	GO:0004803//GO:0008270//GO:0003676//GO:0003677	transposase activity//zinc ion binding//nucleic acid binding//DNA binding	GO:0016021	integral to membrane	--	--
comp106362_c0	8.09619	63.6693	-2.9753	1.3548e-12	8.3836e-10	2039	357141270	XP_003572162.1	1552	0	PREDICTED: (S)-beta-bisabolene synthase-like [Brachypodium distachyon]	--	--	--	--	--	--	--	--	--	B1B1U3	889	8.73959e-109	Alpha-humulene synthase OS=Zingiber zerumbet GN=ZSS1 PE=1 SV=1	PF03936//PF01397	Terpene synthase family, metal binding domain//Terpene synthase, N-terminal domain	GO:0008152	metabolic process	GO:0000287//GO:0010333//GO:0016829	magnesium ion binding//terpene synthase activity//lyase activity	--	--	--	--
comp106460_c0	192.775	94.6327	1.0265	3.6196e-08	1.2078e-05	732	19352190	BAB85987.1	401	1.60171e-46	Acyl-CoA-binding protein [Panax ginseng]	242387087	FP099294.1	196	1.57221e-96	Phyllostachys edulis cDNA clone: bphyst014j18, full insert sequence	--	--	--	--	O04066	387	1.32331e-45	Acyl-CoA-binding protein OS=Ricinus communis PE=3 SV=1	PF00887	Acyl CoA binding protein	--	--	GO:0000062	fatty-acyl-CoA binding	--	--	KOG0817	Acyl-CoA-binding protein
comp106464_c1	0.283133	18.2061	-6.0068	7.4411e-06	0.0014349	1918	297724519	NP_001174623.1	196	4.29739e-13	Os06g0170650 [Oryza sativa Japonica Group]	--	--	--	--	--	--	--	--	--	--	--	--	--	--	--	--	--	--	--	--	--	--	--
comp106652_c0	89.018	34.0765	1.3853	1.4159e-06	0.00032127	922	242034593	XP_002464691.1	265	2.08533e-25	hypothetical protein SORBIDRAFT_01g023431 [Sorghum bicolor]	226501097	NM_001159100.1	84	3.64243e-34	Zea mays ZIM motif family protein (LOC100286212), mRNA gi|195657634|gb|EU976167.1| Zea mays clone 679378 ZIM motif family protein mRNA, complete cds	--	--	--	--	--	--	--	--	--	--	--	--	--	--	--	--	--	--
comp106667_c0	135.301	0.142976	9.8862	5.4221e-24	1.0252e-20	2002	--	--	--	--	--	--	--	--	--	--	--	--	--	--	--	--	--	--	--	--	--	--	--	--	--	--	--	--
comp106692_c0	166.689	745.495	-2.161	7.204e-93	9.8073e-89	968	246217	AAB21531.1	382	3.49501e-42	thionin [Hordeum vulgare=barley, ssp. vulgare, leaf, cv. Carina, Peptide, 137 aa]	--	--	--	--	--	--	--	--	--	P08772	378	8.95729e-43	Leaf-specific thionin DB4 OS=Hordeum vulgare GN=THI1.3 PE=2 SV=2	PF00321	Plant thionin	GO:0006952	defense response	--	--	--	--	--	--
comp106769_c0	82.8103	34.9425	1.2448	2.0344e-05	0.0032971	437	414585427	DAA35998.1	457	4.47036e-54	TPA: germin-like protein subfamily 1 member 11 [Zea mays]	226495902	NM_001157350.1	156	1.5687e-74	Zea mays germin-like protein subfamily 1 member 11 (LOC100284455), mRNA gi|195642191|gb|EU968446.1| Zea mays clone 320926 germin-like protein subfamily 1 member 11 precursor, mRNA, complete cds	--	--	--	--	Q7XSN6	369	3.01775e-42	Germin-like protein 4-1 OS=Oryza sativa subsp. japonica GN=Os04g0617900 PE=2 SV=2	PF00190	Cupin	--	--	GO:0045735	nutrient reservoir activity	--	--	--	--
comp106769_c1	220.477	96.9956	1.1846	2.572e-11	1.3678e-08	863	242077206	XP_002448539.1	446	2.01657e-50	hypothetical protein SORBIDRAFT_06g028700 [Sorghum bicolor]	226495902	NM_001157350.1	183	3.14609e-89	Zea mays germin-like protein subfamily 1 member 11 (LOC100284455), mRNA gi|195642191|gb|EU968446.1| Zea mays clone 320926 germin-like protein subfamily 1 member 11 precursor, mRNA, complete cds	--	--	--	--	Q7XSN6	421	4.72822e-48	Germin-like protein 4-1 OS=Oryza sativa subsp. japonica GN=Os04g0617900 PE=2 SV=2	PF00190//PF02311	Cupin//AraC-like ligand binding domain	GO:0009651//GO:0006355	response to salt stress//regulation of transcription, DNA-dependent	GO:0045735//GO:0030145	nutrient reservoir activity//manganese ion binding	GO:0031012//GO:0048046//GO:0005618	extracellular matrix//apoplast//cell wall	--	--
comp106807_c0	5.61547	36.7921	-2.7119	2.595e-07	7.2692e-05	868	115483240	NP_001065213.1	535	5.87964e-65	Os10g0546100 [Oryza sativa Japonica Group]	357141003	XM_003571992.1	147	3.25589e-69	PREDICTED: Brachypodium distachyon uncharacterized LOC100843367 (LOC100843367), mRNA	--	--	--	--	--	--	--	--	--	--	--	--	--	--	GO:0016023	cytoplasmic membrane-bounded vesicle	--	--
comp107132_c0	28.3204	4.19159	2.7563	1.2819e-05	0.0022518	471	--	--	--	--	--	--	--	--	--	--	--	--	--	--	--	--	--	--	--	--	--	--	--	--	--	--	--	--
comp107157_c0	37.2858	115.663	-1.6332	1.7593e-11	9.6575e-09	2404	--	--	--	--	--	--	--	--	--	--	--	--	--	--	--	--	--	--	--	--	--	--	--	--	--	--	--	--
comp107225_c0	64.0518	21.2439	1.5922	5.0494e-06	0.0010169	1112	357126003	XP_003564678.1	583	4.64017e-70	PREDICTED: uncharacterized protein LOC100845064 [Brachypodium distachyon]	164665463	EU280901.1	102	4.3588e-44	Oryza sativa Indica Group DL119 protein (dl119) gene, complete cds	--	--	--	--	Q9C615	127	1.31826e-06	Putative syntaxin-24 OS=Arabidopsis thaliana GN=SYP24 PE=3 SV=1	--	--	--	--	--	--	--	--	--	--
comp107272_c0	628.403	285.507	1.1382	1.3897e-27	3.2618e-24	1093	226501030	NP_001140856.1	960	3.87643e-127	uncharacterized protein LOC100272932 precursor [Zea mays]	226501029	NM_001147384.1	344	1.27231e-178	Zea mays uncharacterized LOC100272932 (LOC100272932), mRNA gi|194701473|gb|BT039816.1| Zea mays full-length cDNA clone ZM_BFc0046F03 mRNA, complete cds	--	--	--	--	Q851K0	893	4.48617e-118	Germin-like protein 3-5 OS=Oryza sativa subsp. japonica GN=Os03g0693900 PE=2 SV=1	PF00190	Cupin	--	--	GO:0030145//GO:0045735	manganese ion binding//nutrient reservoir activity	GO:0048046	apoplast	--	--
comp107321_c0	58.7501	15.5368	1.9189	5.4553e-07	0.00013702	3706	115434480	NP_001041998.1	202	2.53547e-13	Os01g0143500 [Oryza sativa Japonica Group]	--	--	--	--	--	--	--	--	--	--	--	--	--	--	--	--	--	--	--	--	--	--	--
comp107411_c0	50.4033	113.088	-1.1659	1.7917e-07	5.2118e-05	927	226499304	NP_001147373.1	467	1.32606e-54	pathogenesis-related protein 10 [Zea mays]	--	--	--	--	--	--	--	--	--	Q05736	132	4.24375e-08	Pathogenesis-related protein 1 OS=Asparagus officinalis GN=PR1 PE=2 SV=1	PF00407	Pathogenesis-related protein Bet v I family	GO:0009607//GO:0006952	response to biotic stimulus//defense response	--	--	--	--	--	--
comp107520_c0	132.861	36.6377	1.8585	1.7638e-13	1.2638e-10	1374	413947865	AFW80514.1	190	3.02206e-13	hypothetical protein ZEAMMB73_991450 [Zea mays]	357127766	XM_003565501.1	100	6.99956e-43	PREDICTED: Brachypodium distachyon isoflavone reductase homolog A622-like (LOC100845780), mRNA	--	--	--	--	E1U332	591	1.7137e-70	Isoflavone reductase-like protein OS=Olea europaea PE=1 SV=1	PF01113//PF01118//PF04321//PF00106//PF01370	Dihydrodipicolinate reductase, N-terminus//Semialdehyde dehydrogenase, NAD binding domain//RmlD substrate binding domain//short chain dehydrogenase//NAD dependent epimerase/dehydratase family	GO:0055114//GO:0009225//GO:0009085//GO:0030639//GO:0009089//GO:0045226//GO:0044237//GO:0019872//GO:0008152//GO:0009117	oxidation-reduction process//nucleotide-sugar metabolic process//lysine biosynthetic process//polyketide biosynthetic process//lysine biosynthetic process via diaminopimelate//extracellular polysaccharide biosynthetic process//cellular metabolic process//streptomycin biosynthetic process//metabolic process//nucleotide metabolic process	GO:0003824//GO:0008831//GO:0016620//GO:0008839//GO:0050662//GO:0051287//GO:0016491	catalytic activity//dTDP-4-dehydrorhamnose reductase activity//oxidoreductase activity, acting on the aldehyde or oxo group of donors, NAD or NADP as acceptor//4-hydroxy-tetrahydrodipicolinate reductase//coenzyme binding//NAD binding//oxidoreductase activity	--	--	--	--
comp107662_c0	120.782	47.6102	1.3431	4.2857e-08	1.4161e-05	912	242055361	XP_002456826.1	222	9.85036e-20	hypothetical protein SORBIDRAFT_03g043610 [Sorghum bicolor]	--	--	--	--	--	--	--	--	--	--	--	--	--	--	--	--	--	--	--	--	--	--	--
comp107759_c0	83.7465	34.4554	1.2813	1.138e-05	0.0020439	891	414590977	DAA41548.1	812	1.30275e-103	TPA: putative class III secretory plant peroxidase family protein [Zea mays]	197304815	AC232151.1	69	7.66357e-26	Oryza minuta clone OM__Ba0110O19, complete sequence	--	--	--	--	Q9FEQ8	646	1.99286e-80	Peroxidase 2 OS=Zea mays GN=PER2 PE=2 SV=1	PF00141	Peroxidase	GO:0006979//GO:0055114//GO:0006804	response to oxidative stress//oxidation-reduction process//peroxidase reaction	GO:0020037//GO:0004601	heme binding//peroxidase activity	--	--	--	--
comp107999_c0	13.2039	64.672	-2.2922	4.6087e-10	2.1341e-07	806	--	--	--	--	--	--	--	--	--	--	--	--	--	--	--	--	--	--	--	--	--	--	--	--	--	--	--	--
comp108121_c0	168.88	348.485	-1.0451	3.3014e-17	3.5113e-14	1223	115457146	NP_001052173.1	895	7.67519e-116	Os04g0179100 [Oryza sativa Japonica Group]	242384732	FP092979.1	352	0	Phyllostachys edulis cDNA clone: bphyem101i04, full insert sequence	--	--	--	--	Q7FAE1	873	1.07328e-113	Momilactone A synthase OS=Oryza sativa subsp. japonica GN=Os04g0179200 PE=2 SV=1	PF03435//PF00106//PF01073	Saccharopine dehydrogenase//short chain dehydrogenase//3-beta hydroxysteroid dehydrogenase/isomerase family	GO:0006694//GO:0008209//GO:0055114//GO:0008210//GO:0008152//GO:0008207	steroid biosynthetic process//androgen metabolic process//oxidation-reduction process//estrogen metabolic process//metabolic process//C21-steroid hormone metabolic process	GO:0000166//GO:0016491//GO:0016616//GO:0003854	nucleotide binding//oxidoreductase activity//oxidoreductase activity, acting on the CH-OH group of donors, NAD or NADP as acceptor//3-beta-hydroxy-delta5-steroid dehydrogenase activity	--	--	KOG0725	Reductases with broad range of substrate specificities
comp108157_c0	33.8438	0.329799	6.6812	2.9809e-09	1.1866e-06	1892	--	--	--	--	--	--	--	--	--	--	--	--	--	--	--	--	--	--	--	--	--	--	--	--	--	--	--	--
comp108192_c0	0.519077	26.4025	-5.6686	6.5714e-08	2.0709e-05	5260	77555174	ABA97970.1	372	6.61064e-33	retrotransposon protein, putative, unclassified, expressed [Oryza sativa Japonica Group]	46849609	AP005471.2	35	3.70834e-06	Oryza sativa Japonica Group genomic DNA, chromosome 6, BAC clone:OSJNBa0062E01	--	--	--	--	Q05654	79	4.87792e-06	Retrotransposable element Tf2 155 kDa protein type 1 OS=Schizosaccharomyces pombe (strain 972 / ATCC 24843) GN=Tf2-1 PE=2 SV=1	PF00665//PF02160//PF02023//PF00078//PF09668	Integrase core domain//Cauliflower mosaic virus peptidase (A3)//SCAN domain//Reverse transcriptase (RNA-dependent DNA polymerase)//Aspartyl protease	GO:0006278//GO:0015074//GO:0006508//GO:0006355	RNA-dependent DNA replication//DNA integration//proteolysis//regulation of transcription, DNA-dependent	GO:0003964//GO:0003723//GO:0003700//GO:0004190	RNA-directed DNA polymerase activity//RNA binding//sequence-specific DNA binding transcription factor activity//aspartic-type endopeptidase activity	GO:0005667//GO:0005634	transcription factor complex//nucleus	KOG0017	FOG: Transposon-encoded proteins with TYA, reverse transcriptase, integrase domains in various combinations
comp108419_c0	174.057	69.803	1.3182	9.3336e-11	4.5059e-08	771	414884462	DAA60476.1	450	2.44808e-52	TPA: plasma membrane intrinsic protein2 [Zea mays]	242048369	XM_002461886.1	222	5.84479e-111	Sorghum bicolor hypothetical protein, mRNA	K09872	PIP	aquaporin PIP	http://www.genome.jp/dbget-bin/www_bget?ko:K09872	Q9ATM5	448	4.53867e-52	Aquaporin PIP2-6 OS=Zea mays GN=PIP2-6 PE=2 SV=1	PF00230	Major intrinsic protein	GO:0006810	transport	GO:0005215	transporter activity	GO:0016020	membrane	KOG0223	Aquaporin (major intrinsic protein family)
comp108451_c0	9.15464	36.3965	-1.9912	1.7463e-05	0.0028993	1175	414866822	DAA45379.1	983	1.26065e-125	TPA: beta-amylase [Zea mays]	242040930	XM_002467815.1	376	0	Sorghum bicolor hypothetical protein, mRNA	--	--	--	--	Q8VYW2	643	2.36504e-76	Inactive beta-amylase 9 OS=Arabidopsis thaliana GN=BAM9 PE=2 SV=1	PF02449//PF01373	Beta-galactosidase//Glycosyl hydrolase family 14	GO:0005982//GO:0006027//GO:0000272//GO:0046486//GO:0006687//GO:0006012//GO:0005985//GO:0005975	starch metabolic process//glycosaminoglycan catabolic process//polysaccharide catabolic process//glycerolipid metabolic process//glycosphingolipid metabolic process//galactose metabolic process//sucrose metabolic process//carbohydrate metabolic process	GO:0004565//GO:0016161	beta-galactosidase activity//beta-amylase activity	GO:0009341	beta-galactosidase complex	--	--
comp108482_c0	48.227	103.293	-1.0988	1.8347e-06	0.00040547	1987	293335377	NP_001168221.1	1717	0	uncharacterized protein LOC100381980 precursor [Zea mays]	293335376	NM_001174750.1	738	0	Zea mays uncharacterized LOC100381980 (LOC100381980), mRNA gi|223946812|gb|BT062793.1| Zea mays full-length cDNA clone ZM_BFb0347H03 mRNA, complete cds	--	--	--	--	O81117	871	9.27257e-107	Cytochrome P450 94A1 OS=Vicia sativa GN=CYP94A1 PE=2 SV=2	PF00067	Cytochrome P450	GO:0055114//GO:0006118	oxidation-reduction process//electron transport	GO:0020037//GO:0009055//GO:0004497//GO:0005506//GO:0016705	heme binding//electron carrier activity//monooxygenase activity//iron ion binding//oxidoreductase activity, acting on paired donors, with incorporation or reduction of molecular oxygen	--	--	KOG0157	Cytochrome P450 CYP4/CYP19/CYP26 subfamilies
comp108674_c0	8.47276	47.3037	-2.4811	2.5128e-08	8.6386e-06	1505	115461156	NP_001054178.1	466	1.69485e-49	Os04g0665600 [Oryza sativa Japonica Group]	--	--	--	--	--	--	--	--	--	Q8GUN5	221	5.0329e-18	Protein PHR1-LIKE 1 OS=Arabidopsis thaliana GN=PHL1 PE=1 SV=1	PF00249	Myb-like DNA-binding domain	--	--	GO:0003682	chromatin binding	GO:0000785	chromatin	--	--
comp108689_c0	4.71888	42.931	-3.1855	1.9575e-09	8.1248e-07	1236	242094330	XP_002437655.1	697	2.64511e-86	hypothetical protein SORBIDRAFT_10g031310 [Sorghum bicolor]	242094329	XM_002437610.1	346	1.11487e-179	Sorghum bicolor hypothetical protein, mRNA	--	--	--	--	Q93XY5	226	1.0169e-19	Tetraspanin-18 OS=Arabidopsis thaliana GN=At2g20230 PE=2 SV=1	PF08492//PF00335	SRP72 RNA-binding domain//Tetraspanin family	GO:0006614	SRP-dependent cotranslational protein targeting to membrane	GO:0008312	7S RNA binding	GO:0016021//GO:0048500	integral to membrane//signal recognition particle	--	--
comp108696_c0	63.8328	132.298	-1.0514	1.779e-07	5.1972e-05	1395	242034749	XP_002464769.1	194	1.73115e-14	hypothetical protein SORBIDRAFT_01g026510 [Sorghum bicolor]	116639229	CT835767.1	107	9.13157e-47	Oryza sativa (indica cultivar-group) cDNA clone:OSIGCRN104L21, full insert sequence	--	--	--	--	--	--	--	--	--	--	--	--	--	--	--	--	--	--
comp108744_c0	55.6819	13.7386	2.019	4.3922e-07	0.00011411	839	242038329	XP_002466559.1	428	1.26799e-49	hypothetical protein SORBIDRAFT_01g009990 [Sorghum bicolor]	242038328	XM_002466514.1	197	5.04047e-97	Sorghum bicolor hypothetical protein, mRNA	--	--	--	--	Q01595	188	3.18225e-16	Cortical cell-delineating protein OS=Zea mays PE=2 SV=1	--	--	GO:0006869	lipid transport	--	--	--	--	--	--
comp108926_c0	22.4619	0	5.4894	1.1024e-06	0.00026147	1950	242089167	XP_002440416.1	503	1.22188e-53	hypothetical protein SORBIDRAFT_09g000636 [Sorghum bicolor]	242089166	XM_002440371.1	121	2.12093e-54	Sorghum bicolor hypothetical protein, mRNA	--	--	--	--	Q8S9L6	279	2.44782e-24	Cysteine-rich receptor-like protein kinase 29 OS=Arabidopsis thaliana GN=CRK29 PE=2 SV=1	PF07714//PF01398//PF00069//PF00635	Protein tyrosine kinase//JAB1/Mov34/MPN/PAD-1 ubiquitin protease//Protein kinase domain//MSP (Major sperm protein) domain	GO:0006468	protein phosphorylation	GO:0005198//GO:0005515//GO:0004672//GO:0005524	structural molecule activity//protein binding//protein kinase activity//ATP binding	--	--	--	--
comp108976_c1	20.1968	0	5.3361	4.0144e-06	0.00083309	296	148910622	ABR18381.1	170	1.54165e-13	unknown [Picea sitchensis]	--	--	--	--	--	--	--	--	--	Q05968	152	3.20786e-12	Pathogenesis-related protein 1 OS=Hordeum vulgare PE=2 SV=1	--	--	--	--	--	--	GO:0005576	extracellular region	KOG3017	Defense-related protein containing SCP domain
comp109051_c0	6.13455	35.3152	-2.5253	1.1672e-06	0.00027302	4387	413947421	AFW80070.1	151	3.92286e-07	putative leucine-rich repeat receptor-like protein kinase family protein [Zea mays]	242056418	XM_002457310.1	112	4.84973e-49	Sorghum bicolor hypothetical protein, mRNA	--	--	--	--	C0LGP4	238	1.34147e-18	Probable LRR receptor-like serine/threonine-protein kinase At3g47570 OS=Arabidopsis thaliana GN=At3g47570 PE=1 SV=1	PF07714//PF00560//PF07359//PF00069	Protein tyrosine kinase//Leucine Rich Repeat//Liver-expressed antimicrobial peptide 2 precursor (LEAP-2)//Protein kinase domain	GO:0042742//GO:0006468	defense response to bacterium//protein phosphorylation	GO:0005524//GO:0004672//GO:0005515	ATP binding//protein kinase activity//protein binding	--	--	--	--
comp109053_c0	213.724	63.7107	1.7461	4.2311e-19	5.2365e-16	1088	357127229	XP_003565286.1	158	5.65001e-10	PREDICTED: Bowman-Birk type trypsin inhibitor-like [Brachypodium distachyon]	--	--	--	--	--	--	--	--	--	P07679	165	4.85116e-13	Bowman-Birk type trypsin inhibitor TI1 OS=Coix lachryma-jobi PE=1 SV=1	PF00228	Bowman-Birk serine protease inhibitor family	--	--	GO:0004867	serine-type endopeptidase inhibitor activity	GO:0005576	extracellular region	--	--
comp109273_c1	13.7975	43.9843	-1.6726	2.5044e-05	0.0039099	3382	125547227	EAY93049.1	467	7.27602e-48	hypothetical protein OsI_14849 [Oryza sativa Indica Group]	32479962	AL606590.3	95	1.0518e-39	Oryza sativa genomic DNA, chromosome 4, BAC clone: OSJNBa0052O21, complete sequence	--	--	--	--	--	--	--	--	PF08638	Mediator complex subunit MED14	GO:0006357	regulation of transcription from RNA polymerase II promoter	GO:0001104	RNA polymerase II transcription cofactor activity	GO:0016592	mediator complex	--	--
comp109339_c0	160.273	78.9706	1.0211	5.7502e-07	0.00014285	1052	242074174	XP_002447023.1	530	2.36458e-63	hypothetical protein SORBIDRAFT_06g027090 [Sorghum bicolor]	242074173	XM_002446978.1	233	6.1947e-117	Sorghum bicolor hypothetical protein, mRNA	--	--	--	--	Q67A25	198	1.35897e-16	S-norcoclaurine synthase OS=Thalictrum flavum subsp. glaucum PE=1 SV=1	PF00407	Pathogenesis-related protein Bet v I family	GO:0009607//GO:0006952	response to biotic stimulus//defense response	--	--	--	--	--	--
comp109433_c0	0.80221	32.2998	-5.3314	2.4897e-09	1.0148e-06	1464	--	--	--	--	--	--	--	--	--	--	--	--	--	--	--	--	--	--	--	--	--	--	--	--	--	--	--	--
comp109441_c0	129.769	34.0279	1.9312	7.5134e-14	5.4993e-11	1048	6996619	AAF34811.1	977	6.05242e-130	oxalate oxidase [Triticum aestivum]	326502965	AK367908.1	324	1.59842e-167	Hordeum vulgare subsp. vulgare mRNA for predicted protein, complete cds, clone: NIASHv2064I22	--	--	--	--	Q6YZZ7	916	8.95307e-122	Germin-like protein 8-3 OS=Oryza sativa subsp. japonica GN=GER2 PE=2 SV=1	PF00190//PF08720	Cupin//Influenza C hemagglutinin stalk	GO:0019064//GO:0007165	viral entry into host cell via membrane fusion with the plasma membrane//signal transduction	GO:0046789//GO:0030145//GO:0045735	host cell surface receptor binding//manganese ion binding//nutrient reservoir activity	GO:0048046//GO:0019031//GO:0009986	apoplast//viral envelope//cell surface	--	--
comp109547_c0	3.98321	26.3458	-2.7256	1.2442e-05	0.0021941	892	--	--	--	--	--	--	--	--	--	--	--	--	--	--	--	--	--	--	--	--	--	--	--	--	--	--	--	--
comp109551_c1	2.17069	53.8354	-4.6323	3.973e-14	3.0732e-11	1119	--	--	--	--	--	--	--	--	--	--	--	--	--	--	--	--	--	--	--	--	--	--	--	--	--	--	--	--
comp109622_c0	16.8464	94.6499	-2.4902	2.8304e-15	2.6759e-12	3324	242081525	XP_002445531.1	652	8.45323e-163	hypothetical protein SORBIDRAFT_07g020980 [Sorghum bicolor]	--	--	--	--	--	--	--	--	--	D2YZP9	337	1.29194e-89	(S)-beta-bisabolene synthase OS=Zingiber officinale GN=TPS1 PE=1 SV=1	PF08675//PF03936//PF01397	RNA binding domain//Terpene synthase family, metal binding domain//Terpene synthase, N-terminal domain	GO:0051252//GO:0006402//GO:0008152	regulation of RNA metabolic process//mRNA catabolic process//metabolic process	GO:0046872//GO:0004535//GO:0003723//GO:0000287//GO:0016829//GO:0010333	metal ion binding//poly(A)-specific ribonuclease activity//RNA binding//magnesium ion binding//lyase activity//terpene synthase activity	GO:0005634//GO:0005737	nucleus//cytoplasm	--	--
comp109768_c0	30.2466	81.7858	-1.4351	2.3753e-07	6.7651e-05	1927	13872914	BAB44020.1	1947	0	membrane transporter-like [Oryza sativa Japonica Group]	242054146	XM_002456174.1	631	0	Sorghum bicolor hypothetical protein, mRNA	--	--	--	--	Q9LPV5	1458	0	High affinity nitrate transporter 2.5 OS=Arabidopsis thaliana GN=NRT2.5 PE=2 SV=1	PF07690	Major Facilitator Superfamily	GO:0055085	transmembrane transport	--	--	GO:0005886//GO:0016021	plasma membrane//integral to membrane	--	--
comp109772_c0	288.556	136.73	1.0775	2.0253e-12	1.22e-09	1298	195638184	ACG38560.1	376	1.58702e-38	dehydrin COR410 [Zea mays]	224028758	BT066558.1	208	6.06518e-103	Zea mays full-length cDNA clone ZM_BFb0022N20 mRNA, complete cds	--	--	--	--	P46524	269	1.74589e-25	Dehydrin COR410 OS=Triticum aestivum GN=COR410 PE=2 SV=1	PF00257	Dehydrin	GO:0006950//GO:0009415	response to stress//response to water stimulus	--	--	--	--	--	--
comp109935_c0	245.055	107.954	1.1827	2.1975e-12	1.3121e-09	957	297596049	NP_001041950.2	533	5.1947e-64	Os01g0135700 [Oryza sativa Japonica Group]	242383959	FP097758.1	258	7.11369e-131	Phyllostachys edulis cDNA clone: bphyem203d03, full insert sequence	K13448	CML	calcium-binding protein CML	http://www.genome.jp/dbget-bin/www_bget?ko:K13448	Q5ZCK5	533	3.50856e-65	Probable calcium-binding protein CML16 OS=Oryza sativa subsp. japonica GN=CML16 PE=2 SV=1	PF10591//PF00404//PF13202//PF00428//PF04277//PF13499//PF00036//PF13405	Secreted protein acidic and rich in cysteine Ca binding region//Dockerin type I repeat//EF hand//60s Acidic ribosomal protein//Oxaloacetate decarboxylase, gamma chain//EF-hand domain pair//EF hand//EF-hand domain	GO:0006560//GO:0006090//GO:0042254//GO:0006525//GO:0007165//GO:0006414//GO:0071436//GO:0005975//GO:0006814	proline metabolic process//pyruvate metabolic process//ribosome biogenesis//arginine metabolic process//signal transduction//translational elongation//sodium ion export//carbohydrate metabolic process//sodium ion transport	GO:0005509//GO:0008948//GO:0015081//GO:0004553//GO:0003735	calcium ion binding//oxaloacetate decarboxylase activity//sodium ion transmembrane transporter activity//hydrolase activity, hydrolyzing O-glycosyl compounds//structural constituent of ribosome	GO:0005622//GO:0005578//GO:0005840//GO:0016020	intracellular//proteinaceous extracellular matrix//ribosome//membrane	KOG0027	Calmodulin and related proteins (EF-Hand superfamily)
comp109958_c1	13.7791	76.7311	-2.4773	1.3288e-12	8.301e-10	1714	326505242	BAK03008.1	409	6.06953e-40	predicted protein [Hordeum vulgare subsp. vulgare]	--	--	--	--	--	--	--	--	--	--	--	--	--	--	--	--	--	--	--	--	--	--	--
comp109959_c0	85.4727	32.5529	1.3927	2.0757e-06	0.00045286	868	125529160	EAY77274.1	505	1.40073e-60	hypothetical protein OsI_05248 [Oryza sativa Indica Group]	116640203	CT829966.1	205	1.86486e-101	Oryza sativa (indica cultivar-group) cDNA clone:OSIGCRA111C06, full insert sequence	K13448	CML	calcium-binding protein CML	http://www.genome.jp/dbget-bin/www_bget?ko:K13448	Q8RYK0	497	1.41428e-60	Probable calcium-binding protein CML31 OS=Oryza sativa subsp. japonica GN=CML31 PE=2 SV=1	PF00036//PF07462//PF13499//PF10591//PF09726//PF13405//PF13202	EF hand//Merozoite surface protein 1 (MSP1) C-terminus//EF-hand domain pair//Secreted protein acidic and rich in cysteine Ca binding region//Transmembrane protein//EF-hand domain//EF hand	GO:0009405//GO:0007165	pathogenesis//signal transduction	GO:0005509	calcium ion binding	GO:0016021//GO:0016020//GO:0005578	integral to membrane//membrane//proteinaceous extracellular matrix	KOG0027	Calmodulin and related proteins (EF-Hand superfamily)
comp109962_c0	138.719	5.54415	4.6451	2.5183e-32	6.3489e-29	2238	--	--	--	--	--	--	--	--	--	--	--	--	--	--	--	--	--	--	--	--	--	--	--	--	--	--	--	--
comp110170_c0	53.4791	9.15001	2.5471	9.7563e-09	3.6895e-06	1509	--	--	--	--	--	--	--	--	--	--	--	--	--	--	--	--	--	--	PF08825	E2 binding domain	GO:0045116	protein neddylation	GO:0005524//GO:0016881	ATP binding//acid-amino acid ligase activity	--	--	--	--
comp110356_c0	95.1997	38.1356	1.3198	1.6259e-06	0.00036526	1121	115447187	NP_001047373.1	950	8.68786e-125	Os02g0605900 [Oryza sativa Japonica Group]	47497270	AP004111.3	460	0	Oryza sativa Japonica Group genomic DNA, chromosome 2, BAC clone:OJ1058_F07	--	--	--	--	Q6K8R2	950	5.86787e-126	Chitinase 6 OS=Oryza sativa subsp. japonica GN=Cht6 PE=2 SV=1	PF00182//PF00187	Chitinase class I//Chitin recognition protein	GO:0006952//GO:0010262//GO:0006032//GO:0016998//GO:0000272	defense response//somatic embryogenesis//chitin catabolic process//cell wall macromolecule catabolic process//polysaccharide catabolic process	GO:0008061//GO:0004568	chitin binding//chitinase activity	GO:0048046//GO:0009505//GO:0016023//GO:0005886	apoplast//plant-type cell wall//cytoplasmic membrane-bounded vesicle//plasma membrane	KOG4742	Predicted chitinase
comp110391_c0	24.4372	74.331	-1.6049	1.0001e-07	3.0665e-05	1057	--	--	--	--	--	--	--	--	--	--	--	--	--	--	--	--	--	--	PF05887	Procyclic acidic repetitive protein (PARP)	--	--	--	--	GO:0016020	membrane	--	--
comp110445_c1	11.5613	52.0744	-2.1713	6.0645e-08	1.9381e-05	1237	--	--	--	--	--	--	--	--	--	--	--	--	--	--	--	--	--	--	--	--	--	--	--	--	--	--	--	--
comp110549_c0	50.7412	109.69	-1.1122	6.9935e-07	0.00016941	1256	242086891	XP_002439278.1	277	1.02256e-25	hypothetical protein SORBIDRAFT_09g003690 [Sorghum bicolor]	391417027	BT085472.2	84	5.00481e-34	Zea mays full-length cDNA clone ZM_BFc0017A02 mRNA, complete cds	--	--	--	--	P46420	291	1.08833e-28	Glutathione S-transferase 4 OS=Zea mays GN=GST4 PE=1 SV=2	PF02798//PF13417//PF13409	Glutathione S-transferase, N-terminal domain//Glutathione S-transferase, N-terminal domain//Glutathione S-transferase, N-terminal domain	--	--	GO:0005515	protein binding	--	--	--	--
comp110695_c0	10.4759	75.0135	-2.8401	5.2424e-14	3.965e-11	4170	242068269	XP_002449411.1	1812	0	hypothetical protein SORBIDRAFT_05g009983 [Sorghum bicolor]	--	--	--	--	--	--	--	--	--	Q9SZL8	725	3.22199e-79	Protein FAR1-RELATED SEQUENCE 5 OS=Arabidopsis thaliana GN=FRS5 PE=2 SV=1	PF04434//PF00872//PF01114	SWIM zinc finger//Transposase, Mutator family//Colipase, N-terminal domain	GO:0007586//GO:0006313//GO:0016042	digestion//transposition, DNA-mediated//lipid catabolic process	GO:0008270//GO:0003677//GO:0004803//GO:0008047	zinc ion binding//DNA binding//transposase activity//enzyme activator activity	GO:0005576	extracellular region	--	--
comp110699_c0	0.707833	23.4944	-5.0528	4.1786e-07	0.00011025	1750	--	--	--	--	--	--	--	--	--	--	--	--	--	--	--	--	--	--	--	--	--	--	--	--	--	--	--	--
comp110742_c0	52.6311	125.819	-1.2574	5.7532e-09	2.2251e-06	2463	242092196	XP_002436588.1	1421	0	hypothetical protein SORBIDRAFT_10g005170 [Sorghum bicolor]	195650308	EU972504.1	487	0	Zea mays clone 382385 mRNA sequence	--	--	--	--	Q39224	469	2.67893e-50	Protein SRG1 OS=Arabidopsis thaliana GN=SRG1 PE=2 SV=1	PF04272//PF13640//PF03171	Phospholamban//2OG-Fe(II) oxygenase superfamily//2OG-Fe(II) oxygenase superfamily	GO:0006810//GO:0006816//GO:0055114	transport//calcium ion transport//oxidation-reduction process	GO:0016491//GO:0005246//GO:0016706//GO:0042030	oxidoreductase activity//calcium channel regulator activity//oxidoreductase activity, acting on paired donors, with incorporation or reduction of molecular oxygen, 2-oxoglutarate as one donor, and incorporation of one atom each of oxygen into both donors//ATPase inhibitor activity	GO:0016020	membrane	--	--
comp110900_c0	70.6148	0	7.1419	2.6177e-17	2.8284e-14	890	--	--	--	--	--	--	--	--	--	--	--	--	--	--	--	--	--	--	--	--	--	--	--	--	--	--	--	--
comp110928_c0	10.5703	76.256	-2.8508	2.9209e-14	2.3119e-11	1730	242053639	XP_002455965.1	1615	0	hypothetical protein SORBIDRAFT_03g028140 [Sorghum bicolor]	242053638	XM_002455920.1	657	0	Sorghum bicolor hypothetical protein, mRNA	--	--	--	--	A7PZL3	866	1.92553e-107	Probable polygalacturonase OS=Vitis vinifera GN=GSVIVT00026920001 PE=1 SV=1	PF02384//PF00295	N-6 DNA Methylase//Glycosyl hydrolases family 28	GO:0005985//GO:0005975//GO:0006306//GO:0005982	sucrose metabolic process//carbohydrate metabolic process//DNA methylation//starch metabolic process	GO:0008170//GO:0004650//GO:0003677	N-methyltransferase activity//polygalacturonase activity//DNA binding	GO:0005576	extracellular region	--	--
comp110929_c0	76.1166	30.841	1.3034	2.1984e-05	0.003521	770	242077326	XP_002448599.1	357	6.0828e-40	hypothetical protein SORBIDRAFT_06g029880 [Sorghum bicolor]	242077329	XM_002448556.1	181	3.61372e-88	Sorghum bicolor hypothetical protein, mRNA	--	--	--	--	--	--	--	--	--	--	--	--	--	--	--	--	--	--
comp111008_c0	68.9547	26.0217	1.4059	1.7452e-05	0.0028993	2055	297721593	NP_001173159.1	490	0	Os02g0772000 [Oryza sativa Japonica Group]	--	--	--	--	--	--	--	--	--	Q9STN3	626	5.33077e-68	Putative transcription elongation factor SPT5 homolog 1 OS=Arabidopsis thaliana GN=At4g08350 PE=1 SV=2	PF05933//PF02736	Fungal ATP synthase protein 8 (A6L)//Myosin N-terminal SH3-like domain	GO:0015992//GO:0015986//GO:0032968//GO:0006412//GO:0042254	proton transport//ATP synthesis coupled proton transport//positive regulation of transcription elongation from RNA polymerase II promoter//translation//ribosome biogenesis	GO:0003774//GO:0003735//GO:0005524//GO:0015078	motor activity//structural constituent of ribosome//ATP binding//hydrogen ion transmembrane transporter activity	GO:0005840//GO:0000276//GO:0016459	ribosome//mitochondrial proton-transporting ATP synthase complex, coupling factor F(o)//myosin complex	KOG1999	RNA polymerase II transcription elongation factor DSIF/SUPT5H/SPT5
comp111106_c0	88.8892	13.1753	2.7542	1.1025e-14	9.7458e-12	2788	31432190	AAP53852.1	1684	0	hAT family dimerisation domain containing protein [Oryza sativa Japonica Group]	--	--	--	--	--	--	--	--	--	P08770	524	2.90123e-54	Putative AC transposase OS=Zea mays PE=2 SV=2	PF05699//PF04144	hAT family C-terminal dimerisation region//SCAMP family	GO:0015031	protein transport	GO:0046983//GO:0005488	protein dimerization activity//binding	GO:0005739//GO:0016021	mitochondrion//integral to membrane	KOG1121	Tam3-transposase (Ac family)
comp111126_c0	54.5031	8.57858	2.6675	2.7739e-09	1.1107e-06	1391	242086150	XP_002443500.1	915	2.59242e-117	hypothetical protein SORBIDRAFT_08g020670 [Sorghum bicolor]	--	--	--	--	--	--	--	--	--	Q70KG3	423	2.38803e-45	Protein RAFTIN 1B OS=Triticum aestivum GN=RAFTIN1B PE=1 SV=1	--	--	--	--	--	--	--	--	--	--
comp111353_c0	49.9258	104.524	-1.066	2.736e-06	0.00058936	1525	224135727	XP_002327289.1	508	5.57847e-152	predicted protein [Populus trichocarpa]	326500257	AK375023.1	138	5.85275e-64	Hordeum vulgare subsp. vulgare mRNA for predicted protein, complete cds, clone: NIASHv3083K12	K05894	E1.3.1.42	12-oxophytodienoic acid reductase	http://www.genome.jp/dbget-bin/www_bget?ko:K05894	Q9XG54	446	5.23716e-137	12-oxophytodienoate reductase 1 OS=Solanum lycopersicum GN=OPR1 PE=1 SV=1	PF00724	NADH:flavin oxidoreductase / NADH oxidase family	GO:0031407//GO:0055114//GO:0009751//GO:0046686//GO:0009611	oxylipin metabolic process//oxidation-reduction process//response to salicylic acid stimulus//response to cadmium ion//response to wounding	GO:0016491//GO:0010181	oxidoreductase activity//FMN binding	--	--	KOG0134	NADH:flavin oxidoreductase/12-oxophytodienoate reductase
comp111714_c0	4.30693	30.556	-2.8267	1.6506e-06	0.00036959	1979	212721634	NP_001132354.1	1229	1.80317e-159	uncharacterized protein LOC100193798 [Zea mays]	241983851	AK331793.1	124	4.62763e-56	Triticum aestivum cDNA, clone: WT002_F24, cultivar: Chinese Spring	--	--	--	--	Q4R1I9	747	3.89332e-89	Anthocyanidin 5,3-O-glucosyltransferase OS=Rosa hybrid cultivar GN=RhGT1 PE=2 SV=1	PF00201//PF08534	UDP-glucoronosyl and UDP-glucosyl transferase//Redoxin	GO:0008152	metabolic process	GO:0016491//GO:0016740//GO:0016758	oxidoreductase activity//transferase activity//transferase activity, transferring hexosyl groups	--	--	KOG1192	UDP-glucuronosyl and UDP-glucosyl transferase
comp111928_c0	1.18208	27.4071	-4.5352	7.7259e-08	2.4124e-05	1256	--	--	--	--	--	--	--	--	--	--	--	--	--	--	--	--	--	--	--	--	--	--	--	--	--	--	--	--
comp111975_c1	70.2231	25.151	1.4813	6.2464e-06	0.0012289	2557	--	--	--	--	--	--	--	--	--	--	--	--	--	--	--	--	--	--	--	--	--	--	--	--	--	--	--	--
comp112057_c0	53.6905	12.7444	2.0748	4.3678e-07	0.00011391	1892	242093686	XP_002437333.1	1675	0	hypothetical protein SORBIDRAFT_10g025100 [Sorghum bicolor]	241984914	AK332174.1	128	2.64178e-58	Triticum aestivum cDNA, clone: WT003_F07, cultivar: Chinese Spring	--	--	--	--	A6YIH8	1036	8.66646e-132	Premnaspirodiene oxygenase OS=Hyoscyamus muticus GN=CYP71D55 PE=1 SV=1	PF00067//PF00745//PF02907	Cytochrome P450//Glutamyl-tRNAGlu reductase, dimerisation domain//Hepatitis C virus NS3 protease	GO:0006508//GO:0033014//GO:0006118//GO:0055114//GO:0019087	proteolysis//tetrapyrrole biosynthetic process//electron transport//oxidation-reduction process//transformation of host cell by virus	GO:0020037//GO:0008883//GO:0009055//GO:0050661//GO:0004497//GO:0016705//GO:0005506//GO:0008236	heme binding//glutamyl-tRNA reductase activity//electron carrier activity//NADP binding//monooxygenase activity//oxidoreductase activity, acting on paired donors, with incorporation or reduction of molecular oxygen//iron ion binding//serine-type peptidase activity	--	--	KOG0156	Cytochrome P450 CYP2 subfamily
comp112435_c0	20.8575	56.1492	-1.4287	1.9732e-05	0.003221	2005	413936344	AFW70895.1	234	1.08734e-18	hypothetical protein ZEAMMB73_900833 [Zea mays]	115445670	NM_001053150.1	211	2.03279e-104	Oryza sativa Japonica Group Os02g0299200 (Os02g0299200) mRNA, complete cds	--	--	--	--	--	--	--	--	PF00612	IQ calmodulin-binding motif	--	--	GO:0005515	protein binding	--	--	--	--
comp112466_c0	255.585	126.609	1.0134	3.5834e-10	1.6707e-07	1907	112145173	ABI13388.1	191	1.07962e-13	WRKY transcription factor 22, partial [Hordeum vulgare subsp. vulgare]	242389343	FP095406.1	161	1.20445e-76	Phyllostachys edulis cDNA clone: bphylf046n10, full insert sequence	--	--	--	--	Q9SUP6	136	2.29768e-07	Probable WRKY transcription factor 53 OS=Arabidopsis thaliana GN=WRKY53 PE=1 SV=1	PF00400//PF03106	WD domain, G-beta repeat//WRKY DNA -binding domain	GO:0006355	regulation of transcription, DNA-dependent	GO:0043565//GO:0005515//GO:0003700	sequence-specific DNA binding//protein binding//sequence-specific DNA binding transcription factor activity	GO:0005667	transcription factor complex	--	--
comp112851_c0	45.8539	5.09949	3.1686	2.5311e-09	1.0255e-06	2872	242093650	XP_002437315.1	232	6.79197e-19	hypothetical protein SORBIDRAFT_10g024706 [Sorghum bicolor]	--	--	--	--	--	--	--	--	--	--	--	--	--	--	--	--	--	--	--	--	--	--	--
comp112866_c0	187.361	33.9331	2.4651	6.3421e-26	1.3926e-22	960	357112407	XP_003558000.1	536	2.11345e-62	PREDICTED: uncharacterized protein LOC100835762 [Brachypodium distachyon]	--	--	--	--	--	--	--	--	--	--	--	--	--	--	--	--	--	--	--	--	--	--	--
comp113089_c0	119.645	50.4306	1.2464	2.9402e-07	8.0541e-05	1902	357113102	XP_003558343.1	1171	1.65915e-152	PREDICTED: uncharacterized protein LOC100837725 [Brachypodium distachyon]	54652930	BT018149.1	397	0	Zea mays clone EL01N0555F07.c mRNA sequence	--	--	--	--	--	--	--	--	PF01991//PF13405//PF13202//PF00036//PF13499	ATP synthase (E/31 kDa) subunit//EF-hand domain//EF hand//EF hand//EF-hand domain pair	GO:0006119//GO:0015991//GO:0015992	oxidative phosphorylation//ATP hydrolysis coupled proton transport//proton transport	GO:0046961//GO:0005509	proton-transporting ATPase activity, rotational mechanism//calcium ion binding	GO:0033178	proton-transporting two-sector ATPase complex, catalytic domain	--	--
comp113457_c0	37.0536	5.82104	2.6703	9.3829e-07	0.0002241	2623	222624529	EEE58661.1	497	7.64816e-51	hypothetical protein OsJ_10068 [Oryza sativa Japonica Group]	226494892	NM_001148029.1	198	4.49632e-97	Zea mays uncharacterized LOC100273613 (LOC100273613), mRNA gi|194704837|gb|BT041498.1| Zea mays full-length cDNA clone ZM_BFc0028D09 mRNA, complete cds	--	--	--	--	B3DNN5	401	1.30021e-39	Anaphase-promoting complex subunit 6 OS=Arabidopsis thaliana GN=APC6 PE=2 SV=1	PF13176//PF00515//PF13174//PF13181//PF00600	Tetratricopeptide repeat//Tetratricopeptide repeat//Tetratricopeptide repeat//Tetratricopeptide repeat//Influenza non-structural protein (NS1)	GO:0032875//GO:0010087	regulation of DNA endoreduplication//phloem or xylem histogenesis	GO:0005515//GO:0003723	protein binding//RNA binding	--	--	KOG1173	Anaphase-promoting complex (APC), Cdc16 subunit
comp113528_c0	122.485	37.5532	1.7056	3.0385e-11	1.591e-08	1913	357140256	XP_003571686.1	758	6.31693e-86	PREDICTED: LOW QUALITY PROTEIN: G-type lectin S-receptor-like serine/threonine-protein kinase At5g24080-like [Brachypodium distachyon]	357140255	XM_003571638.1	47	2.84728e-13	PREDICTED: Brachypodium distachyon G-type lectin S-receptor-like serine/threonine-protein kinase At5g24080-like (LOC100823382), mRNA	--	--	--	--	O64477	627	3.68779e-69	G-type lectin S-receptor-like serine/threonine-protein kinase At2g19130 OS=Arabidopsis thaliana GN=At2g19130 PE=2 SV=1	PF07714//PF05445//PF00069	Protein tyrosine kinase//Poxvirus serine/threonine protein kinase//Protein kinase domain	GO:0006468	protein phosphorylation	GO:0005524//GO:0004672	ATP binding//protein kinase activity	--	--	--	--
comp113565_c0	10.8062	72.2007	-2.7401	4.0652e-13	2.7398e-10	5131	55297332	BAD69173.1	242	7.72624e-18	putative NBS-LRR class RGA [Oryza sativa Japonica Group]	--	--	--	--	--	--	--	--	--	Q7XBQ9	255	9.56819e-57	Disease resistance protein RGA2 OS=Solanum bulbocastanum GN=RGA2 PE=1 SV=1	PF00005//PF00004//PF00931//PF01637//PF00560	ABC transporter//ATPase family associated with various cellular activities (AAA)//NB-ARC domain//Archaeal ATPase//Leucine Rich Repeat	--	--	GO:0005515//GO:0016887//GO:0043531//GO:0005524	protein binding//ATPase activity//ADP binding//ATP binding	--	--	--	--
comp113618_c0	0.80221	19.0607	-4.5705	7.1889e-06	0.0013902	1457	293336516	NP_001169638.1	374	3.36352e-80	uncharacterized protein LOC100383519 precursor [Zea mays]	--	--	--	--	--	--	--	--	--	--	--	--	--	PF02724//PF04147	CDC45-like protein//Nop14-like family	GO:0006270	DNA replication initiation	--	--	GO:0032040	small-subunit processome	--	--
comp113711_c0	1.71909	20.7792	-3.5954	1.1863e-05	0.0021138	2028	--	--	--	--	--	--	--	--	--	--	--	--	--	--	--	--	--	--	--	--	--	--	--	--	--	--	--	--
comp113805_c0	228.213	59.5253	1.9388	2.6485e-23	4.6225e-20	1293	242043134	XP_002459438.1	1089	2.89611e-144	hypothetical protein SORBIDRAFT_02g004660 [Sorghum bicolor]	226528999	NM_001153398.1	299	1.56495e-153	Zea mays xylanase inhibitor protein 1 (LOC100280478), mRNA gi|195604471|gb|EU951948.1| Zea mays clone 1063775 xylanase inhibitor protein 1 precursor, mRNA, complete cds	--	--	--	--	Q8L5C6	756	2.01122e-95	Xylanase inhibitor protein 1 OS=Triticum aestivum GN=XIPI PE=1 SV=2	PF01277//PF00704	Oleosin//Glycosyl hydrolases family 18	GO:0005975	carbohydrate metabolic process	GO:0004553//GO:0043169	hydrolase activity, hydrolyzing O-glycosyl compounds//cation binding	GO:0012511//GO:0016021	monolayer-surrounded lipid storage body//integral to membrane	KOG4701	Chitinase
comp113849_c0	24.0059	61.8497	-1.3654	1.4506e-05	0.0025247	1724	242036309	XP_002465549.1	925	2.90086e-117	hypothetical protein SORBIDRAFT_01g040930 [Sorghum bicolor]	242036308	XM_002465504.1	73	9.01716e-28	Sorghum bicolor hypothetical protein, mRNA	--	--	--	--	O64640	368	1.25888e-37	Probable carboxylesterase 8 OS=Arabidopsis thaliana GN=CXE8 PE=2 SV=1	PF07859	alpha/beta hydrolase fold	GO:0008152	metabolic process	GO:0016787	hydrolase activity	--	--	KOG1515	Arylacetamide deacetylase
comp113866_c2	53.4296	0.0953176	9.1307	2.3951e-11	1.2837e-08	2379	--	--	--	--	--	--	--	--	--	--	--	--	--	--	--	--	--	--	PF08650	DASH complex subunit Dad4	GO:0008608	attachment of spindle microtubules to kinetochore	--	--	GO:0072686//GO:0042729	mitotic spindle//DASH complex	--	--
comp113912_c0	7.55022	68.3518	-3.1784	3.8739e-14	3.031e-11	4566	242071655	XP_002451104.1	3907	0	hypothetical protein SORBIDRAFT_05g024180 [Sorghum bicolor]	357117054	XR_137786.1	45	8.87806e-12	PREDICTED: Brachypodium distachyon putative disease resistance protein At1g58400-like (LOC100840071), miscRNA	--	--	--	--	Q39214	144	1.48525e-07	Disease resistance protein RPM1 OS=Arabidopsis thaliana GN=RPM1 PE=1 SV=1	PF01278//PF00931//PF00560	Omptin family//NB-ARC domain//Leucine Rich Repeat	GO:0006508	proteolysis	GO:0005515//GO:0043531//GO:0004175	protein binding//ADP binding//endopeptidase activity	GO:0009279	cell outer membrane	--	--
comp113977_c1	107.783	43.9948	1.2927	5.2758e-07	0.000134	1008	242063956	XP_002453267.1	435	5.52389e-48	hypothetical protein SORBIDRAFT_04g002800 [Sorghum bicolor]	326533087	AK362312.1	48	4.10946e-14	Hordeum vulgare subsp. vulgare mRNA for predicted protein, partial cds, clone: NIASHv2004D03	--	--	--	--	--	--	--	--	--	--	--	--	--	--	--	--	--	--
comp114024_c0	43.1754	10.82	1.9965	1.0148e-05	0.0018569	1462	242048044	XP_002461768.1	985	4.88742e-127	hypothetical protein SORBIDRAFT_02g007760 [Sorghum bicolor]	--	--	--	--	--	--	--	--	--	Q5U9T2	312	2.67022e-32	Horcolin OS=Hordeum vulgare PE=3 SV=1	--	--	--	--	--	--	--	--	--	--
comp114073_c0	91.2746	32.795	1.4767	2.7737e-07	7.7062e-05	2605	242062572	XP_002452575.1	2558	0	hypothetical protein SORBIDRAFT_04g028410 [Sorghum bicolor]	242062571	XM_002452530.1	291	8.9415e-149	Sorghum bicolor hypothetical protein, mRNA	--	--	--	--	Q43077	1652	0	Primary amine oxidase OS=Pisum sativum PE=1 SV=1	PF01179//PF02728//PF02727	Copper amine oxidase, enzyme domain//Copper amine oxidase, N3 domain//Copper amine oxidase, N2 domain	GO:0055114//GO:0009308	oxidation-reduction process//amine metabolic process	GO:0048038//GO:0008131//GO:0005507	quinone binding//primary amine oxidase activity//copper ion binding	GO:0005618	cell wall	KOG1186	Copper amine oxidase
comp114108_c0	2.68976	24.5919	-3.1926	5.4563e-06	0.001086	6988	242071311	XP_002450932.1	343	0	hypothetical protein SORBIDRAFT_05g021390 [Sorghum bicolor]	--	--	--	--	--	--	--	--	--	P08548	58	2.75277e-32	LINE-1 reverse transcriptase homolog OS=Nycticebus coucang PE=1 SV=1	PF06645//PF00078//PF00098	Microsomal signal peptidase 12 kDa subunit (SPC12)//Reverse transcriptase (RNA-dependent DNA polymerase)//Zinc knuckle	GO:0006278//GO:0006465	RNA-dependent DNA replication//signal peptide processing	GO:0003964//GO:0008270//GO:0003723//GO:0003676//GO:0008233	RNA-directed DNA polymerase activity//zinc ion binding//RNA binding//nucleic acid binding//peptidase activity	GO:0005787//GO:0016021	signal peptidase complex//integral to membrane	KOG1075	FOG: Reverse transcriptase
comp114143_c0	191.588	409.497	-1.0958	2.5296e-21	3.5872e-18	1206	357129057	XP_003566184.1	1399	0	PREDICTED: putative laccase-11-like [Brachypodium distachyon]	242374132	FP100848.1	624	0	Phyllostachys edulis cDNA clone: bphylf056l03, full insert sequence	--	--	--	--	Q0DHL5	1355	0	Putative laccase-11 OS=Oryza sativa subsp. japonica GN=LAC11 PE=5 SV=2	PF00394//PF07732//PF07731	Multicopper oxidase//Multicopper oxidase//Multicopper oxidase	GO:0055114//GO:0046274	oxidation-reduction process//lignin catabolic process	GO:0005507//GO:0052716//GO:0016491	copper ion binding//hydroquinone:oxygen oxidoreductase activity//oxidoreductase activity	GO:0048046	apoplast	KOG1263	Multicopper oxidases
comp114169_c0	2.4524	30.3882	-3.6312	1.0624e-07	3.1998e-05	1632	--	--	--	--	--	--	--	--	--	--	--	--	--	--	--	--	--	--	--	--	--	--	--	--	--	--	--	--
comp114227_c0	507.332	107.465	2.2391	6.4021e-60	7.263e-56	1564	162460829	NP_001106040.1	1164	3.91807e-154	peroxidase 70 precursor [Zea mays]	242046921	XM_002461162.1	455	0	Sorghum bicolor hypothetical protein, mRNA	K00430	E1.11.1.7	peroxidase	http://www.genome.jp/dbget-bin/www_bget?ko:K00430	A5H452	1164	2.64631e-155	Peroxidase 70 OS=Zea mays GN=PER70 PE=1 SV=1	PF00141	Peroxidase	GO:0055114//GO:0006979//GO:0006804//GO:0042744	oxidation-reduction process//response to oxidative stress//peroxidase reaction//hydrogen peroxide catabolic process	GO:0004601//GO:0046872//GO:0020037	peroxidase activity//metal ion binding//heme binding	GO:0005576	extracellular region	--	--
comp114393_c0	40.1105	116.166	-1.5341	1.084e-10	5.1962e-08	1576	413935633	AFW70184.1	1720	0	hypothetical protein ZEAMMB73_426642 [Zea mays]	242064033	XM_002453261.1	727	0	Sorghum bicolor hypothetical protein, mRNA	--	--	--	--	Q67UW5	1515	0	Endoglucanase 5 OS=Oryza sativa subsp. japonica GN=Os02g0151300 PE=2 SV=1	PF00759	Glycosyl hydrolase family 9	GO:0005975	carbohydrate metabolic process	GO:0004553	hydrolase activity, hydrolyzing O-glycosyl compounds	--	--	--	--
comp114509_c0	20.1034	54.4816	-1.4383	2.398e-05	0.0037611	2215	194697698	ACF82933.1	437	4.44456e-128	unknown [Zea mays]	195657806	EU976253.1	317	2.67292e-163	Zea mays clone 689435 O-methyltransferase ZRP4 mRNA, complete cds	--	--	--	--	P47917	436	1.5101e-127	O-methyltransferase ZRP4 OS=Zea mays GN=ZRP4 PE=2 SV=1	PF00891//PF08100//PF01567	O-methyltransferase//Dimerisation domain//Hantavirus glycoprotein G1	GO:0030683	evasion or tolerance by virus of host immune response	GO:0008171//GO:0046983//GO:0008168	O-methyltransferase activity//protein dimerization activity//methyltransferase activity	GO:0019012	virion	--	--
comp114614_c0	78.2396	31.7984	1.2989	1.7827e-05	0.0029525	1482	242085000	XP_002442925.1	2132	0	hypothetical protein SORBIDRAFT_08g004990 [Sorghum bicolor]	242083003	XM_002441882.1	707	0	Sorghum bicolor hypothetical protein, mRNA	--	--	--	--	Q39134	1680	0	Amino acid permease 3 OS=Arabidopsis thaliana GN=AAP3 PE=1 SV=2	--	--	--	--	--	--	GO:0016021	integral to membrane	KOG1304	Amino acid transporters
comp115318_c1	181.227	73.0175	1.3115	4.6463e-11	2.3427e-08	1034	212720725	NP_001131984.1	425	3.47981e-48	hypothetical protein [Zea mays]	242090740	XM_002441158.1	276	7.59823e-141	Sorghum bicolor hypothetical protein, mRNA	--	--	--	--	--	--	--	--	--	--	--	--	--	--	--	--	--	--
comp115614_c0	24.491	96.7373	-1.9818	2.9181e-12	1.7123e-09	1537	242068209	XP_002449381.1	1022	5.70173e-132	hypothetical protein SORBIDRAFT_05g008860 [Sorghum bicolor]	--	--	--	--	--	--	--	--	--	Q84MB3	837	1.50742e-105	1-aminocyclopropane-1-carboxylate oxidase homolog 1 OS=Arabidopsis thaliana GN=At1g06620 PE=2 SV=1	PF03171	2OG-Fe(II) oxygenase superfamily	GO:0055114	oxidation-reduction process	GO:0016491//GO:0016706	oxidoreductase activity//oxidoreductase activity, acting on paired donors, with incorporation or reduction of molecular oxygen, 2-oxoglutarate as one donor, and incorporation of one atom each of oxygen into both donors	--	--	KOG0143	Iron/ascorbate family oxidoreductases
comp115961_c1	197.642	84.5872	1.2244	8.4394e-11	4.1033e-08	1991	242063928	XP_002453253.1	2475	0	hypothetical protein SORBIDRAFT_04g002560 [Sorghum bicolor]	242063927	XM_002453208.1	1019	0	Sorghum bicolor hypothetical protein, mRNA	K01188	E3.2.1.21	beta-glucosidase	http://www.genome.jp/dbget-bin/www_bget?ko:K01188	Q23892	671	5.40358e-75	Lysosomal beta glucosidase OS=Dictyostelium discoideum GN=gluA PE=1 SV=2	PF01915//PF00933	Glycosyl hydrolase family 3 C-terminal domain//Glycosyl hydrolase family 3 N terminal domain	GO:0005975	carbohydrate metabolic process	GO:0004553	hydrolase activity, hydrolyzing O-glycosyl compounds	--	--	--	--
comp116226_c0	29.7762	69.4856	-1.2226	2.2458e-05	0.0035519	1532	212276047	NP_001130837.1	1689	0	uncharacterized protein LOC100191941 [Zea mays]	242041970	XM_002468335.1	723	0	Sorghum bicolor hypothetical protein, mRNA	--	--	--	--	Q8GWW4	1059	1.04951e-135	UDP-glucuronate:xylan alpha-glucuronosyltransferase 2 OS=Arabidopsis thaliana GN=GUX2 PE=2 SV=1	PF01213//PF01501	Adenylate cyclase associated (CAP) N terminal//Glycosyl transferase family 8	GO:0007010	cytoskeleton organization	GO:0016757//GO:0003779	transferase activity, transferring glycosyl groups//actin binding	GO:0005794	Golgi apparatus	KOG1950	Glycosyl transferase, family 8 - glycogenin
comp116291_c0	96.3096	205.834	-1.0957	1.811e-11	9.8616e-09	1875	226506236	NP_001150771.1	1511	0	transferase [Zea mays]	226506235	NM_001157299.1	702	0	Zea mays transferase (LOC100284404), mRNA gi|195641721|gb|EU968211.1| Zea mays clone 316640 transferase mRNA, complete cds	--	--	--	--	O24645	201	3.3776e-15	Anthranilate N-benzoyltransferase protein 1 OS=Dianthus caryophyllus GN=HCBT1 PE=1 SV=1	PF04542//PF02458	Sigma-70 region 2//Transferase family	GO:0006355//GO:0006352	regulation of transcription, DNA-dependent//DNA-dependent transcription, initiation	GO:0016747//GO:0003677//GO:0016987//GO:0003700	transferase activity, transferring acyl groups other than amino-acyl groups//DNA binding//sigma factor activity//sequence-specific DNA binding transcription factor activity	GO:0005667	transcription factor complex	--	--
comp116354_c1	6.11945	30.1204	-2.2993	2.0397e-05	0.0032978	1358	242043234	XP_002459488.1	1481	0	hypothetical protein SORBIDRAFT_02g005410 [Sorghum bicolor]	242043225	XM_002459439.1	550	0	Sorghum bicolor hypothetical protein, mRNA	K01662	dxs	1-deoxy-D-xylulose-5-phosphate synthase	http://www.genome.jp/dbget-bin/www_bget?ko:K01662	Q6YU51	1467	0	Probable 1-deoxy-D-xylulose-5-phosphate synthase 2, chloroplastic OS=Oryza sativa subsp. japonica GN=Os07g0190000 PE=2 SV=1	PF02780	Transketolase, C-terminal domain	GO:0008152//GO:0016114//GO:0006694	metabolic process//terpenoid biosynthetic process//steroid biosynthetic process	GO:0003824//GO:0008661	catalytic activity//1-deoxy-D-xylulose-5-phosphate synthase activity	GO:0009536	plastid	KOG0523	Transketolase
comp116409_c0	36.477	179.072	-2.2955	3.0962e-25	6.3866e-22	1755	242066142	XP_002454360.1	1582	0	hypothetical protein SORBIDRAFT_04g029400 [Sorghum bicolor]	226530754	NM_001156863.1	575	0	Zea mays aspartic proteinase nepenthesin-2 (LOC100283965), mRNA gi|195638491|gb|EU966596.1| Zea mays clone 295530 aspartic proteinase nepenthesin-2 precursor, mRNA, complete cds	--	--	--	--	Q9LHE3	510	8.69353e-56	Protein ASPARTIC PROTEASE IN GUARD CELL 2 OS=Arabidopsis thaliana GN=ASPG2 PE=2 SV=1	PF00026//PF02496	Eukaryotic aspartyl protease//ABA/WDS induced protein	GO:0006950//GO:0006508	response to stress//proteolysis	GO:0004190	aspartic-type endopeptidase activity	--	--	KOG1339	Aspartyl protease
comp116546_c0	5.615	183.139	-5.0275	2.8133e-45	1.4731e-41	4161	242071913	XP_002451233.1	1813	0	hypothetical protein SORBIDRAFT_05g026180 [Sorghum bicolor]	--	--	--	--	--	--	--	--	--	Q9M667	590	1.84196e-61	Disease resistance protein RPP13 OS=Arabidopsis thaliana GN=RPP13 PE=2 SV=2	PF05496//PF00931//PF00005//PF00004	Holliday junction DNA helicase ruvB N-terminus//NB-ARC domain//ABC transporter//ATPase family associated with various cellular activities (AAA)	GO:0006281//GO:0006310	DNA repair//DNA recombination	GO:0009378//GO:0043531//GO:0005524//GO:0016887	four-way junction helicase activity//ADP binding//ATP binding//ATPase activity	GO:0005657//GO:0009379	replication fork//Holliday junction helicase complex	--	--
comp116556_c0	6.69657	31.1179	-2.2162	2.249e-05	0.0035519	1218	414883337	DAA59351.1	674	3.96956e-83	TPA: dirigent-like protein pDIR3 [Zea mays]	195614403	EU956914.1	279	1.93093e-142	Zea mays clone 1577375 mRNA sequence	--	--	--	--	P13240	153	1.73036e-10	Disease resistance response protein 206 OS=Pisum sativum GN=PI206 PE=2 SV=2	--	--	--	--	--	--	--	--	--	--
comp116579_c0	29.3203	85.324	-1.5411	2.8695e-08	9.7177e-06	2079	212721280	NP_001132060.1	1311	8.2985e-171	uncharacterized protein LOC100193472 [Zea mays]	357139848	XM_003571441.1	113	6.33868e-50	PREDICTED: Brachypodium distachyon cytochrome P450 89A2-like (LOC100835232), mRNA	--	--	--	--	Q42602	897	2.22777e-110	Cytochrome P450 89A2 OS=Arabidopsis thaliana GN=CYP89A2 PE=2 SV=2	PF00067	Cytochrome P450	GO:0055114	oxidation-reduction process	GO:0005506//GO:0016491//GO:0016705//GO:0046872//GO:0020037	iron ion binding//oxidoreductase activity//oxidoreductase activity, acting on paired donors, with incorporation or reduction of molecular oxygen//metal ion binding//heme binding	--	--	KOG0156	Cytochrome P450 CYP2 subfamily
comp116778_c0	50.9413	144.339	-1.5026	1.3292e-12	8.301e-10	1960	238010910	ACR36490.1	1273	3.62018e-166	unknown [Zea mays]	--	--	--	--	--	--	--	--	--	Q766C2	365	2.85767e-36	Aspartic proteinase nepenthesin-2 OS=Nepenthes gracilis GN=nep2 PE=1 SV=1	PF00026	Eukaryotic aspartyl protease	GO:0006508	proteolysis	GO:0004190	aspartic-type endopeptidase activity	--	--	--	--
comp116877_c0	2.50101	24.3169	-3.2814	4.7981e-06	0.00098078	1113	15451739	NP_203166.1	1303	1.51077e-176	cytochrome b [Tribolium castaneum]	393802089	JN858609.1	356	0	Locusta migratoria isolate bJapan_Asia2 cytochrome b (cob) gene, complete cds; mitochondrial	--	--	--	--	Q36427	1168	2.85734e-157	Cytochrome b OS=Locusta migratoria GN=MT-CYB PE=3 SV=1	--	--	GO:0006118//GO:0022904	electron transport//respiratory electron transport chain	GO:0016491//GO:0009055//GO:0046872	oxidoreductase activity//electron carrier activity//metal ion binding	GO:0070469//GO:0016021//GO:0005739	respiratory chain//integral to membrane//mitochondrion	KOG4663	Cytochrome b
comp116903_c1	60.1696	21.161	1.5076	2.2356e-05	0.0035473	4765	242069219	XP_002449886.1	568	3.67933e-57	hypothetical protein SORBIDRAFT_05g024900 [Sorghum bicolor]	270267766	GU245942.1	81	9.00939e-32	Hordeum vulgare subsp. vulgare cultivar Diamant x 1B-54B MLA16-1 mRNA, complete cds	--	--	--	--	Q39214	154	1.05565e-08	Disease resistance protein RPM1 OS=Arabidopsis thaliana GN=RPM1 PE=1 SV=1	PF00004//PF00005//PF00560//PF00931//PF05496	ATPase family associated with various cellular activities (AAA)//ABC transporter//Leucine Rich Repeat//NB-ARC domain//Holliday junction DNA helicase ruvB N-terminus	GO:0006281//GO:0006310	DNA repair//DNA recombination	GO:0009378//GO:0005524//GO:0043531//GO:0005515//GO:0016887	four-way junction helicase activity//ATP binding//ADP binding//protein binding//ATPase activity	GO:0005657//GO:0009379	replication fork//Holliday junction helicase complex	--	--
comp117163_c0	226.965	70.7728	1.6812	3.5855e-19	4.5196e-16	2123	242037409	XP_002466099.1	2272	0	hypothetical protein SORBIDRAFT_01g001200 [Sorghum bicolor]	242037408	XM_002466054.1	809	0	Sorghum bicolor hypothetical protein, mRNA	K11812	CYP79B2	cytochrome P450, family 79, subfamily B, polypeptide 2 (tryptophan N-monooxygenase)	http://www.genome.jp/dbget-bin/www_bget?ko:K11812	Q43135	2272	0	Tyrosine N-monooxygenase OS=Sorghum bicolor GN=CYP79A1 PE=1 SV=3	PF00067	Cytochrome P450	GO:0052544//GO:0009684//GO:0006118//GO:0002229//GO:0010132//GO:0010112//GO:0042742//GO:0055114//GO:0006570//GO:0009611//GO:0006569	defense response by callose deposition in cell wall//indoleacetic acid biosynthetic process//electron transport//defense response to oomycetes//dhurrin biosynthetic process//regulation of systemic acquired resistance//defense response to bacterium//oxidation-reduction process//tyrosine metabolic process//response to wounding//tryptophan catabolic process	GO:0016705//GO:0020037//GO:0050370//GO:0009055//GO:0005506	oxidoreductase activity, acting on paired donors, with incorporation or reduction of molecular oxygen//heme binding//tyrosine N-monooxygenase activity//electron carrier activity//iron ion binding	GO:0005789//GO:0016021	endoplasmic reticulum membrane//integral to membrane	KOG0156	Cytochrome P450 CYP2 subfamily
comp117221_c0	3.35041	31.2275	-3.2204	2.7159e-07	7.5766e-05	2611	115467112	NP_001057155.1	1019	4.6936e-125	Os06g0218200 [Oryza sativa Japonica Group]	--	--	--	--	--	--	--	--	--	--	--	--	--	PF00872//PF00098//PF04434	Transposase, Mutator family//Zinc knuckle//SWIM zinc finger	GO:0006313	transposition, DNA-mediated	GO:0003677//GO:0003676//GO:0004803//GO:0008270	DNA binding//nucleic acid binding//transposase activity//zinc ion binding	--	--	--	--
comp117389_c0	4.62451	58.9444	-3.672	1.0658e-13	7.718e-11	1585	133755326	NP_203160.2	882	2.47811e-112	cytochrome c oxidase subunit III [Tribolium castaneum]	222136835	FJ613422.1	408	0	Adelium sp. NCS-2009 mitochondrion, complete genome	K02262	COX3	cytochrome c oxidase subunit 3	http://www.genome.jp/dbget-bin/www_bget?ko:K02262	P00417	777	6.51123e-98	Cytochrome c oxidase subunit 3 OS=Drosophila melanogaster GN=mt:CoIII PE=3 SV=1	--	--	GO:0019646//GO:0006123//GO:0015992	aerobic electron transport chain//mitochondrial electron transport, cytochrome c to oxygen//proton transport	GO:0004129	cytochrome-c oxidase activity	GO:0045277//GO:0005739//GO:0016021	respiratory chain complex IV//mitochondrion//integral to membrane	KOG4664	Cytochrome oxidase subunit III and related proteins
comp117508_c0	198.288	57.578	1.784	2.3768e-18	2.8384e-15	2665	414872704	DAA51261.1	666	4.78658e-77	TPA: putative HLH DNA-binding domain superfamily protein [Zea mays]	323388956	HQ858871.1	247	2.63571e-124	Oryza sativa Japonica Group isolate UT1684 bHLH transcription factor mRNA, partial cds	--	--	--	--	Q9FIX5	218	8.42806e-18	Transcription factor bHLH92 OS=Arabidopsis thaliana GN=BHLH92 PE=2 SV=1	PF00010	Helix-loop-helix DNA-binding domain	--	--	GO:0046983	protein dimerization activity	--	--	--	--
comp117686_c0	5.00202	32.0267	-2.6787	1.7937e-06	0.00039899	3138	242054655	XP_002456473.1	222	1.71973e-16	hypothetical protein SORBIDRAFT_03g036980 [Sorghum bicolor]	17933038	AP003290.2	275	8.46467e-140	Oryza sativa Japonica Group genomic DNA, chromosome 1, PAC clone:P0684C02	--	--	--	--	Q0JIL1	239	7.79589e-20	Probable nucleoredoxin 2 OS=Oryza sativa subsp. japonica GN=Os01g0794400 PE=2 SV=1	PF00130//PF07649//PF00085//PF08534//PF00578	Phorbol esters/diacylglycerol binding domain (C1 domain)//C1-like domain//Thioredoxin//Redoxin//AhpC/TSA family	GO:0035556//GO:0055114//GO:0045454	intracellular signal transduction//oxidation-reduction process//cell redox homeostasis	GO:0016209//GO:0016491//GO:0047134	antioxidant activity//oxidoreductase activity//protein-disulfide reductase activity	--	--	KOG2501	Thioredoxin, nucleoredoxin and related proteins
comp117693_c0	19.0633	55.7136	-1.5472	6.906e-06	0.0013431	2116	242048778	XP_002462135.1	1651	0	hypothetical protein SORBIDRAFT_02g020270 [Sorghum bicolor]	242048777	XM_002462090.1	575	0	Sorghum bicolor hypothetical protein, mRNA	--	--	--	--	Q69RG7	1547	0	4-coumarate--CoA ligase-like 7 OS=Oryza sativa subsp. japonica GN=4CLL7 PE=2 SV=1	PF00501//PF05932	AMP-binding enzyme//Tir chaperone protein (CesT) family	GO:0042967//GO:0009405//GO:0008152//GO:0006633//GO:0050708//GO:0009695	acyl-carrier-protein biosynthetic process//pathogenesis//metabolic process//fatty acid biosynthetic process//regulation of protein secretion//jasmonic acid biosynthetic process	GO:0003824//GO:0004321	catalytic activity//fatty-acyl-CoA synthase activity	GO:0005737//GO:0005777//GO:0005836	cytoplasm//peroxisome//fatty-acyl-CoA synthase complex	KOG1176	Acyl-CoA synthetase
comp117804_c0	2.21788	26.7942	-3.5947	6.5773e-07	0.00016047	3010	242042239	XP_002468514.1	1792	0	hypothetical protein SORBIDRAFT_01g047190 [Sorghum bicolor]	300681572	FN645450.1	99	5.58697e-42	Triticum aestivum chromosome 3B-specific BAC library, contig ctg0011b	--	--	--	--	--	--	--	--	PF05699//PF02892//PF01890	hAT family C-terminal dimerisation region//BED zinc finger//Cobalamin synthesis G C-terminus	GO:0009236	cobalamin biosynthetic process	GO:0046983//GO:0003677//GO:0005488	protein dimerization activity//DNA binding//binding	--	--	--	--
comp117881_c0	606.364	288.254	1.0728	3.075e-24	5.9804e-21	1494	397702111	AFO59577.1	1676	0	thiamine biosynthetic enzyme [Saccharum hybrid cultivar GT28]	242050955	XM_002463177.1	707	0	Sorghum bicolor hypothetical protein, mRNA	K03146	thi1	thiamine biosynthetic enzyme	http://www.genome.jp/dbget-bin/www_bget?ko:K03146	C5X2M4	1620	0	Thiamine thiazole synthase 2, chloroplastic OS=Sorghum bicolor GN=THI1-2 PE=3 SV=1	PF01266//PF07992//PF01134//PF05834//PF00732	FAD dependent oxidoreductase//Pyridine nucleotide-disulphide oxidoreductase//Glucose inhibited division protein A//Lycopene cyclase protein//GMC oxidoreductase	GO:0055114//GO:0016117//GO:0008033	oxidation-reduction process//carotenoid biosynthetic process//tRNA processing	GO:0016614//GO:0016705//GO:0050660//GO:0016491	oxidoreductase activity, acting on CH-OH group of donors//oxidoreductase activity, acting on paired donors, with incorporation or reduction of molecular oxygen//flavin adenine dinucleotide binding//oxidoreductase activity	--	--	KOG2960	Protein involved in thiamine biosynthesis and DNA damage tolerance
comp117896_c0	36.7601	79.7217	-1.1168	2.2045e-05	0.0035225	1471	--	--	--	--	--	--	--	--	--	--	--	--	--	--	--	--	--	--	PF07462	Merozoite surface protein 1 (MSP1) C-terminus	GO:0009405	pathogenesis	--	--	GO:0016020	membrane	--	--
comp118079_c0	25.0252	68.3351	-1.4492	1.9713e-06	0.00043392	2080	326516018	BAJ88032.1	1222	2.93081e-154	predicted protein [Hordeum vulgare subsp. vulgare]	326500833	AK363880.1	635	0	Hordeum vulgare subsp. vulgare mRNA for predicted protein, complete cds, clone: NIASHv2019K09	--	--	--	--	Q94KL5	751	1.07096e-87	BEL1-like homeodomain protein 4 OS=Arabidopsis thaliana GN=BLH4 PE=2 SV=2	PF10152	Predicted coiled-coil domain-containing protein (DUF2360)	--	--	--	--	GO:0071203	WASH complex	--	--
comp118222_c0	220.431	108.113	1.0278	3.7039e-09	1.4658e-06	2966	108707485	ABF95280.1	2637	0	rhamnose biosynthetic enzyme 1, putative, expressed [Oryza sativa Japonica Group]	18030120	AC083942.8	1386	0	Genomic sequence for Oryza sativa, Nipponbare strain, clone OSJNBa0002D01, from chromosome 3, complete sequence	K12450	RHM	UDP-glucose 4,6-dehydratase	http://www.genome.jp/dbget-bin/www_bget?ko:K12450	Q9SYM5	694	4.57856e-77	Probable rhamnose biosynthetic enzyme 1 OS=Arabidopsis thaliana GN=RHM1 PE=1 SV=1	PF01073//PF00106//PF04321//PF02719//PF01370	3-beta hydroxysteroid dehydrogenase/isomerase family//short chain dehydrogenase//RmlD substrate binding domain//Polysaccharide biosynthesis protein//NAD dependent epimerase/dehydratase family	GO:0008210//GO:0009225//GO:0055114//GO:0008209//GO:0006694//GO:0010315//GO:0009058//GO:0030639//GO:0008207//GO:0010214//GO:0010192//GO:0008152//GO:0019872//GO:0044237//GO:0051555//GO:0045226//GO:0009117//GO:0010253	estrogen metabolic process//nucleotide-sugar metabolic process//oxidation-reduction process//androgen metabolic process//steroid biosynthetic process//auxin efflux//biosynthetic process//polyketide biosynthetic process//C21-steroid hormone metabolic process//seed coat development//mucilage biosynthetic process//metabolic process//streptomycin biosynthetic process//cellular metabolic process//flav…	GO:0003824//GO:0008831//GO:0016491//GO:0050377//GO:0010280//GO:0050662//GO:0003854//GO:0016616//GO:0000166	catalytic activity//dTDP-4-dehydrorhamnose reductase activity//oxidoreductase activity//UDP-glucose 4,6-dehydratase activity//UDP-L-rhamnose synthase activity//coenzyme binding//3-beta-hydroxy-delta5-steroid dehydrogenase activity//oxidoreductase activity, acting on the CH-OH group of donors, NAD or NADP as acceptor//nucleotide binding	--	--	KOG0747	Putative NAD+-dependent epimerases
comp118224_c0	18.5212	53.7367	-1.5367	1.1067e-05	0.0019928	2255	242062116	XP_002452347.1	2035	0	hypothetical protein SORBIDRAFT_04g024090 [Sorghum bicolor]	242062115	XM_002452302.1	1070	0	Sorghum bicolor hypothetical protein, mRNA	--	--	--	--	Q9LVE0	1412	0	Nitrate transporter 1.3 OS=Arabidopsis thaliana GN=NRT1.3 PE=1 SV=1	PF00854//PF07690	POT family//Major Facilitator Superfamily	GO:0055085//GO:0006810	transmembrane transport//transport	GO:0005215	transporter activity	GO:0016020//GO:0016021	membrane//integral to membrane	KOG1237	H+/oligopeptide symporter
comp118266_c0	1.98193	41.4808	-4.3875	5.2382e-11	2.6026e-08	3282	357127116	XP_003565231.1	181	5.23395e-11	PREDICTED: uncharacterized protein LOC100832632 [Brachypodium distachyon]	115474392	NM_001067328.1	182	4.42309e-88	Oryza sativa Japonica Group Os08g0106900 (Os08g0106900) mRNA, complete cds	--	--	--	--	Q17QR8	172	1.5051e-11	Putative nuclease HARBI1 OS=Bos taurus GN=HARBI1 PE=2 SV=1	PF01609//PF08612//PF04827	Transposase DDE domain//TATA-binding related factor (TRF) of subunit 20 of Mediator complex//Plant transposon protein	GO:0006357//GO:0006313	regulation of transcription from RNA polymerase II promoter//transposition, DNA-mediated	GO:0016788//GO:0004803//GO:0001104//GO:0003677	hydrolase activity, acting on ester bonds//transposase activity//RNA polymerase II transcription cofactor activity//DNA binding	GO:0016592	mediator complex	--	--
comp118302_c0	174.607	397.962	-1.1885	2.9401e-23	5.0032e-20	4508	350534916	NP_001232810.1	466	5.42514e-50	uncharacterized protein LOC100276749 [Zea mays]	--	--	--	--	--	--	--	--	--	--	--	--	--	PF08703//PF00651	PLC-beta C terminal//BTB/POZ domain	GO:0016042//GO:0009395//GO:0046339	lipid catabolic process//phospholipid catabolic process//diacylglycerol metabolic process	GO:0005509//GO:0004435//GO:0005515	calcium ion binding//phosphatidylinositol phospholipase C activity//protein binding	--	--	--	--
comp118329_c0	0	17.3001	-5.1127	1.3732e-05	0.0023968	2044	--	--	--	--	--	--	--	--	--	--	--	--	--	--	--	--	--	--	--	--	--	--	--	--	--	--	--	--
comp118631_c0	97.2581	218.173	-1.1656	4.1975e-13	2.8012e-10	1956	115481480	NP_001064333.1	2049	0	Os10g0317900 [Oryza sativa Japonica Group]	226533137	NM_001152839.1	727	0	Zea mays uncharacterized LOC100279887 (LOC100279887), mRNA gi|219886590|gb|BT055063.1| Zea mays full-length cDNA clone ZM_BFb0089M01 mRNA, complete cds	--	--	--	--	Q9SBQ9	1447	0	Flavonoid 3&apos;-monooxygenase OS=Petunia hybrida GN=CYP75B2 PE=2 SV=1	PF01363//PF00067	FYVE zinc finger//Cytochrome P450	GO:0055114//GO:0006118//GO:0009411	oxidation-reduction process//electron transport//response to UV	GO:0016705//GO:0005506//GO:0009055//GO:0004497//GO:0020037//GO:0046872	oxidoreductase activity, acting on paired donors, with incorporation or reduction of molecular oxygen//iron ion binding//electron carrier activity//monooxygenase activity//heme binding//metal ion binding	GO:0016023	cytoplasmic membrane-bounded vesicle	KOG0156	Cytochrome P450 CYP2 subfamily
comp118635_c0	6.84238	41.0204	-2.5838	1.1351e-07	3.3888e-05	1862	414587121	DAA37692.1	1545	0	TPA: putative CRINKLY4-like receptor protein kinase family protein [Zea mays]	242075881	XM_002447832.1	483	0	Sorghum bicolor hypothetical protein, mRNA	--	--	--	--	Q9FIJ6	454	1.08527e-46	Serine/threonine-protein kinase-like protein CCR4 OS=Arabidopsis thaliana GN=CCR4 PE=1 SV=1	PF07714//PF00069	Protein tyrosine kinase//Protein kinase domain	GO:0006468	protein phosphorylation	GO:0005524//GO:0004672	ATP binding//protein kinase activity	--	--	--	--
comp118859_c0	3.1121	25.6986	-3.0457	5.3116e-06	0.0010634	6934	77555695	ABA98491.1	343	2.411e-29	retrotransposon protein, putative, unclassified [Oryza sativa Japonica Group]	242066019	XM_002454254.1	190	3.35442e-92	Sorghum bicolor hypothetical protein, mRNA	--	--	--	--	P11369	419	1.42398e-39	Retrovirus-related Pol polyprotein LINE-1 OS=Mus musculus GN=Pol PE=1 SV=2	PF00078//PF00098//PF08015	Reverse transcriptase (RNA-dependent DNA polymerase)//Zinc knuckle//Fungal mating-type pheromone	GO:0006278//GO:0007165	RNA-dependent DNA replication//signal transduction	GO:0003964//GO:0005488//GO:0003723//GO:0003676//GO:0000772//GO:0008270	RNA-directed DNA polymerase activity//binding//RNA binding//nucleic acid binding//mating pheromone activity//zinc ion binding	GO:0016020	membrane	--	--
comp118943_c0	0.849399	21.781	-4.6805	1.4438e-06	0.00032651	2065	242072252	XP_002446062.1	1228	9.12852e-159	hypothetical protein SORBIDRAFT_06g001200 [Sorghum bicolor]	--	--	--	--	--	--	--	--	--	--	--	--	--	--	--	--	--	--	--	--	--	--	--
comp118985_c1	9.98186	64.2402	-2.6861	1.2624e-11	7.1015e-09	1151	--	--	--	--	--	--	--	--	--	--	--	--	--	--	--	--	--	--	--	--	--	--	--	--	--	--	--	--
comp119101_c0	186.318	52.0687	1.8393	4.7989e-18	5.5365e-15	2750	357124115	XP_003563752.1	1495	0	PREDICTED: probable inositol oxygenase-like [Brachypodium distachyon]	151420903	AK252255.1	652	0	Hordeum vulgare subsp. vulgare cDNA clone: FLbaf147l05, mRNA sequence	K00469	MIOX	inositol oxygenase	http://www.genome.jp/dbget-bin/www_bget?ko:K00469	Q5Z8T3	1469	0	Probable inositol oxygenase OS=Oryza sativa subsp. japonica GN=Os06g0561000 PE=2 SV=1	PF05153//PF01966	Family of unknown function (DUF706)//HD domain	GO:0055114//GO:0019310	oxidation-reduction process//inositol catabolic process	GO:0046872//GO:0005506//GO:0008081//GO:0050113	metal ion binding//iron ion binding//phosphoric diester hydrolase activity//inositol oxygenase activity	GO:0005737	cytoplasm	--	--
comp119204_c0	2.55009	67.2942	-4.7219	2.1921e-17	2.4816e-14	6659	116317784	CAH65761.1	2739	0	H0215A08.3 [Oryza sativa Indica Group]	--	--	--	--	--	--	--	--	--	P11369	465	5.46738e-45	Retrovirus-related Pol polyprotein LINE-1 OS=Mus musculus GN=Pol PE=1 SV=2	PF00078//PF00098//PF02070	Reverse transcriptase (RNA-dependent DNA polymerase)//Zinc knuckle//Neuromedin U	GO:0006940//GO:0006278	regulation of smooth muscle contraction//RNA-dependent DNA replication	GO:0008270//GO:0003964//GO:0003723//GO:0003676	zinc ion binding//RNA-directed DNA polymerase activity//RNA binding//nucleic acid binding	--	--	KOG1075	FOG: Reverse transcriptase
comp119240_c0	16.4864	80.6334	-2.2901	3.5272e-12	2.0521e-09	5687	326496879	BAJ98466.1	413	1.70654e-39	predicted protein [Hordeum vulgare subsp. vulgare]	--	--	--	--	--	--	--	--	--	--	--	--	--	PF04147//PF09029	Nop14-like family//5-aminolevulinate synthase presequence	GO:0006783//GO:0006544//GO:0006563//GO:0006566//GO:0006778//GO:0042967	heme biosynthetic process//glycine metabolic process//L-serine metabolic process//threonine metabolic process//porphyrin-containing compound metabolic process//acyl-carrier-protein biosynthetic process	GO:0030170//GO:0003870	pyridoxal phosphate binding//5-aminolevulinate synthase activity	GO:0005759//GO:0032040	mitochondrial matrix//small-subunit processome	--	--
comp119266_c0	1.22738	20.7811	-4.0816	5.0679e-06	0.0010176	2926	297721819	NP_001173273.1	888	7.10601e-104	Os03g0157450 [Oryza sativa Japonica Group]	53793094	AP004818.3	105	2.50816e-45	Oryza sativa Japonica Group genomic DNA, chromosome 6, PAC clone:P0551A03	--	--	--	--	--	--	--	--	PF01609//PF04162	Transposase DDE domain//Gyrovirus capsid protein (VP1)	GO:0006313	transposition, DNA-mediated	GO:0003677//GO:0004803	DNA binding//transposase activity	GO:0019028	viral capsid	--	--
comp119267_c0	85.9903	37.7991	1.1858	3.068e-05	0.0046511	2186	219363721	NP_001136601.1	952	6.08614e-121	uncharacterized protein LOC100216724 [Zea mays]	242374344	FP095505.1	101	3.12544e-43	Phyllostachys edulis cDNA clone: bphyem206d15, full insert sequence	K01087	otsB	trehalose 6-phosphate phosphatase	http://www.genome.jp/dbget-bin/www_bget?ko:K01087	Q75WV3	247	3.77058e-21	Probable trehalose-phosphate phosphatase 1 OS=Oryza sativa subsp. japonica GN=TPP1 PE=1 SV=1	PF02358//PF08053//PF06351	Trehalose-phosphatase//Tryptophanese operon leader peptide//Allene oxide cyclase	GO:0005992//GO:0031554//GO:0031556	trehalose biosynthetic process//regulation of DNA-dependent transcription, termination//transcriptional attenuation by ribosome	GO:0016853//GO:0003824	isomerase activity//catalytic activity	GO:0009507	chloroplast	--	--
comp119306_c0	98.0344	430.394	-2.1343	1.3044e-53	1.2684e-49	2338	413917836	AFW57768.1	1877	0	putative cytochrome P450 superfamily protein [Zea mays]	242074921	XM_002447352.1	685	0	Sorghum bicolor hypothetical protein, mRNA	--	--	--	--	O81973	1049	7.62934e-132	Cytochrome P450 93A3 OS=Glycine max GN=CYP93A3 PE=2 SV=1	PF00514//PF00067	Armadillo/beta-catenin-like repeat//Cytochrome P450	GO:0055114	oxidation-reduction process	GO:0005515//GO:0020037//GO:0005506//GO:0016705	protein binding//heme binding//iron ion binding//oxidoreductase activity, acting on paired donors, with incorporation or reduction of molecular oxygen	--	--	KOG0156	Cytochrome P450 CYP2 subfamily
comp119554_c0	0.519077	36.6019	-6.1398	2.2319e-10	1.055e-07	979	--	--	--	--	--	--	--	--	--	--	--	--	--	--	--	--	--	--	--	--	--	--	--	--	--	--	--	--
comp119834_c0	32.7576	85.2139	-1.3793	2.9462e-07	8.0541e-05	3006	222623884	EEE58016.1	861	4.04899e-98	hypothetical protein OsJ_08798 [Oryza sativa Japonica Group]	115449398	NM_001054992.1	392	0	Oryza sativa Japonica Group Os02g0807900 (Os02g0807900) mRNA, complete cds	--	--	--	--	Q9LMN6	366	5.66788e-121	Wall-associated receptor kinase 4 OS=Arabidopsis thaliana GN=WAK4 PE=2 SV=1	PF07645//PF00069//PF13947//PF07714//PF00008	Calcium-binding EGF domain//Protein kinase domain//Wall-associated receptor kinase galacturonan-binding//Protein tyrosine kinase//EGF-like domain	GO:0006468//GO:0009069//GO:0016310	protein phosphorylation//serine family amino acid metabolic process//phosphorylation	GO:0005524//GO:0004674//GO:0030247//GO:0004672//GO:0005515//GO:0005509	ATP binding//protein serine/threonine kinase activity//polysaccharide binding//protein kinase activity//protein binding//calcium ion binding	GO:0016023	cytoplasmic membrane-bounded vesicle	--	--
comp119843_c0	2.83133	22.8081	-3.01	1.9952e-05	0.003249	4174	242043106	XP_002459424.1	171	8.62356e-144	hypothetical protein SORBIDRAFT_02g004433 [Sorghum bicolor]	--	--	--	--	--	--	--	--	--	Q9SZL8	508	1.62049e-51	Protein FAR1-RELATED SEQUENCE 5 OS=Arabidopsis thaliana GN=FRS5 PE=2 SV=1	PF11593//PF04434//PF00872//PF03172	Mediator complex subunit 3 fungal//SWIM zinc finger//Transposase, Mutator family//Sp100 domain	GO:0006357//GO:0006313	regulation of transcription from RNA polymerase II promoter//transposition, DNA-mediated	GO:0008270//GO:0003677//GO:0001104//GO:0004803	zinc ion binding//DNA binding//RNA polymerase II transcription cofactor activity//transposase activity	GO:0016592//GO:0005634	mediator complex//nucleus	--	--
comp119856_c0	49.3605	151.37	-1.6167	2.1772e-14	1.7435e-11	1874	115472255	NP_001059726.1	1666	0	Os07g0503300 [Oryza sativa Japonica Group]	115472256	NM_001066262.1	711	0	Oryza sativa Japonica Group Os07g0503200 (Os07g0503200) mRNA, complete cds	--	--	--	--	Q66PF3	710	4.4865e-84	Putative UDP-glucose flavonoid 3-O-glucosyltransferase 3 OS=Fragaria ananassa GN=GT3 PE=2 SV=1	PF00201//PF04101	UDP-glucoronosyl and UDP-glucosyl transferase//Glycosyltransferase family 28 C-terminal domain	GO:0030259//GO:0005975//GO:0008152	lipid glycosylation//carbohydrate metabolic process//metabolic process	GO:0030246//GO:0016758	carbohydrate binding//transferase activity, transferring hexosyl groups	--	--	KOG1192	UDP-glucuronosyl and UDP-glucosyl transferase
comp119872_c3	52.8907	116.037	-1.1335	2.2584e-07	6.4865e-05	1232	--	--	--	--	--	--	--	--	--	--	--	--	--	--	--	--	--	--	--	--	--	--	--	--	--	--	--	--
comp119899_c0	63.5629	22.8943	1.4732	1.8714e-05	0.0030768	1634	242085908	XP_002443379.1	207	8.69112e-107	hypothetical protein SORBIDRAFT_08g018530 [Sorghum bicolor]	242085907	XM_002443334.1	134	1.05097e-61	Sorghum bicolor hypothetical protein, mRNA	--	--	--	--	Q9SVU5	137	2.75377e-41	GDSL esterase/lipase At4g28780 OS=Arabidopsis thaliana GN=At4g28780 PE=2 SV=1	PF00321//PF00657	Plant thionin//GDSL-like Lipase/Acylhydrolase	GO:0006629//GO:0006952	lipid metabolic process//defense response	GO:0016788//GO:0016787	hydrolase activity, acting on ester bonds//hydrolase activity	--	--	--	--
comp120012_c0	9.90966	106.185	-3.4216	2.4991e-22	3.8661e-19	2759	15620524	NP_258414.1	1782	0	cytochrome c oxidase subunit I [Tribolium castaneum]	222136835	FJ613422.1	819	0	Adelium sp. NCS-2009 mitochondrion, complete genome	K02256	COX1	cytochrome c oxidase subunit 1	http://www.genome.jp/dbget-bin/www_bget?ko:K02256	Q34391	1665	0	Cytochrome c oxidase subunit 1 OS=Drosophila sechellia GN=mt:CoI PE=3 SV=2	--	--	GO:0006118//GO:0006123//GO:0009060//GO:0006119//GO:0022900//GO:0015992	electron transport//mitochondrial electron transport, cytochrome c to oxygen//aerobic respiration//oxidative phosphorylation//electron transport chain//proton transport	GO:0005506//GO:0009055//GO:0020037//GO:0004129	iron ion binding//electron carrier activity//heme binding//cytochrome-c oxidase activity	GO:0045277//GO:0070469//GO:0016021//GO:0005743	respiratory chain complex IV//respiratory chain//integral to membrane//mitochondrial inner membrane	KOG4668	NADH dehydrogenase subunits 2, 5, and related proteins
comp120193_c0	90.7022	40.5119	1.1628	2.5506e-05	0.0039532	2017	357125370	XP_003564367.1	1509	0	PREDICTED: polyphenol oxidase, chloroplastic-like [Brachypodium distachyon]	357125369	XM_003564319.1	289	8.92827e-148	PREDICTED: Brachypodium distachyon polyphenol oxidase, chloroplastic-like (LOC100825583), mRNA	--	--	--	--	P43309	1098	2.54627e-139	Polyphenol oxidase, chloroplastic OS=Malus domestica PE=2 SV=1	PF12143//PF00264//PF12142//PF08685	Protein of unknown function (DUF_B2219)//Common central domain of tyrosinase//Polyphenol oxidase middle domain//GON domain	GO:0044710//GO:0055114//GO:0006118//GO:0006570//GO:0008152	single-organism metabolic process//oxidation-reduction process//electron transport//tyrosine metabolic process//metabolic process	GO:0016491//GO:0004222//GO:0004097//GO:0008270	oxidoreductase activity//metalloendopeptidase activity//catechol oxidase activity//zinc ion binding	--	--	--	--
comp120358_c0	20.4512	71.2599	-1.8009	1.7506e-08	6.3385e-06	2643	238011312	ACR36691.1	3140	0	unknown [Zea mays]	238011311	BT086338.1	1252	0	Zea mays full-length cDNA clone ZM_BFc0154J05 mRNA, complete cds	--	--	--	--	B5WWZ9	1869	0	Long-chain-alcohol oxidase FAO2 OS=Lotus japonicus GN=FAO2 PE=2 SV=1	PF00732//PF01134//PF02737//PF00070//PF01266//PF05199//PF07992	GMC oxidoreductase//Glucose inhibited division protein A//3-hydroxyacyl-CoA dehydrogenase, NAD binding domain//Pyridine nucleotide-disulphide oxidoreductase//FAD dependent oxidoreductase//GMC oxidoreductase//Pyridine nucleotide-disulphide oxidoreductase	GO:0006568//GO:0006552//GO:0006574//GO:0006631//GO:0055114//GO:0006633//GO:0006554//GO:0018874//GO:0008033//GO:0006550	tryptophan metabolic process//leucine catabolic process//valine catabolic process//fatty acid metabolic process//oxidation-reduction process//fatty acid biosynthetic process//lysine catabolic process//benzoate metabolic process//tRNA processing//isoleucine catabolic process	GO:0016614//GO:0003857//GO:0046577//GO:0050660//GO:0016491	oxidoreductase activity, acting on CH-OH group of donors//3-hydroxyacyl-CoA dehydrogenase activity//long-chain-alcohol oxidase activity//flavin adenine dinucleotide binding//oxidoreductase activity	GO:0005783	endoplasmic reticulum	--	--
comp120389_c0	565.302	1761.78	-1.6399	8.4273e-153	2.8682e-148	1614	242059857	XP_002459074.1	1272	6.91189e-170	hypothetical protein SORBIDRAFT_03g045460 [Sorghum bicolor]	116640702	CT830066.1	402	0	Oryza sativa (indica cultivar-group) cDNA clone:OSIGCSN086D05, full insert sequence	--	--	--	--	P49237	1177	1.04608e-156	Glucan endo-1,3-beta-glucosidase, acidic isoform OS=Zea mays PE=2 SV=1	PF00332//PF05478	Glycosyl hydrolases family 17//Prominin	GO:0009409//GO:0005975//GO:0009817//GO:0009651//GO:0009617	response to cold//carbohydrate metabolic process//defense response to fungus, incompatible interaction//response to salt stress//response to bacterium	GO:0043169//GO:0004553	cation binding//hydrolase activity, hydrolyzing O-glycosyl compounds	GO:0016021//GO:0005773//GO:0005618//GO:0048046//GO:0005886	integral to membrane//vacuole//cell wall//apoplast//plasma membrane	--	--
comp120418_c1	41.294	6.99488	2.5616	4.2824e-07	0.00011231	2111	--	--	--	--	--	54653239	BT018458.1	61	5.19257e-21	Zea mays clone EL01N0412H10.d mRNA sequence	--	--	--	--	--	--	--	--	--	--	--	--	--	--	--	--	--	--
comp120508_c0	36.451	7.98809	2.19	1.6046e-05	0.0027278	1784	242035585	XP_002465187.1	1036	3.52052e-133	hypothetical protein SORBIDRAFT_01g033630 [Sorghum bicolor]	242380696	FP096529.1	243	2.9359e-122	Phyllostachys edulis cDNA clone: bphyem204m06, full insert sequence	--	--	--	--	Q7XJE6	706	4.57872e-85	Metacaspase-1 OS=Arabidopsis thaliana GN=AMC1 PE=1 SV=1	PF00656//PF00739	Caspase domain//Trans-activation protein X	GO:0006508//GO:0019079	proteolysis//viral genome replication	GO:0004197	cysteine-type endopeptidase activity	--	--	KOG1546	Metacaspase involved in regulation of apoptosis
comp120836_c0	0.330322	18.4916	-5.8069	6.1613e-06	0.0012156	5314	77555174	ABA97970.1	999	1.42404e-108	retrotransposon protein, putative, unclassified, expressed [Oryza sativa Japonica Group]	--	--	--	--	--	--	--	--	--	Q05654	1131	1.04035e-127	Retrotransposable element Tf2 155 kDa protein type 1 OS=Schizosaccharomyces pombe (strain 972 / ATCC 24843) GN=Tf2-1 PE=2 SV=1	PF00665//PF00078	Integrase core domain//Reverse transcriptase (RNA-dependent DNA polymerase)	GO:0015074//GO:0006259//GO:0006278	DNA integration//DNA metabolic process//RNA-dependent DNA replication	GO:0003964//GO:0003723//GO:0003676	RNA-directed DNA polymerase activity//RNA binding//nucleic acid binding	--	--	KOG0017	FOG: Transposon-encoded proteins with TYA, reverse transcriptase, integrase domains in various combinations
comp121302_c0	34.4059	77.2763	-1.1674	1.5674e-05	0.0026909	2392	413917156	AFW57088.1	1434	1.6605e-180	hypothetical protein ZEAMMB73_514120 [Zea mays]	--	--	--	--	--	--	--	--	--	Q7XA42	642	2.15082e-69	Putative disease resistance protein RGA1 OS=Solanum bulbocastanum GN=RGA1 PE=2 SV=2	PF01466//PF00560//PF00931//PF00005//PF05531	Skp1 family, dimerisation domain//Leucine Rich Repeat//NB-ARC domain//ABC transporter//Nucleopolyhedrovirus P10 protein	GO:0006511	ubiquitin-dependent protein catabolic process	GO:0016887//GO:0043531//GO:0005524//GO:0005515	ATPase activity//ADP binding//ATP binding//protein binding	GO:0019028	viral capsid	KOG0619	FOG: Leucine rich repeat
comp121302_c3	17.8355	0	5.1567	1.5775e-05	0.002698	1910	260446986	CBG76268.1	156	5.64572e-24	OO_Ba0005L10-OO_Ba0081K17.19 [Oryza officinalis]	41529292	AP005744.2	39	7.95997e-09	Oryza sativa Japonica Group genomic DNA, chromosome 9, BAC clone:OJ1512_E04	--	--	--	--	--	--	--	--	--	--	GO:0051252//GO:0006278//GO:0015074	regulation of RNA metabolic process//RNA-dependent DNA replication//DNA integration	GO:0004523//GO:0003964//GO:0003723	ribonuclease H activity//RNA-directed DNA polymerase activity//RNA binding	--	--	--	--
comp121412_c1	25.8883	3.48243	2.8941	1.8575e-05	0.0030614	1883	--	--	--	--	--	--	--	--	--	--	--	--	--	--	--	--	--	--	--	--	--	--	--	--	--	--	--	--
comp121831_c0	164.587	385.311	-1.2272	1.3646e-23	2.5105e-20	2604	242055265	XP_002456778.1	1604	0	hypothetical protein SORBIDRAFT_03g042570 [Sorghum bicolor]	226508855	NM_001158981.1	721	0	Zea mays LOC100286093 (cl7796_1), mRNA gi|195656456|gb|EU975578.1| Zea mays clone 492926 SF16 protein mRNA, complete cds	--	--	--	--	Q8LPG9	404	1.5759e-39	Protein IQ-DOMAIN 14 OS=Arabidopsis thaliana GN=IQD14 PE=1 SV=1	PF07741//PF00612	Brf1-like TBP-binding domain//IQ calmodulin-binding motif	GO:0045893	positive regulation of transcription, DNA-dependent	GO:0008270//GO:0005515	zinc ion binding//protein binding	GO:0005634	nucleus	--	--
comp121970_c0	4.34137	38.7614	-3.1584	1.336e-08	4.9155e-06	3563	242042239	XP_002468514.1	182	0	hypothetical protein SORBIDRAFT_01g047190 [Sorghum bicolor]	242064987	XM_002453738.1	246	1.27165e-123	Sorghum bicolor hypothetical protein, mRNA	--	--	--	--	--	--	--	--	PF12356//PF02892//PF08802//PF08148	Protein of unknown function (DUF3643)//BED zinc finger//Cytochrome B6-F complex Fe-S subunit//DSHCT (NUC185) domain	GO:0006915//GO:0032465//GO:0055114//GO:0006118//GO:0016567	apoptotic process//regulation of cytokinesis//oxidation-reduction process//electron transport//protein ubiquitination	GO:0009496//GO:0051537//GO:0003677//GO:0016818//GO:0046983//GO:0004842//GO:0005524	plastoquinol--plastocyanin reductase activity//2 iron, 2 sulfur cluster binding//DNA binding//hydrolase activity, acting on acid anhydrides, in phosphorus-containing anhydrides//protein dimerization activity//ubiquitin-protein ligase activity//ATP binding	GO:0009512//GO:0042651	cytochrome b6f complex//thylakoid membrane	--	--
comp121988_c0	388.177	849.4	-1.1297	2.2379e-44	1.0156e-40	1859	194707276	ACF87722.1	1427	0	unknown [Zea mays]	194707275	BT042717.1	656	0	Zea mays full-length cDNA clone ZM_BFc0019F21 mRNA, complete cds	--	--	--	--	Q8LL69	451	1.00083e-47	3&apos;-N-debenzoyl-2&apos;-deoxytaxol N-benzoyltransferase OS=Taxus canadensis GN=TAX10 PE=1 SV=1	PF02458	Transferase family	--	--	GO:0016747	transferase activity, transferring acyl groups other than amino-acyl groups	--	--	--	--
comp121997_c0	100.782	219.595	-1.1236	1.4973e-12	9.0997e-10	2486	115464475	NP_001055837.1	1815	0	Os05g0476700 [Oryza sativa Japonica Group]	357128966	XM_003566092.1	794	0	PREDICTED: Brachypodium distachyon U-box domain-containing protein 16-like (LOC100843956), mRNA	--	--	--	--	Q9LZW3	912	3.81474e-109	U-box domain-containing protein 16 OS=Arabidopsis thaliana GN=PUB16 PE=2 SV=1	PF04564//PF00514	U-box domain//Armadillo/beta-catenin-like repeat	GO:0016567	protein ubiquitination	GO:0004842//GO:0005515	ubiquitin-protein ligase activity//protein binding	GO:0000151	ubiquitin ligase complex	KOG4642	Chaperone-dependent E3 ubiquitin protein ligase (contains TPR repeats)
comp122055_c0	14.5342	50.1847	-1.7878	2.5238e-06	0.00054537	330	--	--	--	--	--	--	--	--	--	--	--	--	--	--	--	--	--	--	--	--	--	--	--	--	--	--	--	--
comp122069_c0	6.13455	35.0568	-2.5147	1.3494e-06	0.00030762	3220	41393261	AAS01984.1	179	6.84863e-67	expressed protein, with alternative splicing isoforms [Oryza sativa Japonica Group]	--	--	--	--	--	--	--	--	--	--	--	--	--	--	--	--	--	--	--	--	--	--	--
comp122096_c0	68.1435	166.856	-1.292	7.8264e-12	4.4768e-09	3327	115486579	NP_001068433.1	689	3.07082e-80	Os11g0672300 [Oryza sativa Japonica Group]	242386839	FP099244.1	228	1.20349e-113	Phyllostachys edulis cDNA clone: bphylf027e12, full insert sequence	--	--	--	--	B6SJQ0	292	3.5571e-26	Cell number regulator 13 OS=Zea mays GN=CNR13 PE=2 SV=1	--	--	--	--	--	--	--	--	--	--
comp122116_c0	8.8262	36.1311	-2.0334	1.454e-05	0.0025247	2498	413920776	AFW60708.1	2113	0	putative CRINKLY4-like receptor protein kinase family protein [Zea mays]	312283775	AC243244.1	668	0	Panicum virgatum clone PV_ABa073-D05, complete sequence	--	--	--	--	Q9FIJ6	829	2.75955e-96	Serine/threonine-protein kinase-like protein CCR4 OS=Arabidopsis thaliana GN=CCR4 PE=1 SV=1	PF00069//PF07714	Protein kinase domain//Protein tyrosine kinase	GO:0006468	protein phosphorylation	GO:0005524//GO:0004672	ATP binding//protein kinase activity	--	--	--	--
comp122173_c0	6.8051	37.8301	-2.4748	6.4774e-07	0.0001586	2695	--	--	--	--	--	--	--	--	--	--	--	--	--	--	--	--	--	--	--	--	--	--	--	--	--	--	--	--
comp122377_c0	0.566266	34.3591	-5.9231	7.3139e-10	3.2539e-07	5329	18568269	AAL76001.1	173	0	putative gag-pol polyprotein [Zea mays]	--	--	--	--	--	--	--	--	--	Q7LHG5	103	3.55964e-123	Transposon Ty3-I Gag-Pol polyprotein OS=Saccharomyces cerevisiae (strain ATCC 204508 / S288c) GN=TY3B-I PE=3 SV=2	PF00078//PF09668//PF03232//PF00665//PF04513	Reverse transcriptase (RNA-dependent DNA polymerase)//Aspartyl protease//Ubiquinone biosynthesis protein COQ7//Integrase core domain//Baculovirus polyhedron envelope protein, PEP, C terminus	GO:0006259//GO:0055114//GO:0006278//GO:0015074//GO:0006508//GO:0006744	DNA metabolic process//oxidation-reduction process//RNA-dependent DNA replication//DNA integration//proteolysis//ubiquinone biosynthetic process	GO:0003676//GO:0003723//GO:0004190//GO:0003824//GO:0005198//GO:0003964	nucleic acid binding//RNA binding//aspartic-type endopeptidase activity//catalytic activity//structural molecule activity//RNA-directed DNA polymerase activity	GO:0019028//GO:0019031	viral capsid//viral envelope	KOG0017	FOG: Transposon-encoded proteins with TYA, reverse transcriptase, integrase domains in various combinations
comp122500_c0	5.6603	36.428	-2.6861	3.3933e-07	9.0936e-05	4339	242088743	XP_002440204.1	2050	0	hypothetical protein SORBIDRAFT_09g027710 [Sorghum bicolor]	--	--	--	--	--	--	--	--	--	--	--	--	--	PF00123	Peptide hormone	GO:0007165	signal transduction	GO:0005179	hormone activity	GO:0005576	extracellular region	--	--
comp122514_c1	0.4247	19.3971	-5.5133	3.6924e-06	0.00078054	3555	242070839	XP_002450696.1	185	2.19888e-11	hypothetical protein SORBIDRAFT_05g010901 [Sorghum bicolor]	--	--	--	--	--	--	--	--	--	--	--	--	--	PF05007//PF00098	Mannosyltransferase (PIG-M)//Zinc knuckle	GO:0006506	GPI anchor biosynthetic process	GO:0008270//GO:0016758//GO:0003676	zinc ion binding//transferase activity, transferring hexosyl groups//nucleic acid binding	GO:0016021//GO:0005789	integral to membrane//endoplasmic reticulum membrane	--	--
comp122556_c0	68.0317	23.0673	1.5604	3.6541e-06	0.00077486	2073	226491171	NP_001150436.1	1572	0	polygalacturonase precursor [Zea mays]	242052708	XM_002455455.1	652	0	Sorghum bicolor hypothetical protein, mRNA	--	--	--	--	Q949Z1	1096	2.54301e-140	Polygalacturonase At1g48100 OS=Arabidopsis thaliana GN=At1g48100 PE=2 SV=1	PF00295//PF03896	Glycosyl hydrolases family 28//Translocon-associated protein (TRAP), alpha subunit	GO:0005985//GO:0005982//GO:0005975	sucrose metabolic process//starch metabolic process//carbohydrate metabolic process	GO:0004650	polygalacturonase activity	GO:0005576//GO:0005783	extracellular region//endoplasmic reticulum	--	--
comp122740_c2	12.6938	49.1839	-1.9541	8.052e-07	0.00019436	2096	413919946	AFW59878.1	2219	0	hypothetical protein ZEAMMB73_926996 [Zea mays]	242077653	XM_002448718.1	746	0	Sorghum bicolor hypothetical protein, mRNA	--	--	--	--	A2XYW8	2179	0	Endoglucanase 13 OS=Oryza sativa subsp. indica GN=GLU6 PE=3 SV=2	PF09478//PF00759	Carbohydrate binding domain CBM49//Glycosyl hydrolase family 9	GO:0005975	carbohydrate metabolic process	GO:0030246//GO:0004553	carbohydrate binding//hydrolase activity, hydrolyzing O-glycosyl compounds	--	--	--	--
comp122759_c0	29.636	0.333611	6.473	2.4813e-08	8.5738e-06	6818	116317784	CAH65761.1	2839	0	H0215A08.3 [Oryza sativa Indica Group]	--	--	--	--	--	--	--	--	--	P08548	508	3.4761e-50	LINE-1 reverse transcriptase homolog OS=Nycticebus coucang PE=1 SV=1	PF00098//PF00078	Zinc knuckle//Reverse transcriptase (RNA-dependent DNA polymerase)	GO:0006278	RNA-dependent DNA replication	GO:0008270//GO:0003964//GO:0003676//GO:0003723	zinc ion binding//RNA-directed DNA polymerase activity//nucleic acid binding//RNA binding	--	--	KOG1075	FOG: Reverse transcriptase
comp122986_c0	132.249	278.085	-1.0723	1.54e-14	1.2783e-11	2435	357134410	XP_003568810.1	1659	0	PREDICTED: 3&apos;-N-debenzoyl-2&apos;-deoxytaxol N-benzoyltransferase-like [Brachypodium distachyon]	242385947	FP093798.1	660	0	Phyllostachys edulis cDNA clone: bphylf061l06, full insert sequence	--	--	--	--	Q8LL69	383	5.14408e-38	3&apos;-N-debenzoyl-2&apos;-deoxytaxol N-benzoyltransferase OS=Taxus canadensis GN=TAX10 PE=1 SV=1	PF02458	Transferase family	--	--	GO:0016747	transferase activity, transferring acyl groups other than amino-acyl groups	--	--	--	--
comp123009_c0	37.2792	7.71262	2.2731	7.9015e-06	0.0015108	3090	357115236	XP_003559397.1	1336	1.50461e-166	PREDICTED: subtilisin-like protease-like [Brachypodium distachyon]	326506379	AK355289.1	464	0	Hordeum vulgare subsp. vulgare mRNA for predicted protein, complete cds, clone: NIASHv1018K05	--	--	--	--	Q39547	542	1.4638e-56	Cucumisin OS=Cucumis melo PE=1 SV=1	PF00082//PF05922	Subtilase family//Peptidase inhibitor I9	GO:0006508//GO:0043086	proteolysis//negative regulation of catalytic activity	GO:0042802//GO:0004252	identical protein binding//serine-type endopeptidase activity	--	--	KOG1114	Tripeptidyl peptidase II
comp123104_c0	0.755022	21.7724	-4.8498	1.2615e-06	0.00029108	3225	226492180	NP_001149744.1	596	5.29018e-167	retrotransposon protein [Zea mays]	50509864	AP006460.4	210	1.18282e-103	Oryza sativa Japonica Group genomic DNA, chromosome 7, BAC clone:OSJNBb0003M19	--	--	--	--	--	--	--	--	PF04827//PF01609	Plant transposon protein//Transposase DDE domain	GO:0006313	transposition, DNA-mediated	GO:0004803//GO:0016788//GO:0003677	transposase activity//hydrolase activity, acting on ester bonds//DNA binding	--	--	--	--
comp123308_c0	0.471888	17.9736	-5.2513	8.8845e-06	0.0016614	3604	413952931	AFW85580.1	957	4.20814e-116	hypothetical protein ZEAMMB73_318198 [Zea mays]	253761485	XM_002489077.1	59	1.15375e-19	Sorghum bicolor hypothetical protein (SORBIDRAFT_0020s002020) mRNA, partial cds	--	--	--	--	--	--	--	--	--	--	--	--	--	--	--	--	--	--
comp123382_c0	27.2445	77.71	-1.5121	1.7295e-07	5.0743e-05	3247	242044548	XP_002460145.1	2066	0	hypothetical protein SORBIDRAFT_02g023390 [Sorghum bicolor]	242044547	XM_002460100.1	860	0	Sorghum bicolor hypothetical protein, mRNA	--	--	--	--	Q8RX22	240	3.76846e-19	MND1-interacting protein 1 OS=Arabidopsis thaliana GN=MIP1 PE=1 SV=1	PF11427//PF08715	Tc3 transposase//Papain like viral protease	GO:0006508	proteolysis	GO:0008270//GO:0004197//GO:0008242//GO:0016740//GO:0003677//GO:0046872	zinc ion binding//cysteine-type endopeptidase activity//omega peptidase activity//transferase activity//DNA binding//metal ion binding	--	--	--	--
comp123390_c1	2.59539	23.1145	-3.1548	1.1593e-05	0.0020711	6125	18568269	AAL76001.1	1674	0	putative gag-pol polyprotein [Zea mays]	15559112	AC087425.2	101	8.83625e-43	Oryza sativa Japonica Group chromosome 5 clone P0676G05, complete sequence	--	--	--	--	Q7LHG5	378	1.01042e-113	Transposon Ty3-I Gag-Pol polyprotein OS=Saccharomyces cerevisiae (strain ATCC 204508 / S288c) GN=TY3B-I PE=3 SV=2	PF09668//PF00078//PF00665	Aspartyl protease//Reverse transcriptase (RNA-dependent DNA polymerase)//Integrase core domain	GO:0006278//GO:0015074//GO:0006508//GO:0006259	RNA-dependent DNA replication//DNA integration//proteolysis//DNA metabolic process	GO:0003964//GO:0003676//GO:0003723//GO:0004190//GO:0003824	RNA-directed DNA polymerase activity//nucleic acid binding//RNA binding//aspartic-type endopeptidase activity//catalytic activity	--	--	KOG0017	FOG: Transposon-encoded proteins with TYA, reverse transcriptase, integrase domains in various combinations
comp123616_c0	300.781	149.63	1.0073	1.3162e-11	7.3439e-09	4980	14275760	CAC40036.1	159	3.34029e-08	P-type ATPase [Hordeum vulgare]	357138852	XM_003570953.1	217	2.35514e-107	PREDICTED: Brachypodium distachyon calcium-transporting ATPase 8, plasma membrane-type-like (LOC100828295), mRNA	--	--	--	--	Q9LF79	243	1.92453e-166	Calcium-transporting ATPase 8, plasma membrane-type OS=Arabidopsis thaliana GN=ACA8 PE=1 SV=1	PF06645//PF03626//PF12515//PF00122	Microsomal signal peptidase 12 kDa subunit (SPC12)//Prokaryotic Cytochrome C oxidase subunit IV//Ca2+-ATPase N terminal autoinhibitory domain//E1-E2 ATPase	GO:0006465//GO:0070588//GO:0006754//GO:0006816	signal peptide processing//calcium ion transmembrane transport//ATP biosynthetic process//calcium ion transport	GO:0005388//GO:0008233//GO:0005516//GO:0005524//GO:0000166//GO:0046872	calcium-transporting ATPase activity//peptidase activity//calmodulin binding//ATP binding//nucleotide binding//metal ion binding	GO:0005787//GO:0016529//GO:0016021	signal peptidase complex//sarcoplasmic reticulum//integral to membrane	KOG0204	Calcium transporting ATPase
comp123642_c0	41.1487	86.412	-1.0704	1.8904e-05	0.0031006	2226	224031237	ACN34694.1	2174	0	unknown [Zea mays]	224031236	BT067797.1	772	0	Zea mays full-length cDNA clone ZM_BFc0159M02 mRNA, complete cds	--	--	--	--	O23732	1738	0	Glutathione synthetase, chloroplastic OS=Brassica juncea GN=GSH2 PE=2 SV=1	PF03917//PF03199	Eukaryotic glutathione synthase, ATP binding domain//Eukaryotic glutathione synthase	GO:0006750	glutathione biosynthetic process	GO:0004363//GO:0005524	glutathione synthase activity//ATP binding	--	--	KOG0021	Glutathione synthetase
comp123655_c0	66.1054	357.57	-2.4354	5.9673e-52	5.0773e-48	2028	242039543	XP_002467166.1	1764	0	hypothetical protein SORBIDRAFT_01g020810 [Sorghum bicolor]	242039542	XM_002467121.1	443	0	Sorghum bicolor hypothetical protein, mRNA	--	--	--	--	Q6YV88	1365	2.96326e-180	Ent-cassadiene C2-hydroxylase OS=Oryza sativa subsp. japonica GN=CYP71Z7 PE=1 SV=1	PF00067	Cytochrome P450	GO:0006118//GO:0055114	electron transport//oxidation-reduction process	GO:0016705//GO:0004497//GO:0005506//GO:0009055//GO:0020037	oxidoreductase activity, acting on paired donors, with incorporation or reduction of molecular oxygen//monooxygenase activity//iron ion binding//electron carrier activity//heme binding	--	--	KOG0156	Cytochrome P450 CYP2 subfamily
comp123694_c0	246.465	499.109	-1.018	4.4147e-23	7.3294e-20	5198	413950569	AFW83218.1	6510	0	hypothetical protein ZEAMMB73_092889 [Zea mays]	242057986	XM_002458094.1	2716	0	Sorghum bicolor hypothetical protein, mRNA	--	--	--	--	Q0JLC5	6342	0	Pleiotropic drug resistance protein 3 OS=Oryza sativa subsp. japonica GN=PDR3 PE=2 SV=1	PF06422//PF01061//PF00005//PF04517//PF10662//PF07728//PF02367//PF00910//PF00242//PF00448//PF00006//PF08477//PF06414//PF05496//PF01637//PF00437//PF00004//PF03193//PF03266	CDR ABC transporter//ABC-2 type transporter//ABC transporter//Microvirus lysis protein (E), C terminus//Ethanolamine utilisation - propanediol utilisation//AAA domain (dynein-related subfamily)//Uncharacterised P-loop hydrolase UPF0079//RNA helicase//DNA polymerase (viral) N-terminal domain//SRP54-type protein, GTPase domain//ATP synthase alpha/beta family, nucleotide-binding domain//Miro-like pr…	GO:0006260//GO:0006281//GO:0006614//GO:0006810//GO:0070526//GO:0019054//GO:0006576//GO:0007264//GO:0006310	DNA replication//DNA repair//SRP-dependent cotranslational protein targeting to membrane//transport//threonylcarbamoyladenosine biosynthetic process//modulation by virus of host process//cellular biogenic amine metabolic process//small GTPase mediated signal transduction//DNA recombination	GO:0004857//GO:0042626//GO:0009378//GO:0005524//GO:0003723//GO:0003887//GO:0005525//GO:0003677//GO:0016301//GO:0003924//GO:0003724//GO:0016887	enzyme inhibitor activity//ATPase activity, coupled to transmembrane movement of substances//four-way junction helicase activity//ATP binding//RNA binding//DNA-directed DNA polymerase activity//GTP binding//DNA binding//kinase activity//GTPase activity//RNA helicase activity//ATPase activity	GO:0005622//GO:0016020//GO:0009379//GO:0005657//GO:0016021//GO:0042575	intracellular//membrane//Holliday junction helicase complex//replication fork//integral to membrane//DNA polymerase complex	KOG0065	Pleiotropic drug resistance proteins (PDR1-15), ABC superfamily
comp123698_c0	43.082	10.4835	2.039	7.7194e-06	0.0014843	3395	242042517	XP_002468653.1	3794	0	hypothetical protein SORBIDRAFT_01g049720 [Sorghum bicolor]	242042516	XM_002468608.1	236	4.3868e-118	Sorghum bicolor hypothetical protein, mRNA	K10406	KIFC2_3	kinesin family member C2/C3	http://www.genome.jp/dbget-bin/www_bget?ko:K10406	O81635	921	7.04978e-105	Kinesin-4 OS=Arabidopsis thaliana GN=ATK4 PE=1 SV=2	PF00225//PF05495	Kinesin motor domain//CHY zinc finger	GO:0007018//GO:0007017	microtubule-based movement//microtubule-based process	GO:0005524//GO:0003777//GO:0008017//GO:0008270	ATP binding//microtubule motor activity//microtubule binding//zinc ion binding	GO:0045298//GO:0005874//GO:0005875	tubulin complex//microtubule//microtubule associated complex	KOG0239	Kinesin (KAR3 subfamily)
comp123712_c0	20.6517	58.6384	-1.5056	6.0089e-06	0.001189	3107	414879457	DAA56588.1	572	4.59285e-63	TPA: hypothetical protein ZEAMMB73_923839 [Zea mays]	195643631	EU969166.1	549	0	Zea mays clone 326546 mRNA sequence	--	--	--	--	--	--	--	--	PF10541//PF00405	Nuclear envelope localisation domain//Transferrin	GO:0006826//GO:0006879	iron ion transport//cellular iron ion homeostasis	GO:0008199//GO:0003779	ferric iron binding//actin binding	GO:0005576//GO:0016021	extracellular region//integral to membrane	--	--
comp123860_c0	41.7961	7.41523	2.4948	5.486e-07	0.00013729	2084	414888352	DAA64366.1	92	3.5484e-07	TPA: hypothetical protein ZEAMMB73_270228 [Zea mays]	--	--	--	--	--	--	--	--	--	--	--	--	--	--	--	--	--	--	--	--	--	--	--
comp123868_c1	4.29324	48.9265	-3.5105	2.696e-11	1.4226e-08	2228	--	--	--	--	--	--	--	--	--	--	--	--	--	--	--	--	--	--	PF01502	Phosphoribosyl-AMP cyclohydrolase	GO:0006547//GO:0000105	histidine metabolic process//histidine biosynthetic process	GO:0004635	phosphoribosyl-AMP cyclohydrolase activity	--	--	--	--
comp124216_c0	37.1008	113.242	-1.6099	4.4328e-11	2.2859e-08	2886	414871708	DAA50265.1	2933	0	TPA: putative subtilase family protein [Zea mays]	226509129	NM_001158077.1	1150	0	Zea mays subtilisin-like protease (LOC100285183), mRNA gi|195647625|gb|EU971163.1| Zea mays clone 358735 subtilisin-like protease precursor, mRNA, complete cds	--	--	--	--	O65351	2371	0	Subtilisin-like protease OS=Arabidopsis thaliana GN=ARA12 PE=1 SV=1	PF00082//PF05922//PF02161	Subtilase family//Peptidase inhibitor I9//Progesterone receptor	GO:0007165//GO:0006508//GO:0006355//GO:0043401//GO:0043086	signal transduction//proteolysis//regulation of transcription, DNA-dependent//steroid hormone mediated signaling pathway//negative regulation of catalytic activity	GO:0003677//GO:0004252//GO:0005496//GO:0003707//GO:0042802	DNA binding//serine-type endopeptidase activity//steroid binding//steroid hormone receptor activity//identical protein binding	GO:0005634	nucleus	--	--
comp124300_c0	1.65161	76.0725	-5.5254	4.9178e-20	6.5638e-17	6881	18568269	AAL76001.1	4809	0	putative gag-pol polyprotein [Zea mays]	293332690	NM_001174799.1	355	0	Zea mays uncharacterized LOC100382034 (LOC100382034), mRNA gi|223947134|gb|BT062954.1| Zea mays full-length cDNA clone ZM_BFc0012F12 mRNA, complete cds	--	--	--	--	Q8RUV9	893	0	Beta-galactosidase 1 OS=Oryza sativa subsp. japonica GN=Os01g0533400 PE=2 SV=1	PF00078//PF02140//PF02837//PF07731//PF02422//PF00665	Reverse transcriptase (RNA-dependent DNA polymerase)//Galactose binding lectin domain//Glycosyl hydrolases family 2, sugar binding domain//Multicopper oxidase//Keratin//Integrase core domain	GO:0006278//GO:0055114//GO:0006259//GO:0005975//GO:0015074	RNA-dependent DNA replication//oxidation-reduction process//DNA metabolic process//carbohydrate metabolic process//DNA integration	GO:0005200//GO:0004553//GO:0003676//GO:0003824//GO:0016491//GO:0003964//GO:0030246//GO:0003723//GO:0005507	structural constituent of cytoskeleton//hydrolase activity, hydrolyzing O-glycosyl compounds//nucleic acid binding//catalytic activity//oxidoreductase activity//RNA-directed DNA polymerase activity//carbohydrate binding//RNA binding//copper ion binding	GO:0005882//GO:0005856	intermediate filament//cytoskeleton	KOG0017	FOG: Transposon-encoded proteins with TYA, reverse transcriptase, integrase domains in various combinations
comp124330_c0	22.9041	69.6338	-1.6042	2.5485e-07	7.2282e-05	1707	414867656	DAA46213.1	1198	8.417e-154	TPA: hypothetical protein ZEAMMB73_837661 [Zea mays]	242035150	XM_002464925.1	561	0	Sorghum bicolor hypothetical protein, mRNA	--	--	--	--	O81316	595	4.58523e-67	Scarecrow-like protein 6 OS=Arabidopsis thaliana GN=SCL6 PE=1 SV=1	--	--	--	--	--	--	--	--	--	--
comp124350_c0	263.661	0	9.0425	2.4281e-50	1.5025e-46	6430	357150986	XP_003575644.1	1529	0	PREDICTED: disease resistance protein RPM1-like [Brachypodium distachyon]	--	--	--	--	--	--	--	--	--	Q9M667	486	2.28894e-48	Disease resistance protein RPP13 OS=Arabidopsis thaliana GN=RPP13 PE=2 SV=2	PF00005//PF00635//PF00069//PF07714//PF01637//PF00931	ABC transporter//MSP (Major sperm protein) domain//Protein kinase domain//Protein tyrosine kinase//Archaeal ATPase//NB-ARC domain	GO:0006468	protein phosphorylation	GO:0016887//GO:0043531//GO:0005524//GO:0005198//GO:0004672	ATPase activity//ADP binding//ATP binding//structural molecule activity//protein kinase activity	--	--	--	--
comp124394_c0	9.1754	55.5068	-2.5968	6.1733e-10	2.8014e-07	5059	--	--	--	--	--	--	--	--	--	--	--	--	--	--	--	--	--	--	--	--	--	--	--	--	--	--	--	--
comp124536_c0	31.1182	98.535	-1.6629	3.3168e-10	1.5571e-07	6080	226528786	NP_001145186.1	1143	9.76087e-140	uncharacterized protein LOC100278435 [Zea mays]	194697737	BT037948.1	479	0	Zea mays full-length cDNA clone ZM_BFb0204G20 mRNA, complete cds	--	--	--	--	Q6AJ23	255	4.80761e-21	Cysteine--tRNA ligase OS=Desulfotalea psychrophila (strain LSv54 / DSM 12343) GN=cysS PE=3 SV=1	PF01569//PF01340//PF02319//PF04346	PAP2 superfamily//Met Apo-repressor, MetJ//E2F/DP family winged-helix DNA-binding domain//Ethanolamine utilisation protein, EutH	GO:0046486//GO:0006355//GO:0034229//GO:0006555//GO:0006657	glycerolipid metabolic process//regulation of transcription, DNA-dependent//ethanolamine transport//methionine metabolic process//CDP-choline pathway	GO:0034228//GO:0003824//GO:0004142//GO:0003700	ethanolamine transmembrane transporter activity//catalytic activity//diacylglycerol cholinephosphotransferase activity//sequence-specific DNA binding transcription factor activity	GO:0005667//GO:0016020//GO:0016021	transcription factor complex//membrane//integral to membrane	KOG1471	Phosphatidylinositol transfer protein SEC14 and related proteins
comp124556_c0	1.84036	74.4025	-5.3373	1.4354e-19	1.8789e-16	4876	242035407	XP_002465098.1	233	1.98497e-43	hypothetical protein SORBIDRAFT_01g032035 [Sorghum bicolor]	--	--	--	--	--	--	--	--	--	--	--	--	--	PF07263	Dentin matrix protein 1 (DMP1)	GO:0001503//GO:0030198	ossification//extracellular matrix organization	--	--	--	--	--	--
comp124771_c0	88.6287	33.9397	1.3848	1.5038e-06	0.00033894	3167	218201990	EEC84417.1	252	4.81115e-20	hypothetical protein OsI_31006 [Oryza sativa Indica Group]	357153404	XM_003576394.1	343	1.35101e-177	PREDICTED: Brachypodium distachyon probable LRR receptor-like serine/threonine-protein kinase At1g51860-like (LOC100844202), mRNA	--	--	--	--	Q9FZB1	625	1.21765e-66	Probable LRR receptor-like serine/threonine-protein kinase At1g51880 OS=Arabidopsis thaliana GN=At1g51880 PE=2 SV=1	PF07714//PF00560//PF00069	Protein tyrosine kinase//Leucine Rich Repeat//Protein kinase domain	GO:0006468//GO:0016310//GO:0009069	protein phosphorylation//phosphorylation//serine family amino acid metabolic process	GO:0004672//GO:0005515//GO:0005524//GO:0004674	protein kinase activity//protein binding//ATP binding//protein serine/threonine kinase activity	--	--	--	--
comp124826_c0	40.2275	106.686	-1.4071	5.9047e-09	2.2708e-06	6282	99866717	ABF67931.1	4792	0	Elote1 putative polyprotein [Zea mays]	99866712	DQ493648.1	1140	0	Zea mays cultivar I137TN bz locus region	--	--	--	--	P04146	1077	1.27863e-119	Copia protein OS=Drosophila melanogaster GN=GIP PE=1 SV=3	PF00665//PF00098	Integrase core domain//Zinc knuckle	GO:0015074	DNA integration	GO:0003676//GO:0008270	nucleic acid binding//zinc ion binding	--	--	KOG0017	FOG: Transposon-encoded proteins with TYA, reverse transcriptase, integrase domains in various combinations
comp124852_c0	11.5613	44.5252	-1.9453	2.8503e-06	0.00061205	2690	242071499	XP_002451026.1	659	8.07045e-71	hypothetical protein SORBIDRAFT_05g022870 [Sorghum bicolor]	242071498	XM_002450981.1	412	0	Sorghum bicolor hypothetical protein, mRNA	--	--	--	--	--	--	--	--	--	--	--	--	--	--	--	--	--	--
comp124931_c0	12.5239	45.1629	-1.8505	4.9692e-06	0.0010097	4486	242049294	XP_002462391.1	391	2.10403e-35	hypothetical protein SORBIDRAFT_02g024900 [Sorghum bicolor]	326532147	AK370249.1	808	0	Hordeum vulgare subsp. vulgare mRNA for predicted protein, complete cds, clone: NIASHv2107J08	K11498	CENPE	centromeric protein E	http://www.genome.jp/dbget-bin/www_bget?ko:K11498	Q54NP8	979	3.25729e-107	Kinesin-related protein 4 OS=Dictyostelium discoideum GN=kif4 PE=2 SV=1	PF00769//PF00038//PF10473//PF00734//PF07926//PF00225//PF04111	Ezrin/radixin/moesin family//Intermediate filament protein//Leucine-rich repeats of kinetochore protein Cenp-F/LEK1//Fungal cellulose binding domain//TPR/MLP1/MLP2-like protein//Kinesin motor domain//Autophagy protein Apg6	GO:0007017//GO:0006914//GO:0005975//GO:0007018//GO:0006606	microtubule-based process//autophagy//carbohydrate metabolic process//microtubule-based movement//protein import into nucleus	GO:0008092//GO:0008134//GO:0003777//GO:0004553//GO:0005198//GO:0042803//GO:0008017//GO:0005524//GO:0045502//GO:0030248	cytoskeletal protein binding//transcription factor binding//microtubule motor activity//hydrolase activity, hydrolyzing O-glycosyl compounds//structural molecule activity//protein homodimerization activity//microtubule binding//ATP binding//dynein binding//cellulose binding	GO:0005875//GO:0030286//GO:0005667//GO:0019898//GO:0005882//GO:0005643//GO:0005874//GO:0045298//GO:0005737//GO:0005576	microtubule associated complex//dynein complex//transcription factor complex//extrinsic to membrane//intermediate filament//nuclear pore//microtubule//tubulin complex//cytoplasm//extracellular region	KOG0242	Kinesin-like protein
comp125035_c0	53.5622	121.26	-1.1788	5.0381e-08	1.6409e-05	2485	293333689	NP_001170215.1	840	9.24664e-103	uncharacterized protein LOC100384166 [Zea mays]	--	--	--	--	--	--	--	--	--	--	--	--	--	--	--	--	--	--	--	--	--	--	--
comp125111_c2	54.0765	132.211	-1.2898	1.1832e-09	5.0654e-07	2692	242065696	XP_002454137.1	3576	0	hypothetical protein SORBIDRAFT_04g025290 [Sorghum bicolor]	242065695	XM_002454092.1	1603	0	Sorghum bicolor hypothetical protein, mRNA	--	--	--	--	Q6K8J4	3550	0	4-hydroxy-3-methylbut-2-en-1-yl diphosphate synthase, chloroplastic OS=Oryza sativa subsp. japonica GN=ISPG PE=2 SV=1	PF04551	GcpE protein	GO:0055114//GO:0009401//GO:0008643//GO:0016114	oxidation-reduction process//phosphoenolpyruvate-dependent sugar phosphotransferase system//carbohydrate transport//terpenoid biosynthetic process	GO:0005506//GO:0005351//GO:0046429	iron ion binding//sugar:hydrogen symporter activity//4-hydroxy-3-methylbut-2-en-1-yl diphosphate synthase activity	GO:0009536	plastid	--	--
comp125343_c0	40.5928	6.48159	2.6468	3.2624e-07	8.8472e-05	4031	242084108	XP_002442479.1	930	0	hypothetical protein SORBIDRAFT_08g020630 [Sorghum bicolor]	242084107	XM_002442434.1	649	0	Sorghum bicolor hypothetical protein, mRNA	--	--	--	--	Q7XA42	205	9.47202e-15	Putative disease resistance protein RGA1 OS=Solanum bulbocastanum GN=RGA1 PE=2 SV=2	PF00560//PF00931	Leucine Rich Repeat//NB-ARC domain	GO:0006952	defense response	GO:0005515//GO:0043531	protein binding//ADP binding	--	--	--	--
comp125578_c0	9.6336	36.8688	-1.9363	2.1641e-05	0.0034825	2870	115456589	NP_001051895.1	2781	0	Os03g0848700 [Oryza sativa Japonica Group]	283049970	FJ941067.1	449	0	Oryza sativa Indica Group BPH14-1 (Bph14) gene, complete cds	--	--	--	--	Q7XA40	1021	2.76982e-120	Putative disease resistance protein RGA3 OS=Solanum bulbocastanum GN=RGA3 PE=2 SV=2	PF00931//PF00560	NB-ARC domain//Leucine Rich Repeat	--	--	GO:0043531//GO:0005515	ADP binding//protein binding	--	--	KOG0618	Serine/threonine phosphatase 2C containing leucine-rich repeats, similar to SCN circadian oscillatory protein (SCOP)
comp125673_c0	16.9068	56.0372	-1.7288	1.1523e-06	0.0002714	12325	116309752	CAH66795.1	4864	0	H0215F08.6 [Oryza sativa Indica Group]	187897055	AC225785.1	103	1.37862e-43	Oryza granulata, complete sequence	--	--	--	--	Q99315	204	5.1916e-14	Transposon Ty3-G Gag-Pol polyprotein OS=Saccharomyces cerevisiae (strain ATCC 204508 / S288c) GN=TY3B-G PE=1 SV=3	PF01920//PF11427//PF00665//PF02482//PF08702//PF00075//PF06459//PF10399//PF00607//PF01632//PF01702//PF00078	Prefoldin subunit//Tc3 transposase//Integrase core domain//Sigma 54 modulation protein / S30EA ribosomal protein//Fibrinogen alpha/beta chain family//RNase H//Ryanodine Receptor TM 4-6//Ubiquitinol-cytochrome C reductase Fe-S subunit TAT signal//gag gene protein p24 (core nucleocapsid protein)//Ribosomal protein L35//Queuine tRNA-ribosyltransferase//Reverse transcriptase (RNA-dependent DNA polyme…	GO:0007165//GO:0051252//GO:0006400//GO:0055114//GO:0006874//GO:0006119//GO:0030168//GO:0008616//GO:0006278//GO:0006816//GO:0044238//GO:0015992//GO:0015074//GO:0006412//GO:0016032//GO:0006118//GO:0006457//GO:0042254//GO:0051258	signal transduction//regulation of RNA metabolic process//tRNA modification//oxidation-reduction process//cellular calcium ion homeostasis//oxidative phosphorylation//platelet activation//queuosine biosynthetic process//RNA-dependent DNA replication//calcium ion transport//primary metabolic process//proton transport//DNA integration//translation//viral process//electron transport//protein folding…	GO:0030674//GO:0008479//GO:0004523//GO:0003676//GO:0008121//GO:0003677//GO:0003964//GO:0003723//GO:0051082//GO:0005219//GO:0005102//GO:0003735	protein binding, bridging//queuine tRNA-ribosyltransferase activity//ribonuclease H activity//nucleic acid binding//ubiquinol-cytochrome-c reductase activity//DNA binding//RNA-directed DNA polymerase activity//RNA binding//unfolded protein binding//ryanodine-sensitive calcium-release channel activity//receptor binding//structural constituent of ribosome	GO:0016021//GO:0016272//GO:0005622//GO:0005577//GO:0005840	integral to membrane//prefoldin complex//intracellular//fibrinogen complex//ribosome	KOG0017	FOG: Transposon-encoded proteins with TYA, reverse transcriptase, integrase domains in various combinations
comp125765_c0	0.849399	145.264	-7.418	2.5418e-34	6.9207e-31	670	--	--	--	--	--	--	--	--	--	--	--	--	--	--	--	--	--	--	--	--	--	--	--	--	--	--	--	--
comp127678_c0	1.84036	19.8728	-3.4327	2.5553e-05	0.0039532	574	--	--	--	--	--	--	--	--	--	--	--	--	--	--	--	--	--	--	PF14634	zinc-RING finger domain	--	--	GO:0005515//GO:0008270	protein binding//zinc ion binding	--	--	--	--
comp130879_c0	0.0943777	25.9264	-8.1018	5.6299e-07	0.00014037	803	242086699	XP_002439182.1	459	3.72407e-52	hypothetical protein SORBIDRAFT_09g001880 [Sorghum bicolor]	--	--	--	--	--	--	--	--	--	A2WPN7	290	2.26818e-30	Salt stress-induced protein OS=Oryza sativa subsp. indica GN=SALT PE=1 SV=2	--	--	--	--	--	--	--	--	--	--
comp131341_c0	0.519077	44.8946	-6.4344	2.6697e-12	1.5802e-09	1232	--	--	--	--	--	--	--	--	--	--	--	--	--	--	--	--	--	--	--	--	--	--	--	--	--	--	--	--
comp133140_c0	38.6005	86.6441	-1.1665	4.8611e-06	0.00099069	1830	145528147	XP_001449873.1	466	1.7309e-47	hypothetical protein [Paramecium tetraurelia strain d4-2]	--	--	--	--	--	--	--	--	--	B0VX69	235	4.15775e-19	Histone-lysine N-methyltransferase setd3 OS=Callithrix jacchus GN=SETD3 PE=3 SV=2	PF00856	SET domain	--	--	GO:0005515	protein binding	--	--	KOG1337	N-methyltransferase
comp133944_c0	41.7621	0.0953176	8.7752	1.5942e-09	6.7401e-07	1094	--	--	--	--	--	--	--	--	--	--	--	--	--	--	--	--	--	--	PF02459	Adenoviral DNA terminal protein	GO:0006260	DNA replication	GO:0003677	DNA binding	--	--	--	--
comp134391_c0	8.4468	35.3152	-2.0638	1.52e-05	0.002626	898	77556427	ABA99223.1	252	6.16666e-24	Myb-related protein, putative [Oryza sativa Japonica Group]	--	--	--	--	--	--	--	--	--	Q6NNN0	207	3.86445e-19	Protein RADIALIS-like 3 OS=Arabidopsis thaliana GN=RL3 PE=2 SV=1	PF00249//PF13851//PF00965	Myb-like DNA-binding domain//Growth-arrest specific micro-tubule binding//Tissue inhibitor of metalloproteinase	GO:0009793//GO:0009630//GO:0048870//GO:0010114	embryo development ending in seed dormancy//gravitropism//cell motility//response to red light	GO:0008191//GO:0003677//GO:0003682	metalloendopeptidase inhibitor activity//DNA binding//chromatin binding	GO:0000785//GO:0005634//GO:0031514	chromatin//nucleus//motile cilium	--	--
comp150188_c0	4.62451	28.3165	-2.6143	9.2569e-06	0.0017263	1148	--	--	--	--	--	--	--	--	--	--	--	--	--	--	--	--	--	--	--	--	--	--	--	--	--	--	--	--
comp41963_c0	1.84036	48.5152	-4.7204	5.9125e-13	3.8698e-10	8601	263168657	ACY69873.1	843	8.88839e-93	polyprotein-like protein [Glossina morsitans morsitans]	--	--	--	--	--	--	--	--	--	Q83034	559	1.62203e-55	Genome polyprotein OS=Rice tungro spherical virus (strain A) PE=1 SV=1	PF02123//PF00680//PF03214//PF00548//PF00073//PF00910//PF00225	Viral RNA-directed RNA-polymerase//RNA dependent RNA polymerase//Reversibly glycosylated polypeptide//3C cysteine protease (picornain 3C)//picornavirus capsid protein//RNA helicase//Kinesin motor domain	GO:0006144//GO:0006508//GO:0007018//GO:0006351//GO:0030244//GO:0007017	purine nucleobase metabolic process//proteolysis//microtubule-based movement//transcription, DNA-dependent//cellulose biosynthetic process//microtubule-based process	GO:0016866//GO:0003968//GO:0008017//GO:0005524//GO:0003723//GO:0005198//GO:0003724//GO:0003777//GO:0004197	intramolecular transferase activity//RNA-directed RNA polymerase activity//microtubule binding//ATP binding//RNA binding//structural molecule activity//RNA helicase activity//microtubule motor activity//cysteine-type endopeptidase activity	GO:0045298//GO:0019028//GO:0005874//GO:0031379	tubulin complex//viral capsid//microtubule//RNA-directed RNA polymerase complex	--	--
comp44433_c0	0.330322	24.4914	-6.2123	2.1609e-07	6.2327e-05	541	--	--	--	--	--	--	--	--	--	--	--	--	--	--	--	--	--	--	--	--	--	--	--	--	--	--	--	--
comp46612_c0	22.2259	0	5.4742	1.2602e-06	0.00029108	1473	--	--	--	--	--	--	--	--	--	--	--	--	--	--	--	--	--	--	--	--	--	--	--	--	--	--	--	--
comp53460_c0	35.3223	0	6.1425	9.8059e-10	4.2515e-07	1125	--	--	--	--	--	--	--	--	--	--	--	--	--	--	--	--	--	--	--	--	--	--	--	--	--	--	--	--
comp60470_c0	44.735	5.09949	3.133	4.7743e-09	1.857e-06	838	--	--	--	--	--	--	--	--	--	--	--	--	--	--	--	--	--	--	--	--	--	--	--	--	--	--	--	--
comp60865_c0	0.519077	23.1579	-5.4794	4.2899e-07	0.00011231	1588	222619917	EEE56049.1	348	4.55731e-32	hypothetical protein OsJ_04848 [Oryza sativa Japonica Group]	--	--	--	--	--	--	--	--	--	--	--	--	--	PF07714//PF00069	Protein tyrosine kinase//Protein kinase domain	GO:0006468	protein phosphorylation	GO:0005524//GO:0004672	ATP binding//protein kinase activity	--	--	--	--
comp62380_c0	10.004	50.6613	-2.3403	2.3806e-08	8.3102e-06	1885	--	--	--	--	--	--	--	--	--	--	--	--	--	--	--	--	--	--	--	--	--	--	--	--	--	--	--	--
comp69083_c0	25.5764	0.190635	7.0679	3.3121e-07	8.911e-05	1280	--	--	--	--	--	--	--	--	--	--	--	--	--	--	--	--	--	--	--	--	--	--	--	--	--	--	--	--
comp80033_c0	0.377511	16.061	-5.4109	2.5779e-05	0.003979	496	--	--	--	--	--	--	--	--	--	--	--	--	--	--	--	--	--	--	--	--	--	--	--	--	--	--	--	--
comp81849_c0	51.9969	7.10116	2.8723	1.5057e-09	6.4057e-07	1069	--	--	--	--	--	--	--	--	--	--	--	--	--	--	--	--	--	--	--	--	--	--	--	--	--	--	--	--
comp82099_c0	0.471888	22.5903	-5.5811	5.8492e-07	0.00014426	2543	242090189	XP_002440927.1	907	1.34401e-110	hypothetical protein SORBIDRAFT_09g016610 [Sorghum bicolor]	242090188	XM_002440882.1	108	4.68049e-47	Sorghum bicolor hypothetical protein, mRNA	--	--	--	--	P50580	502	2.22887e-54	Proliferation-associated protein 2G4 OS=Mus musculus GN=Pa2g4 PE=1 SV=3	PF00646//PF00513	F-box domain//Late Protein L2	--	--	GO:0005198//GO:0005515//GO:0008238	structural molecule activity//protein binding//exopeptidase activity	GO:0044464//GO:0019028	cell part//viral capsid	KOG2776	Metallopeptidase
comp82327_c0	94.2083	223.468	-1.2461	1.2536e-14	1.094e-11	1831	357137951	XP_003570562.1	316	3.24936e-29	PREDICTED: flavonol synthase/flavanone 3-hydroxylase-like [Brachypodium distachyon]	357137950	XM_003570514.1	216	3.07942e-107	PREDICTED: Brachypodium distachyon flavonol synthase/flavanone 3-hydroxylase-like (LOC100831956), mRNA	K05278	FLS	flavonol synthase	http://www.genome.jp/dbget-bin/www_bget?ko:K05278	Q9ZWQ9	330	2.25728e-32	Flavonol synthase/flavanone 3-hydroxylase OS=Citrus unshiu GN=FLS PE=1 SV=1	PF06440//PF01479//PF03171	DNA polymerase III, theta subunit//S4 domain//2OG-Fe(II) oxygenase superfamily	GO:0006260//GO:0055114	DNA replication//oxidation-reduction process	GO:0016491//GO:0003887//GO:0003677//GO:0005506//GO:0016706//GO:0003723	oxidoreductase activity//DNA-directed DNA polymerase activity//DNA binding//iron ion binding//oxidoreductase activity, acting on paired donors, with incorporation or reduction of molecular oxygen, 2-oxoglutarate as one donor, and incorporation of one atom each of oxygen into both donors//RNA binding	GO:0042575	DNA polymerase complex	KOG0143	Iron/ascorbate family oxidoreductases
comp83257_c0	11.8529	46.8958	-1.9842	1.1467e-06	0.00027103	663	--	--	--	--	--	--	--	--	--	--	--	--	--	--	--	--	--	--	--	--	--	--	--	--	--	--	--	--
comp85198_c0	0.849399	26.117	-4.9424	1.0306e-07	3.1318e-05	5249	116309424	CAH66499.1	364	5.74176e-32	H0321H01.8 [Oryza sativa Indica Group]	38490538	AC133218.3	72	1.00018e-26	Oryza sativa (japonica cultivar-group) chromosome 11 PAC clone P0549G05, complete sequence	--	--	--	--	Q7LHG5	1180	3.81436e-133	Transposon Ty3-I Gag-Pol polyprotein OS=Saccharomyces cerevisiae (strain ATCC 204508 / S288c) GN=TY3B-I PE=3 SV=2	PF00992//PF00665//PF02159//PF09668//PF00784//PF00078	Troponin//Integrase core domain//Oestrogen receptor//Aspartyl protease//MyTH4 domain//Reverse transcriptase (RNA-dependent DNA polymerase)	GO:0006355//GO:0007165//GO:0006508//GO:0015074//GO:0006278//GO:0043401	regulation of transcription, DNA-dependent//signal transduction//proteolysis//DNA integration//RNA-dependent DNA replication//steroid hormone mediated signaling pathway	GO:0003964//GO:0003677//GO:0005496//GO:0004190//GO:0030284//GO:0003723	RNA-directed DNA polymerase activity//DNA binding//steroid binding//aspartic-type endopeptidase activity//estrogen receptor activity//RNA binding	GO:0005634//GO:0005856//GO:0005861	nucleus//cytoskeleton//troponin complex	KOG0017	FOG: Transposon-encoded proteins with TYA, reverse transcriptase, integrase domains in various combinations
comp85404_c0	0.377511	26.7108	-6.1448	5.9759e-08	1.9187e-05	1023	--	--	--	--	--	--	--	--	--	--	--	--	--	--	--	--	--	--	PF14672	Late cornified envelope	GO:0008544	epidermis development	--	--	--	--	--	--
comp85667_c1	6.41768	31.6931	-2.304	1.2113e-05	0.0021527	1994	413943020	AFW75669.1	3465	0	hypothetical protein ZEAMMB73_452342 [Zea mays]	115474296	NM_001067282.1	1262	0	Oryza sativa Japonica Group Os07g0695800 (Os07g0695800) mRNA, complete cds	--	--	--	--	Q54JE4	2104	0	2-oxoglutarate dehydrogenase, mitochondrial OS=Dictyostelium discoideum GN=ogdh PE=3 SV=1	PF00676	Dehydrogenase E1 component	GO:0008152	metabolic process	GO:0016624	oxidoreductase activity, acting on the aldehyde or oxo group of donors, disulfide as acceptor	--	--	KOG0450	2-oxoglutarate dehydrogenase, E1 subunit
comp86401_c1	26.9448	95.8885	-1.8313	3.8776e-11	2.0149e-08	1711	--	--	--	--	--	--	--	--	--	--	--	--	--	--	--	--	--	--	PF05791//PF04513//PF06818//PF10473//PF00435//PF00038//PF01496//PF06009	Bacillus haemolytic enterotoxin (HBL)//Baculovirus polyhedron envelope protein, PEP, C terminus//Fez1//Leucine-rich repeats of kinetochore protein Cenp-F/LEK1//Spectrin repeat//Intermediate filament protein//V-type ATPase 116kDa subunit family//Laminin Domain II	GO:0009405//GO:0015992//GO:0007155//GO:0015991	pathogenesis//proton transport//cell adhesion//ATP hydrolysis coupled proton transport	GO:0045502//GO:0005515//GO:0015078//GO:0005198//GO:0042803//GO:0008134	dynein binding//protein binding//hydrogen ion transmembrane transporter activity//structural molecule activity//protein homodimerization activity//transcription factor binding	GO:0005737//GO:0019031//GO:0019028//GO:0033179//GO:0005667//GO:0005882//GO:0005604//GO:0016020//GO:0030286	cytoplasm//viral envelope//viral capsid//proton-transporting V-type ATPase, V0 domain//transcription factor complex//intermediate filament//basement membrane//membrane//dynein complex	--	--
comp89414_c1	53.6537	160.849	-1.584	8.1281e-15	7.4766e-12	1461	--	--	--	--	--	--	--	--	--	--	--	--	--	--	--	--	--	--	PF05887	Procyclic acidic repetitive protein (PARP)	--	--	--	--	GO:0016020	membrane	--	--
comp89414_c3	8.64783	35.6402	-2.0431	1.5694e-05	0.0026909	473	--	--	--	--	--	--	--	--	--	--	--	--	--	--	--	--	--	--	PF05887//PF01033	Procyclic acidic repetitive protein (PARP)//Somatomedin B domain	GO:0007165//GO:0006955	signal transduction//immune response	GO:0030247//GO:0005044	polysaccharide binding//scavenger receptor activity	GO:0016020	membrane	--	--
comp89828_c0	43.9333	143.254	-1.7052	1.3039e-14	1.1234e-11	1510	242068287	XP_002449420.1	1512	0	hypothetical protein SORBIDRAFT_05g010100 [Sorghum bicolor]	212723565	NM_001138670.1	415	0	Zea mays uncharacterized LOC100193561 (LOC100193561), mRNA gi|194693553|gb|BT035856.1| Zea mays full-length cDNA clone ZM_BFb0086D11 mRNA, complete cds	--	--	--	--	A8QW51	1076	1.97951e-141	Probable O-methyltransferase 2 OS=Sorghum bicolor GN=OMT2 PE=2 SV=1	PF00891//PF08100	O-methyltransferase//Dimerisation domain	GO:0032259	methylation	GO:0046983//GO:0008171	protein dimerization activity//O-methyltransferase activity	--	--	--	--
comp90960_c0	0.783807	39.197	-5.6441	4.6301e-11	2.3427e-08	3739	264683614	ACY72569.1	152	8.26619e-82	unknown [Oryza sativa Japonica Group]	--	--	--	--	--	--	--	--	--	P10978	94	2.73746e-23	Retrovirus-related Pol polyprotein from transposon TNT 1-94 OS=Nicotiana tabacum PE=2 SV=1	PF00078	Reverse transcriptase (RNA-dependent DNA polymerase)	GO:0006278	RNA-dependent DNA replication	GO:0003723//GO:0005488//GO:0003964	RNA binding//binding//RNA-directed DNA polymerase activity	--	--	--	--
comp91273_c0	8.40764	38.3486	-2.1894	2.9892e-06	0.00063984	1210	332147332	BAK20041.1	172	2.56297e-11	hypothetical protein [Gracilariopsis andersonii]	--	--	--	--	--	--	--	--	--	--	--	--	--	--	--	--	--	--	--	--	--	--	--
comp91574_c0	0.566266	19.5401	-5.1088	3.8252e-06	0.00079954	1787	357120595	XP_003562011.1	937	3.64505e-118	PREDICTED: uncharacterized protein LOC100836836 [Brachypodium distachyon]	--	--	--	--	--	--	--	--	--	--	--	--	--	--	--	--	--	--	--	--	--	--	--
comp92146_c0	42.47	88.6925	-1.0624	1.6416e-05	0.0027727	3460	156392024	XP_001635849.1	131	6.01637e-06	predicted protein [Nematostella vectensis]	--	--	--	--	--	--	--	--	--	--	--	--	--	--	--	--	--	--	--	--	--	--	--
comp92803_c1	1.08534	22.0231	-4.3428	1.828e-06	0.0004053	874	342365838	AEL30371.1	801	8.3111e-94	TIR-NBS-LRR type disease resistance protein [Arachis hypogaea]	312283786	AC243255.1	526	0	Panicum virgatum clone PV_ABa103-D05, complete sequence	--	--	--	--	O02751	287	3.15933e-27	Craniofacial development protein 2 OS=Bos taurus GN=CFDP2 PE=1 SV=2	--	--	--	--	GO:0097159//GO:1901363	organic cyclic compound binding//heterocyclic compound binding	--	--	--	--
comp93611_c0	18.5452	0	5.213	1.043e-05	0.0019034	1589	357133437	XP_003568331.1	579	2.97847e-66	PREDICTED: uncharacterized protein LOC100823462 [Brachypodium distachyon]	--	--	--	--	--	--	--	--	--	--	--	--	--	--	--	--	--	--	--	--	--	--	--
comp93884_c0	0.471888	28.3093	-5.9067	2.2549e-08	7.9118e-06	3140	326496879	BAJ98466.1	165	3.3265e-49	predicted protein [Hordeum vulgare subsp. vulgare]	--	--	--	--	--	--	--	--	--	--	--	--	--	PF10461	Peptidase S68	GO:0006974//GO:0006915	response to DNA damage stimulus//apoptotic process	--	--	--	--	--	--
comp94394_c0	295.932	122.022	1.2781	1.8048e-16	1.89e-13	915	115457408	NP_001052304.1	775	5.15565e-101	Os04g0244800 [Oryza sativa Japonica Group]	226499763	NM_001156192.1	343	3.80761e-178	Zea mays farnesylated protein 1 (LOC100283290), mRNA gi|195629267|gb|EU964157.1| Zea mays clone 276277 farnesylated protein 1 mRNA, complete cds	--	--	--	--	Q9SZN7	516	2.75628e-63	Heavy metal-associated isoprenylated plant protein 26 OS=Arabidopsis thaliana GN=HIPP26 PE=1 SV=1	PF00403	Heavy-metal-associated domain	GO:0030001	metal ion transport	GO:0046872	metal ion binding	GO:0005886	plasma membrane	--	--
comp94649_c0	0.80221	32.3127	-5.332	2.471e-09	1.0133e-06	4704	77554308	ABA97104.1	3539	0	retrotransposon protein, putative, unclassified [Oryza sativa Japonica Group]	12039362	AC018727.10	41	1.53086e-09	Oryza sativa chromosome 10 BAC OSJNBa0056G17 genomic sequence, complete sequence	--	--	--	--	Q05654	1187	4.91696e-136	Retrotransposable element Tf2 155 kDa protein type 1 OS=Schizosaccharomyces pombe (strain 972 / ATCC 24843) GN=Tf2-1 PE=2 SV=1	PF09668//PF00078//PF00665	Aspartyl protease//Reverse transcriptase (RNA-dependent DNA polymerase)//Integrase core domain	GO:0006278//GO:0015074//GO:0006508//GO:0043170//GO:0044238	RNA-dependent DNA replication//DNA integration//proteolysis//macromolecule metabolic process//primary metabolic process	GO:0003964//GO:0003723//GO:0004190	RNA-directed DNA polymerase activity//RNA binding//aspartic-type endopeptidase activity	--	--	KOG0017	FOG: Transposon-encoded proteins with TYA, reverse transcriptase, integrase domains in various combinations
comp95316_c0	1.55723	35.8337	-4.5243	8.1897e-10	3.6199e-07	4505	326496879	BAJ98466.1	465	2.03023e-46	predicted protein [Hordeum vulgare subsp. vulgare]	--	--	--	--	--	--	--	--	--	--	--	--	--	PF06839	GRF zinc finger	--	--	GO:0008270	zinc ion binding	--	--	--	--
comp95609_c0	35.3331	134.357	-1.927	6.2977e-16	6.2128e-13	499	214015768	ACJ62499.1	419	1.75549e-49	pathogenesis-related protein class I [Zea mays subsp. parviglumis]	12005672	AF251277.1	105	4.04613e-46	Oryza sativa subsp. japonica acidic PR-1 type pathogenesis-related protein PR-1a (PR-1a) mRNA, complete cds	--	--	--	--	Q00008	359	1.78546e-41	Pathogenesis-related protein PRMS OS=Zea mays GN=PRMS PE=2 SV=1	--	--	--	--	--	--	GO:0005576	extracellular region	KOG3017	Defense-related protein containing SCP domain
comp96445_c0	18.8283	54.5216	-1.5339	9.7994e-06	0.0018028	5438	348671810	EGZ11630.1	512	2.62567e-49	lipid exporter ABCA1 family [Phytophthora sojae]	389600534	XM_001562983.2	37	2.96438e-07	Leishmania braziliensis MHOM/BR/75/M2904 putative ABC1 transporter (LBRM_11_1000) mRNA, complete cds	K09687	ABC-2.AB.A	antibiotic transport system ATP-binding protein	http://www.genome.jp/dbget-bin/www_bget?ko:K09687	Q84M24	504	1.36687e-49	ABC transporter A family member 1 OS=Arabidopsis thaliana GN=ABCA1 PE=2 SV=2	PF02075//PF00005//PF00448	Crossover junction endodeoxyribonuclease RuvC//ABC transporter//SRP54-type protein, GTPase domain	GO:0006310//GO:0006308//GO:0006614//GO:0006281	DNA recombination//DNA catabolic process//SRP-dependent cotranslational protein targeting to membrane//DNA repair	GO:0016887//GO:0004520//GO:0005525//GO:0005524	ATPase activity//endodeoxyribonuclease activity//GTP binding//ATP binding	--	--	KOG0059	Lipid exporter ABCA1 and related proteins, ABC superfamily
comp96779_c0	13.0293	225.145	-4.111	3.6733e-51	2.5004e-47	1295	133916482	CAM36311.1	128	1.10828e-06	hypothetical protein [Thermobia domestica]	56409804	AJ633673.1	524	0	Tenebrio molitor mitochondrial partial 16S rRNA gene, isolate Tmo1	--	--	--	--	--	--	--	--	--	--	--	--	--	--	--	--	--	--
comp96811_c0	359.208	745.92	-1.0542	1.912e-35	5.9158e-32	516	326508680	BAJ95862.1	157	1.72452e-11	predicted protein [Hordeum vulgare subsp. vulgare]	--	--	--	--	--	--	--	--	--	--	--	--	--	PF00280	Potato inhibitor I family	GO:0009611	response to wounding	GO:0004867	serine-type endopeptidase inhibitor activity	--	--	--	--
comp96813_c0	26.237	2.57357	3.3498	3.7803e-06	0.00079419	672	--	--	--	--	--	--	--	--	--	--	--	--	--	--	--	--	--	--	--	--	--	--	--	--	--	--	--	--
comp96830_c0	277.209	120.746	1.199	4.1909e-14	3.2053e-11	4159	338808402	AEJ07906.1	188	3.40549e-170	putative transposase [Zea luxurians]	--	--	--	--	--	--	--	--	--	P03010	61	8.09719e-43	Putative AC9 transposase OS=Zea mays PE=4 SV=1	PF05699//PF01213	hAT family C-terminal dimerisation region//Adenylate cyclase associated (CAP) N terminal	GO:0007010	cytoskeleton organization	GO:0046983//GO:0003779	protein dimerization activity//actin binding	--	--	--	--
comp96834_c0	8.63556	78.9229	-3.1921	3.8183e-16	3.8792e-13	1095	242039495	XP_002467142.1	1087	1.13135e-145	hypothetical protein SORBIDRAFT_01g020300 [Sorghum bicolor]	242389662	FP100693.1	461	0	Phyllostachys edulis cDNA clone: bphyem103l16, full insert sequence	K00059	fabG	3-oxoacyl-	http://www.genome.jp/dbget-bin/www_bget?ko:K00059	Q08632	604	5.50454e-74	Short-chain type dehydrogenase/reductase OS=Picea abies PE=2 SV=1	PF01073//PF00106//PF01370	3-beta hydroxysteroid dehydrogenase/isomerase family//short chain dehydrogenase//NAD dependent epimerase/dehydratase family	GO:0044237//GO:0055114//GO:0006694//GO:0008209//GO:0008210//GO:0008152//GO:0008207	cellular metabolic process//oxidation-reduction process//steroid biosynthetic process//androgen metabolic process//estrogen metabolic process//metabolic process//C21-steroid hormone metabolic process	GO:0003824//GO:0000166//GO:0016491//GO:0050662//GO:0003854//GO:0016616	catalytic activity//nucleotide binding//oxidoreductase activity//coenzyme binding//3-beta-hydroxy-delta5-steroid dehydrogenase activity//oxidoreductase activity, acting on the CH-OH group of donors, NAD or NADP as acceptor	--	--	KOG0725	Reductases with broad range of substrate specificities
comp96880_c0	4.6717	169.521	-5.1814	2.7061e-42	1.0836e-38	921	--	--	--	--	--	--	--	--	--	--	--	--	--	--	--	--	--	--	--	--	--	--	--	--	--	--	--	--
comp97317_c0	4.95483	32.6463	-2.72	1.1787e-06	0.00027477	2544	115481706	NP_001064446.1	1510	0	Os10g0365800 [Oryza sativa Japonica Group]	--	--	--	--	--	--	--	--	--	--	--	--	--	--	--	--	--	--	--	--	--	--	--
comp97548_c0	27.3695	3.09782	3.1432	4.5031e-06	0.00092326	829	--	--	--	--	--	--	--	--	--	--	--	--	--	--	--	--	--	--	--	--	--	--	--	--	--	--	--	--
comp97716_c0	0.80221	17.3955	-4.4386	2.0291e-05	0.0032965	935	--	--	--	--	--	--	--	--	--	--	--	--	--	--	--	--	--	--	--	--	--	--	--	--	--	--	--	--
comp97794_c0	1.2741	19.6855	-3.9496	1.0926e-05	0.0019727	1042	--	--	--	--	--	--	--	--	--	--	--	--	--	--	--	--	--	--	--	--	--	--	--	--	--	--	--	--

## Sheet: S_R_saltvsT_R_salt
Gene_id	S_R_salt_readcount	T_R_salt_readcount	log2.Fold_change.	p.value	q.value.Storey.et.al..2003.	Gene Length	NR GI	NR ID	NR Score	NR Evalue	NR Description	NT GI	NT ID	NT Score	NT Evalue	NT Description	KO ID	KO Name	KO Description	Http Link	Swissprot ID	Swissprot Score	Swissprot Evalue	Swissprot Description	PFAM ID	PFAM description	Gene Ontology Biological Pathway	BP Description	Gene Ontology Molecular Function	MF Description	Gene Ontology Cellular Component	CC Description	KOG ID	KOG Description
comp100321_c0	3.90002	30.4323	-2.964	2.0743e-06	0.00038544	1532	242071433	XP_002450993.1	487	1.34478e-50	hypothetical protein SORBIDRAFT_05g022280 [Sorghum bicolor]	242092881	XM_002436886.1	46	8.16417e-13	Sorghum bicolor hypothetical protein, mRNA	--	--	--	--	--	--	--	--	--	--	--	--	--	--	--	--	--	--
comp100339_c1	0.246317	62.684	-7.9914	1.0347e-14	5.73e-12	1259	--	--	--	--	--	--	--	--	--	--	--	--	--	--	--	--	--	--	--	--	--	--	--	--	--	--	--	--
comp100638_c0	0.903162	18.8471	-4.3832	1.4671e-05	0.002086	2319	--	--	--	--	--	--	--	--	--	--	--	--	--	--	--	--	--	--	PF01484	Nematode cuticle collagen N-terminal domain	--	--	GO:0042302	structural constituent of cuticle	--	--	--	--
comp100678_c0	4.31055	52.6461	-3.6104	9.7245e-12	4.3166e-09	1507	218193495	EEC75922.1	209	9.37521e-16	hypothetical protein OsI_13012 [Oryza sativa Indica Group]	--	--	--	--	--	--	--	--	--	P09385	125	3.07171e-06	Shiga-like toxin 2 subunit A OS=Enterobacteria phage 933W GN=stxA2 PE=1 SV=2	PF00161	Ribosome inactivating protein	GO:0017148	negative regulation of translation	GO:0030598	rRNA N-glycosylase activity	--	--	--	--
comp100873_c0	45.5276	178.583	-1.9718	1.6244e-19	1.2618e-16	1235	115483062	NP_001065124.1	800	4.61923e-102	Os10g0528400 [Oryza sativa Japonica Group]	--	--	--	--	--	--	--	--	--	Q06398	576	1.18607e-69	Probable glutathione S-transferase GSTU6 OS=Oryza sativa subsp. japonica GN=GSTU6 PE=2 SV=2	PF04265//PF13409//PF13417//PF02798	Thiamin pyrophosphokinase, vitamin B1 binding domain//Glutathione S-transferase, N-terminal domain//Glutathione S-transferase, N-terminal domain//Glutathione S-transferase, N-terminal domain	GO:0080167//GO:0006772//GO:0006803//GO:0060416//GO:0046686//GO:0048527//GO:0006749//GO:0009229//GO:0009704	response to karrikin//thiamine metabolic process//glutathione conjugation reaction//response to growth hormone stimulus//response to cadmium ion//lateral root development//glutathione metabolic process//thiamine diphosphate biosynthetic process//de-etiolation	GO:0004364//GO:0004788//GO:0005515	glutathione transferase activity//thiamine diphosphokinase activity//protein binding	GO:0009507	chloroplast	KOG0406	Glutathione S-transferase
comp100904_c0	21.3651	0.0847082	7.9785	5.2864e-06	0.00088523	757	--	--	--	--	--	--	--	--	--	--	--	--	--	--	--	--	--	--	--	--	--	--	--	--	--	--	--	--
comp101147_c0	1.43685	24.7759	-4.108	1.0511e-06	0.0002092	1057	--	--	--	--	--	--	--	--	--	--	--	--	--	--	--	--	--	--	PF02140	Galactose binding lectin domain	--	--	GO:0030246	carbohydrate binding	--	--	--	--
comp101536_c0	2.70949	25.836	-3.2533	4.8943e-06	0.00082451	2319	--	--	--	--	--	--	--	--	--	--	--	--	--	--	--	--	--	--	PF11593//PF05240	Mediator complex subunit 3 fungal//APOBEC-like C-terminal domain	GO:0006357//GO:0006807	regulation of transcription from RNA polymerase II promoter//nitrogen compound metabolic process	GO:0001104//GO:0008270//GO:0016814	RNA polymerase II transcription cofactor activity//zinc ion binding//hydrolase activity, acting on carbon-nitrogen (but not peptide) bonds, in cyclic amidines	GO:0016592	mediator complex	--	--
comp101929_c1	299.374	1143.09	-1.9329	1.0561e-112	7.3833e-109	2318	313471343	B6TZD1.1	1603	0	RecName: Full=Methylthioribose-1-phosphate isomerase; Short=M1Pi; Short=MTR-1-P isomerase; AltName: Full=Protein IRON DEFICIENCY INDUCIBLE 2; Short=ZmIDI2; AltName: Full=S-methyl-5-thioribose-1-phosphate isomerase; AltName: Full=Translation initiation factor eIF-2B subunit alpha/beta/delta-like protein	195645991	EU970346.1	694	0	Zea mays clone 343573 methylthioribose-1-phosphate isomerase mRNA, complete cds	K08963	mtnA	methylthioribose-1-phosphate isomerase	http://www.genome.jp/dbget-bin/www_bget?ko:K08963	B6TZD1	1603	0	Methylthioribose-1-phosphate isomerase OS=Zea mays GN=IDI2 PE=2 SV=1	PF01008	Initiation factor 2 subunit family	GO:0019509//GO:0044237	L-methionine salvage from methylthioadenosine//cellular metabolic process	GO:0046523	S-methyl-5-thioribose-1-phosphate isomerase activity	GO:0005737//GO:0005634	cytoplasm//nucleus	KOG1468	Predicted translation initiation factor related to eIF-2B alpha/beta/delta subunits (CIG2/IDI2)
comp101970_c0	198.663	97.8921	1.0211	1.1544e-09	3.9129e-07	303	413951911	AFW84560.1	154	1.63647e-11	hypothetical protein ZEAMMB73_284819 [Zea mays]	38175837	AC079888.10	133	6.40741e-62	Oryza sativa chromosome 10 BAC OSJNBa0078O01 genomic sequence, complete sequence	--	--	--	--	--	--	--	--	--	--	--	--	--	--	--	--	--	--
comp102013_c0	319.523	119.441	1.4196	2.9391e-23	2.7862e-20	1684	326526309	BAJ97171.1	1454	0	predicted protein [Hordeum vulgare subsp. vulgare]	116640791	CT830156.1	542	0	Oryza sativa (indica cultivar-group) cDNA clone:OSIGCEA048P23, full insert sequence	--	--	--	--	Q07469	544	1.99456e-62	Bark storage protein A OS=Populus deltoides GN=BSPA PE=2 SV=1	PF01048//PF01393	Phosphorylase superfamily//Chromo shadow domain	GO:0009116	nucleoside metabolic process	GO:0003824	catalytic activity	GO:0005634	nucleus	--	--
comp102410_c0	23.6505	231.205	-3.2892	6.1837e-43	1.4411e-39	2706	--	--	--	--	--	--	--	--	--	--	--	--	--	--	--	--	--	--	PF00320	GATA zinc finger	GO:0006355	regulation of transcription, DNA-dependent	GO:0043565//GO:0003700//GO:0008270	sequence-specific DNA binding//sequence-specific DNA binding transcription factor activity//zinc ion binding	GO:0005667	transcription factor complex	--	--
comp102436_c0	0.246317	30.8761	-6.9698	1.6194e-08	4.5063e-06	1223	--	--	--	--	--	--	--	--	--	--	--	--	--	--	--	--	--	--	--	--	--	--	--	--	--	--	--	--
comp102619_c0	57.4735	1.48239	5.2769	2.7169e-15	1.6165e-12	1323	--	--	--	--	--	--	--	--	--	--	--	--	--	--	--	--	--	--	--	--	--	--	--	--	--	--	--	--
comp103021_c0	84.0327	216.434	-1.3649	3.043e-14	1.6365e-11	1156	--	--	--	--	--	--	--	--	--	--	--	--	--	--	--	--	--	--	--	--	--	--	--	--	--	--	--	--
comp103101_c0	24.057	2.86949	3.0676	1.2038e-05	0.0017765	1114	115471773	NP_001059485.1	600	1.96569e-73	Os07g0422100 [Oryza sativa Japonica Group]	226505835	NM_001152494.1	304	2.23352e-156	Zea mays LOC100279493 (pco126369), mRNA gi|391414497|gb|BT054343.2| Zea mays full-length cDNA clone ZM_BFb0357G16 mRNA, complete cds	--	--	--	--	--	--	--	--	--	--	--	--	--	--	GO:0016020//GO:0016023	membrane//cytoplasmic membrane-bounded vesicle	--	--
comp103104_c0	245.599	605.652	-1.3022	1.8055e-34	3.06e-31	2095	253761501	XP_002489129.1	2418	0	hypothetical protein SORBIDRAFT_0019s004510 [Sorghum bicolor]	253761500	XM_002489084.1	949	0	Sorghum bicolor hypothetical protein (SORBIDRAFT_0019s004510) mRNA, complete cds	K16054	DEP1	methylthioribulose 1-phosphate dehydratase / enolase-phosphatase E1	http://www.genome.jp/dbget-bin/www_bget?ko:K16054	C6JS30	2418	0	Probable bifunctional methylthioribulose-1-phosphate dehydratase/enolase-phosphatase E1 OS=Sorghum bicolor GN=SORBIDRAFT_0019s002010 PE=3 SV=1	PF01968	Hydantoinase/oxoprolinase	GO:0019509	L-methionine salvage from methylthioadenosine	GO:0046570//GO:0000287//GO:0043874//GO:0016787	methylthioribulose 1-phosphate dehydratase activity//magnesium ion binding//acireductone synthase activity//hydrolase activity	GO:0005737	cytoplasm	KOG2630	Enolase-phosphatase E-1
comp103175_c0	86.6798	493.96	-2.5106	1.7445e-68	7.5054e-65	805	--	--	--	--	--	--	--	--	--	--	--	--	--	--	--	--	--	--	--	--	--	--	--	--	--	--	--	--
comp103314_c0	29.8655	0	5.9004	1.1007e-08	3.141e-06	3459	115446147	NP_001046853.1	161	1.74351e-08	Os02g0481900 [Oryza sativa Japonica Group]	242067310	XM_002448887.1	454	0	Sorghum bicolor hypothetical protein, mRNA	--	--	--	--	Q9FQ04	164	4.88426e-10	5&apos;-3&apos; exoribonuclease 4 OS=Arabidopsis thaliana GN=XRN4 PE=2 SV=1	PF03159//PF03307	XRN 5'-3' exonuclease N-terminus//Adenovirus 15.3kD protein in E3 region	GO:0019049	evasion or tolerance of host defenses by virus	GO:0003676//GO:0004527	nucleic acid binding//exonuclease activity	GO:0005739//GO:0005622	mitochondrion//intracellular	KOG2044	5'-3' exonuclease HKE1/RAT1
comp103417_c0	46.7206	135.385	-1.5349	4.8096e-11	1.9926e-08	843	--	--	--	--	--	--	--	--	--	--	--	--	--	--	--	--	--	--	PF06220	U1 zinc finger	--	--	GO:0008270	zinc ion binding	--	--	--	--
comp103612_c0	0.161748	19.3982	-6.906	7.2836e-06	0.0011612	1724	--	--	--	--	--	--	--	--	--	--	--	--	--	--	--	--	--	--	--	--	--	--	--	--	--	--	--	--
comp103823_c1	82.352	35.0268	1.2333	5.6368e-06	0.00092769	487	162459823	NP_001105515.1	740	4.18321e-90	lipoxygenase [Zea mays]	195648023	EU971362.1	284	1.23392e-145	Zea mays clone 362993 lipoxygenase 2 mRNA, complete cds	K15718	LOX1_5	linoleate 9S-lipoxygenase	http://www.genome.jp/dbget-bin/www_bget?ko:K15718	P29250	733	3.682e-90	Linoleate 9S-lipoxygenase 2 OS=Oryza sativa subsp. japonica GN=LOX1.1 PE=2 SV=2	PF00305	Lipoxygenase	GO:0048364//GO:0055114//GO:0009816//GO:0031408//GO:0009753//GO:0009737	root development//oxidation-reduction process//defense response to bacterium, incompatible interaction//oxylipin biosynthetic process//response to jasmonic acid stimulus//response to abscisic acid stimulus	GO:0046872//GO:0016165//GO:0005506//GO:0016702	metal ion binding//linoleate 13S-lipoxygenase activity//iron ion binding//oxidoreductase activity, acting on single donors with incorporation of molecular oxygen, incorporation of two atoms of oxygen	GO:0009507	chloroplast	--	--
comp104098_c0	9.81491	98.6427	-3.3292	1.895e-19	1.4323e-16	3308	326511623	BAJ91956.1	1417	0	predicted protein [Hordeum vulgare subsp. vulgare]	242080890	XM_002445169.1	469	0	Sorghum bicolor hypothetical protein, mRNA	K00083	E1.1.1.195	cinnamyl-alcohol dehydrogenase	http://www.genome.jp/dbget-bin/www_bget?ko:K00083	Q0J6T3	1385	2.42749e-180	Putative cinnamyl alcohol dehydrogenase 5 OS=Oryza sativa subsp. japonica GN=CAD5 PE=3 SV=2	PF02826//PF00208//PF00107//PF02737//PF08240//PF13241	D-isomer specific 2-hydroxyacid dehydrogenase, NAD binding domain//Glutamate/Leucine/Phenylalanine/Valine dehydrogenase//Zinc-binding dehydrogenase//3-hydroxyacyl-CoA dehydrogenase, NAD binding domain//Alcohol dehydrogenase GroES-like domain//Putative NAD(P)-binding	GO:0006631//GO:0055114//GO:0006633//GO:0006568//GO:0006552//GO:0006574//GO:0006779//GO:0006550//GO:0019354//GO:0006520//GO:0006554//GO:0018874	fatty acid metabolic process//oxidation-reduction process//fatty acid biosynthetic process//tryptophan metabolic process//leucine catabolic process//valine catabolic process//porphyrin-containing compound biosynthetic process//isoleucine catabolic process//siroheme biosynthetic process//cellular amino acid metabolic process//lysine catabolic process//benzoate metabolic process	GO:0043115//GO:0048037//GO:0046872//GO:0003857//GO:0008270//GO:0000166//GO:0016491//GO:0016616	precorrin-2 dehydrogenase activity//cofactor binding//metal ion binding//3-hydroxyacyl-CoA dehydrogenase activity//zinc ion binding//nucleotide binding//oxidoreductase activity//oxidoreductase activity, acting on the CH-OH group of donors, NAD or NADP as acceptor	--	--	KOG0023	Alcohol dehydrogenase, class V
comp104259_c0	22.2478	114.755	-2.3668	3.9375e-16	2.5313e-13	823	--	--	--	--	--	--	--	--	--	--	--	--	--	--	--	--	--	--	--	--	--	--	--	--	--	--	--	--
comp104499_c0	87.6466	39.8793	1.1361	1.1016e-05	0.0016697	516	297605755	NP_001057556.2	194	2.99619e-16	Os06g0336200 [Oryza sativa Japonica Group]	--	--	--	--	--	K09873	TIP	aquaporin TIP	http://www.genome.jp/dbget-bin/www_bget?ko:K09873	Q5Z6F0	197	2.81383e-17	Probable aquaporin TIP2-2 OS=Oryza sativa subsp. japonica GN=TIP2-2 PE=2 SV=1	PF00230	Major intrinsic protein	GO:0015843//GO:0015840//GO:0006833//GO:0071918//GO:0072489//GO:0006810	methylammonium transport//urea transport//water transport//urea transmembrane transport//methylammonium transmembrane transport//transport	GO:0051739//GO:0015200//GO:0005215//GO:0015204	ammonia transmembrane transporter activity//methylammonium transmembrane transporter activity//transporter activity//urea transmembrane transporter activity	GO:0042807//GO:0016021//GO:0009941//GO:0016020//GO:0000326//GO:0005886//GO:0009505//GO:0009705	central vacuole//integral to membrane//chloroplast envelope//membrane//protein storage vacuole//plasma membrane//plant-type cell wall//plant-type vacuole membrane	--	--
comp104732_c0	23.24	66.5798	-1.5185	4.7727e-06	0.00080891	2778	357147102	XP_003574222.1	171	1.56078e-10	PREDICTED: 1-aminocyclopropane-1-carboxylate oxidase-like isoform 1 [Brachypodium distachyon]	--	--	--	--	--	K06892	K06892	--	http://www.genome.jp/dbget-bin/www_bget?ko:K06892	Q9C5K7	193	3.11146e-14	1-aminocyclopropane-1-carboxylate oxidase homolog 2 OS=Arabidopsis thaliana GN=At1g06640 PE=2 SV=1	PF03171	2OG-Fe(II) oxygenase superfamily	GO:0055114	oxidation-reduction process	GO:0016491//GO:0005506//GO:0016706	oxidoreductase activity//iron ion binding//oxidoreductase activity, acting on paired donors, with incorporation or reduction of molecular oxygen, 2-oxoglutarate as one donor, and incorporation of one atom each of oxygen into both donors	--	--	KOG0143	Iron/ascorbate family oxidoreductases
comp104923_c0	42.8604	11.0544	1.955	5.6186e-06	0.00092769	1207	--	--	--	--	--	--	--	--	--	--	--	--	--	--	--	--	--	--	--	--	--	--	--	--	--	--	--	--
comp104977_c0	8347.76	2904.45	1.5231	0	0	4125	357488189	XP_003614382.1	283	9.80355e-23	hypothetical protein MTR_5g050970 [Medicago truncatula]	99651997	AP009051.1	2511	0	Oryza sativa Japonica Group genomic DNA, chromosome 9, fosmid clone:OSJNOa063K24, complete sequence	--	--	--	--	Q8TGM7	179	8.70562e-14	Putative uncharacterized protein ART2 OS=Saccharomyces cerevisiae (strain ATCC 204508 / S288c) GN=ART2 PE=5 SV=1	PF00286	Viral coat protein	--	--	GO:0005198	structural molecule activity	GO:0019028	viral capsid	--	--
comp105071_c0	31.0335	79.8218	-1.363	4.0674e-06	0.00070213	905	109238643	CAG38125.1	359	7.41185e-39	cystatin Hv-CPI9 [Hordeum vulgare subsp. vulgare]	326510898	AK360588.1	105	7.57131e-46	Hordeum vulgare subsp. vulgare mRNA for predicted protein, complete cds, clone: NIASHv1121I16	--	--	--	--	P0C579	338	7.01046e-37	Cysteine proteinase inhibitor 10 OS=Oryza sativa subsp. japonica GN=Os04g0350100 PE=2 SV=1	PF00031//PF04277	Cystatin domain//Oxaloacetate decarboxylase, gamma chain	GO:0006525//GO:0006814//GO:0006090//GO:0006560//GO:0071436	arginine metabolic process//sodium ion transport//pyruvate metabolic process//proline metabolic process//sodium ion export	GO:0004869//GO:0008948//GO:0015081	cysteine-type endopeptidase inhibitor activity//oxaloacetate decarboxylase activity//sodium ion transmembrane transporter activity	GO:0016020	membrane	--	--
comp105228_c0	41.1867	6.77623	2.6036	1.3135e-07	3.1529e-05	925	413920552	AFW60484.1	550	3.0423e-66	win1 [Zea mays]	391417126	BT085683.2	249	6.91608e-126	Zea mays full-length cDNA clone ZM_BFc0047I16 mRNA, complete cds	--	--	--	--	P28814	461	2.63297e-55	Barwin OS=Hordeum vulgare PE=1 SV=1	PF00967	Barwin family	GO:0050832//GO:0042742	defense response to fungus//defense response to bacterium	--	--	--	--	--	--
comp105459_c0	1686.81	22.4104	6.234	0	0	1559	75281961	Q40061.1	1574	0	RecName: Full=Mugineic-acid 3-dioxygenase; AltName: Full=Protein iron deficiency-specific 2	151427235	AK249284.1	774	0	Hordeum vulgare subsp. vulgare cDNA clone: FLbaf24h23, mRNA sequence	--	--	--	--	Q40061	1574	0	Mugineic-acid 3-dioxygenase OS=Hordeum vulgare GN=IDS2 PE=2 SV=1	PF03171	2OG-Fe(II) oxygenase superfamily	GO:0055114	oxidation-reduction process	GO:0016702//GO:0031418//GO:0033761//GO:0016706//GO:0016491//GO:0046872//GO:0052860	oxidoreductase activity, acting on single donors with incorporation of molecular oxygen, incorporation of two atoms of oxygen//L-ascorbic acid binding//mugineic-acid 3-dioxygenase activity//oxidoreductase activity, acting on paired donors, with incorporation or reduction of molecular oxygen, 2-oxoglutarate as one donor, and incorporation of one atom each of oxygen into both donors//oxidoreductase…	--	--	KOG0143	Iron/ascorbate family oxidoreductases
comp105804_c0	37.0723	118.041	-1.6709	6.1546e-11	2.5126e-08	1060	326488675	BAJ97949.1	278	1.05073e-26	predicted protein [Hordeum vulgare subsp. vulgare]	242073157	XM_002446470.1	95	3.22994e-40	Sorghum bicolor hypothetical protein, mRNA	K13448	CML	calcium-binding protein CML	http://www.genome.jp/dbget-bin/www_bget?ko:K13448	Q2QYW1	263	7.04284e-26	Probable calcium-binding protein CML25/26 OS=Oryza sativa subsp. japonica GN=CML25 PE=2 SV=1	PF13202//PF13405//PF02880//PF10591//PF13499//PF00036	EF hand//EF-hand domain//Phosphoglucomutase/phosphomannomutase, alpha/beta/alpha domain III//Secreted protein acidic and rich in cysteine Ca binding region//EF-hand domain pair//EF hand	GO:0007165//GO:0005975	signal transduction//carbohydrate metabolic process	GO:0005509//GO:0016868	calcium ion binding//intramolecular transferase activity, phosphotransferases	GO:0005578	proteinaceous extracellular matrix	KOG0027	Calmodulin and related proteins (EF-Hand superfamily)
comp105853_c0	132.27	34.9421	1.9204	3.1624e-15	1.8424e-12	842	2072553	AAB53810.1	193	1.63179e-15	salT gene product [Oryza sativa Japonica Group]	--	--	--	--	--	--	--	--	--	Q0JMY8	192	1.44588e-16	Salt stress-induced protein OS=Oryza sativa subsp. japonica GN=SALT PE=2 SV=1	--	--	--	--	--	--	--	--	--	--
comp105926_c0	16.4753	0.21177	6.2817	2.3542e-05	0.0031501	927	--	--	--	--	--	--	--	--	--	--	--	--	--	--	--	--	--	--	--	--	--	--	--	--	--	--	--	--
comp106196_c0	118.235	263.816	-1.1579	2.0611e-13	1.0202e-10	1203	413944719	AFW77368.1	1082	2.91227e-144	stem glycoprotein [Zea mays]	226533350	NM_001154824.1	386	0	Zea mays stem 28 kDa glycoprotein (LOC100281904), mRNA gi|195617211|gb|EU958318.1| Zea mays clone 1685062 stem 28 kDa glycoprotein precursor, mRNA, complete cds	--	--	--	--	P27061	537	8.76694e-64	Acid phosphatase 1 OS=Solanum lycopersicum GN=APS1 PE=2 SV=1	PF03767//PF07941	HAD superfamily, subfamily IIIB (Acid phosphatase)//Potassium channel Kv1.4 tandem inactivation domain	GO:0006813//GO:0019497//GO:0006771	potassium ion transport//hexachlorocyclohexane metabolic process//riboflavin metabolic process	GO:0003993//GO:0030955//GO:0005249	acid phosphatase activity//potassium ion binding//voltage-gated potassium channel activity	GO:0016021//GO:0008076	integral to membrane//voltage-gated potassium channel complex	--	--
comp106202_c0	0.0410528	27.4454	-9.3849	2.3144e-06	0.00042285	3129	238007128	ACR34599.1	1845	0	unknown [Zea mays]	--	--	--	--	--	--	--	--	--	--	--	--	--	PF04434//PF05434//PF00872//PF00098	SWIM zinc finger//TMEM9//Transposase, Mutator family//Zinc knuckle	GO:0006313	transposition, DNA-mediated	GO:0004803//GO:0008270//GO:0003676//GO:0003677	transposase activity//zinc ion binding//nucleic acid binding//DNA binding	GO:0016021	integral to membrane	--	--
comp106231_c0	8.58004	37.7371	-2.1369	1.1878e-05	0.0017576	1422	242086150	XP_002443500.1	899	1.19411e-114	hypothetical protein SORBIDRAFT_08g020670 [Sorghum bicolor]	--	--	--	--	--	--	--	--	--	Q70KG3	437	3.00361e-47	Protein RAFTIN 1B OS=Triticum aestivum GN=RAFTIN1B PE=1 SV=1	--	--	--	--	--	--	--	--	--	--
comp106464_c1	0.123158	18.9319	-7.2642	1.1799e-05	0.0017551	1918	297724519	NP_001174623.1	196	4.29739e-13	Os06g0170650 [Oryza sativa Japonica Group]	--	--	--	--	--	--	--	--	--	--	--	--	--	--	--	--	--	--	--	--	--	--	--
comp106595_c0	41.1522	10.4212	1.9814	7.2075e-06	0.0011551	1269	284434659	ADB85371.1	488	1.3141e-108	putative flavonol 3-sulfotransferase [Phyllostachys edulis]	--	--	--	--	--	--	--	--	--	Q8L5A7	312	1.58635e-64	Cytosolic sulfotransferase 15 OS=Arabidopsis thaliana GN=SOT15 PE=1 SV=1	PF00685	Sulfotransferase domain	--	--	GO:0008146	sulfotransferase activity	--	--	KOG1584	Sulfotransferase
comp106617_c0	53.943	14.9086	1.8553	8.5653e-07	0.0001717	786	413920552	AFW60484.1	582	1.04069e-71	win1 [Zea mays]	391417126	BT085683.2	223	1.6581e-111	Zea mays full-length cDNA clone ZM_BFc0047I16 mRNA, complete cds	--	--	--	--	P28814	496	3.85892e-61	Barwin OS=Hordeum vulgare PE=1 SV=1	PF00967	Barwin family	GO:0042742//GO:0050832	defense response to bacterium//defense response to fungus	--	--	--	--	--	--
comp106667_c0	118.674	0.720019	7.3648	3.0468e-28	3.8729e-25	2002	--	--	--	--	--	--	--	--	--	--	--	--	--	--	--	--	--	--	--	--	--	--	--	--	--	--	--	--
comp106692_c0	438.505	974.745	-1.1524	6.1137e-45	1.6283e-41	968	246217	AAB21531.1	382	3.49501e-42	thionin [Hordeum vulgare=barley, ssp. vulgare, leaf, cv. Carina, Peptide, 137 aa]	--	--	--	--	--	--	--	--	--	P08772	378	8.95729e-43	Leaf-specific thionin DB4 OS=Hordeum vulgare GN=THI1.3 PE=2 SV=2	PF00321	Plant thionin	GO:0006952	defense response	--	--	--	--	--	--
comp106934_c0	36.8712	4.82837	2.9329	1.1239e-07	2.7451e-05	1961	218193871	EEC76298.1	141	2.6493e-07	hypothetical protein OsI_13816 [Oryza sativa Indica Group]	--	--	--	--	--	--	--	--	--	Q9STL4	124	7.5486e-06	KDEL-tailed cysteine endopeptidase CEP2 OS=Arabidopsis thaliana GN=CEP2 PE=2 SV=1	--	--	--	--	--	--	--	--	--	--
comp107148_c0	122.393	21.9788	2.4773	8.57e-19	6.1451e-16	995	--	--	--	--	--	--	--	--	--	--	--	--	--	--	--	--	--	--	--	--	--	--	--	--	--	--	--	--
comp107198_c0	0.738951	21.9974	-4.8957	1.6821e-06	0.00032219	1950	326526773	BAK00775.1	142	1.16834e-06	predicted protein [Hordeum vulgare subsp. vulgare]	--	--	--	--	--	--	--	--	--	Q9C7S5	128	3.87233e-06	Tyrosine-sulfated glycopeptide receptor 1 OS=Arabidopsis thaliana GN=PSYR1 PE=2 SV=1	PF00560	Leucine Rich Repeat	--	--	GO:0005515	protein binding	--	--	KOG0619	FOG: Leucine rich repeat
comp107321_c0	45.8318	9.0642	2.3381	1.5959e-07	3.7503e-05	3706	115434480	NP_001041998.1	202	2.53547e-13	Os01g0143500 [Oryza sativa Japonica Group]	--	--	--	--	--	--	--	--	--	--	--	--	--	--	--	--	--	--	--	--	--	--	--
comp107520_c0	154.384	47.6594	1.6957	4.6497e-15	2.681e-12	1374	413947865	AFW80514.1	190	3.02206e-13	hypothetical protein ZEAMMB73_991450 [Zea mays]	357127766	XM_003565501.1	100	6.99956e-43	PREDICTED: Brachypodium distachyon isoflavone reductase homolog A622-like (LOC100845780), mRNA	--	--	--	--	E1U332	591	1.7137e-70	Isoflavone reductase-like protein OS=Olea europaea PE=1 SV=1	PF01113//PF01118//PF04321//PF00106//PF01370	Dihydrodipicolinate reductase, N-terminus//Semialdehyde dehydrogenase, NAD binding domain//RmlD substrate binding domain//short chain dehydrogenase//NAD dependent epimerase/dehydratase family	GO:0055114//GO:0009225//GO:0009085//GO:0030639//GO:0009089//GO:0045226//GO:0044237//GO:0019872//GO:0008152//GO:0009117	oxidation-reduction process//nucleotide-sugar metabolic process//lysine biosynthetic process//polyketide biosynthetic process//lysine biosynthetic process via diaminopimelate//extracellular polysaccharide biosynthetic process//cellular metabolic process//streptomycin biosynthetic process//metabolic process//nucleotide metabolic process	GO:0003824//GO:0008831//GO:0016620//GO:0008839//GO:0050662//GO:0051287//GO:0016491	catalytic activity//dTDP-4-dehydrorhamnose reductase activity//oxidoreductase activity, acting on the aldehyde or oxo group of donors, NAD or NADP as acceptor//4-hydroxy-tetrahydrodipicolinate reductase//coenzyme binding//NAD binding//oxidoreductase activity	--	--	--	--
comp107552_c0	791.111	2034.92	-1.363	6.9462e-120	5.55e-116	608	246215	AAB21529.1	422	1.39611e-49	thionin [Hordeum jubatum, Peptide, 137 aa]	--	--	--	--	--	--	--	--	--	P08772	403	7.34158e-48	Leaf-specific thionin DB4 OS=Hordeum vulgare GN=THI1.3 PE=2 SV=2	PF00321	Plant thionin	GO:0006952	defense response	--	--	--	--	--	--
comp107808_c0	40.7347	11.6834	1.8018	2.7341e-05	0.0035562	1209	--	--	--	--	--	--	--	--	--	--	--	--	--	--	--	--	--	--	PF14862//PF08095	Big defensin//Hefutoxin family	GO:0050830//GO:0050829//GO:0009405	defense response to Gram-positive bacterium//defense response to Gram-negative bacterium//pathogenesis	--	--	GO:0005576	extracellular region	--	--
comp107999_c0	16.174	60.4058	-1.901	2.9585e-07	6.5663e-05	806	--	--	--	--	--	--	--	--	--	--	--	--	--	--	--	--	--	--	--	--	--	--	--	--	--	--	--	--
comp108028_c1	1.84943	29.0511	-3.9734	1.6729e-07	3.9148e-05	1483	--	--	--	--	--	22779532	AC099042.9	50	4.71934e-15	Oryza sativa chromosome 10 BAC OSJNBa0041L14 genomic sequence, complete sequence	--	--	--	--	--	--	--	--	--	--	--	--	--	--	--	--	--	--
comp108125_c0	131.274	334.128	-1.3478	9.1284e-21	7.5081e-18	1103	15528806	BAB64701.1	697	5.86909e-87	bHLH transcription factor-like [Oryza sativa Japonica Group]	116634215	CT833598.1	247	1.07318e-124	Oryza sativa (indica cultivar-group) cDNA clone:OSIGCSA042K05, full insert sequence	--	--	--	--	Q9M1K1	279	4.92166e-27	Transcription factor ORG2 OS=Arabidopsis thaliana GN=ORG2 PE=1 SV=1	PF00010	Helix-loop-helix DNA-binding domain	--	--	GO:0005488//GO:0046983	binding//protein dimerization activity	GO:0005634	nucleus	--	--
comp108157_c0	27.6696	0.550603	5.6511	3.7604e-08	9.8136e-06	1892	--	--	--	--	--	--	--	--	--	--	--	--	--	--	--	--	--	--	--	--	--	--	--	--	--	--	--	--
comp108192_c0	0	19.6815	-5.2988	4.7947e-06	0.00081018	5260	77555174	ABA97970.1	372	6.61064e-33	retrotransposon protein, putative, unclassified, expressed [Oryza sativa Japonica Group]	46849609	AP005471.2	35	3.70834e-06	Oryza sativa Japonica Group genomic DNA, chromosome 6, BAC clone:OSJNBa0062E01	--	--	--	--	Q05654	79	4.87792e-06	Retrotransposable element Tf2 155 kDa protein type 1 OS=Schizosaccharomyces pombe (strain 972 / ATCC 24843) GN=Tf2-1 PE=2 SV=1	PF00665//PF02160//PF02023//PF00078//PF09668	Integrase core domain//Cauliflower mosaic virus peptidase (A3)//SCAN domain//Reverse transcriptase (RNA-dependent DNA polymerase)//Aspartyl protease	GO:0006278//GO:0015074//GO:0006508//GO:0006355	RNA-dependent DNA replication//DNA integration//proteolysis//regulation of transcription, DNA-dependent	GO:0003964//GO:0003723//GO:0003700//GO:0004190	RNA-directed DNA polymerase activity//RNA binding//sequence-specific DNA binding transcription factor activity//aspartic-type endopeptidase activity	GO:0005667//GO:0005634	transcription factor complex//nucleus	KOG0017	FOG: Transposon-encoded proteins with TYA, reverse transcriptase, integrase domains in various combinations
comp108211_c0	12.3741	61.3855	-2.3106	4.4293e-09	1.3377e-06	1608	--	--	--	--	--	--	--	--	--	--	--	--	--	--	--	--	--	--	--	--	--	--	--	--	--	--	--	--
comp108385_c0	51.6034	117.658	-1.1891	5.3526e-07	0.00011171	2636	38346471	CAE03710.2	905	2.54718e-111	OSJNBa0021F22.4 [Oryza sativa Japonica Group]	32489421	AL662960.3	167	7.72392e-80	Oryza sativa genomic DNA, chromosome 4, BAC clone: OSJNBa0021F22, complete sequence	--	--	--	--	P08688	122	8.63117e-06	Albumin-2 OS=Pisum sativum PE=2 SV=1	PF02917	Pertussis toxin, subunit 1	GO:0009405	pathogenesis	GO:0003950	NAD+ ADP-ribosyltransferase activity	GO:0005576	extracellular region	--	--
comp108674_c0	1.04931	18.2474	-4.1202	2.7501e-05	0.0035688	1505	115461156	NP_001054178.1	466	1.69485e-49	Os04g0665600 [Oryza sativa Japonica Group]	--	--	--	--	--	--	--	--	--	Q8GUN5	221	5.0329e-18	Protein PHR1-LIKE 1 OS=Arabidopsis thaliana GN=PHL1 PE=1 SV=1	PF00249	Myb-like DNA-binding domain	--	--	GO:0003682	chromatin binding	GO:0000785	chromatin	--	--
comp108689_c0	11.3536	58.9171	-2.3755	5.0437e-09	1.5005e-06	1236	242094330	XP_002437655.1	697	2.64511e-86	hypothetical protein SORBIDRAFT_10g031310 [Sorghum bicolor]	242094329	XM_002437610.1	346	1.11487e-179	Sorghum bicolor hypothetical protein, mRNA	--	--	--	--	Q93XY5	226	1.0169e-19	Tetraspanin-18 OS=Arabidopsis thaliana GN=At2g20230 PE=2 SV=1	PF08492//PF00335	SRP72 RNA-binding domain//Tetraspanin family	GO:0006614	SRP-dependent cotranslational protein targeting to membrane	GO:0008312	7S RNA binding	GO:0016021//GO:0048500	integral to membrane//signal recognition particle	--	--
comp108696_c0	24.0245	74.1247	-1.6254	3.7992e-07	8.2361e-05	1395	242034749	XP_002464769.1	194	1.73115e-14	hypothetical protein SORBIDRAFT_01g026510 [Sorghum bicolor]	116639229	CT835767.1	107	9.13157e-47	Oryza sativa (indica cultivar-group) cDNA clone:OSIGCRN104L21, full insert sequence	--	--	--	--	--	--	--	--	--	--	--	--	--	--	--	--	--	--
comp108775_c0	22.7843	77.3195	-1.7628	3.7725e-08	9.8136e-06	1931	242058799	XP_002458545.1	791	0	hypothetical protein SORBIDRAFT_03g035510 [Sorghum bicolor]	242058798	XM_002458500.1	340	3.80862e-176	Sorghum bicolor hypothetical protein, mRNA	--	--	--	--	Q9URY7	383	6.75662e-39	Putative formamidase C869.04 OS=Schizosaccharomyces pombe (strain 972 / ATCC 24843) GN=SPAC869.04 PE=2 SV=1	PF03069	Acetamidase/Formamidase family	GO:0006807//GO:0008152	nitrogen compound metabolic process//metabolic process	GO:0016811	hydrolase activity, acting on carbon-nitrogen (but not peptide) bonds, in linear amides	GO:0005773	vacuole	--	--
comp108870_c0	4452.35	9145.44	-1.0385	0	0	4045	18542933	AAK00423.2	3550	0	Putative maize transposon MuDR mudrA-like protein [Oryza sativa Japonica Group]	242034880	XM_002464790.1	1276	0	Sorghum bicolor hypothetical protein, mRNA	--	--	--	--	Q10N03	226	5.84476e-20	Metallothionein-like protein 1B OS=Oryza sativa subsp. japonica GN=MT1B PE=2 SV=1	PF04434//PF02068//PF00131//PF01439//PF00564//PF00872	SWIM zinc finger//Plant PEC family metallothionein//Metallothionein//Metallothionein//PB1 domain//Transposase, Mutator family	GO:0006313	transposition, DNA-mediated	GO:0005515//GO:0003676//GO:0046872//GO:0003677//GO:0004803//GO:0008270	protein binding//nucleic acid binding//metal ion binding//DNA binding//transposase activity//zinc ion binding	--	--	--	--
comp108939_c0	65.694	15.4169	2.0912	4.4485e-09	1.3377e-06	890	--	--	--	--	--	--	--	--	--	--	--	--	--	--	--	--	--	--	PF01763	Herpesvirus UL6 like	GO:0006323	DNA packaging	--	--	--	--	--	--
comp109042_c0	125.049	51.3331	1.2845	7.9649e-09	2.2963e-06	724	162461114	NP_001105003.1	1185	2.49962e-154	lipoxygenase [Zea mays]	242059518	XM_002458860.1	439	0	Sorghum bicolor hypothetical protein, mRNA	K15718	LOX1_5	linoleate 9S-lipoxygenase	http://www.genome.jp/dbget-bin/www_bget?ko:K15718	P29114	1050	1.6711e-135	Linoleate 9S-lipoxygenase 1 OS=Hordeum vulgare GN=LOX1.1 PE=1 SV=2	PF00305	Lipoxygenase	GO:0009611//GO:0009816//GO:0031408//GO:0055114//GO:0048364//GO:0009737//GO:0009753	response to wounding//defense response to bacterium, incompatible interaction//oxylipin biosynthetic process//oxidation-reduction process//root development//response to abscisic acid stimulus//response to jasmonic acid stimulus	GO:0046872//GO:0016165//GO:0016702//GO:0005506	metal ion binding//linoleate 13S-lipoxygenase activity//oxidoreductase activity, acting on single donors with incorporation of molecular oxygen, incorporation of two atoms of oxygen//iron ion binding	GO:0009507	chloroplast	--	--
comp109053_c0	209.477	100.521	1.0593	1.2395e-10	4.6218e-08	1088	357127229	XP_003565286.1	158	5.65001e-10	PREDICTED: Bowman-Birk type trypsin inhibitor-like [Brachypodium distachyon]	--	--	--	--	--	--	--	--	--	P07679	165	4.85116e-13	Bowman-Birk type trypsin inhibitor TI1 OS=Coix lachryma-jobi PE=1 SV=1	PF00228	Bowman-Birk serine protease inhibitor family	--	--	GO:0004867	serine-type endopeptidase inhibitor activity	GO:0005576	extracellular region	--	--
comp109125_c0	23.3143	0.0847082	8.1045	2.2814e-06	0.00041836	2780	297724723	NP_001174725.1	834	1.34925e-100	Os06g0287700 [Oryza sativa Japonica Group]	242095533	XM_002438212.1	152	1.77703e-71	Sorghum bicolor hypothetical protein, mRNA	--	--	--	--	Q9M667	277	1.3092e-23	Disease resistance protein RPP13 OS=Arabidopsis thaliana GN=RPP13 PE=2 SV=2	PF03029//PF03193//PF00005//PF01637//PF03553//PF00931	Conserved hypothetical ATP binding protein//Protein of unknown function, DUF258//ABC transporter//Archaeal ATPase//Na+/H+ antiporter family//NB-ARC domain	--	--	GO:0005525//GO:0000166//GO:0005524//GO:0043531//GO:0016887//GO:0003924	GTP binding//nucleotide binding//ATP binding//ADP binding//ATPase activity//GTPase activity	GO:0016021	integral to membrane	--	--
comp109273_c1	6.45063	42.1673	-2.7086	9.7638e-08	2.4057e-05	3382	125547227	EAY93049.1	467	7.27602e-48	hypothetical protein OsI_14849 [Oryza sativa Indica Group]	32479962	AL606590.3	95	1.0518e-39	Oryza sativa genomic DNA, chromosome 4, BAC clone: OSJNBa0052O21, complete sequence	--	--	--	--	--	--	--	--	PF08638	Mediator complex subunit MED14	GO:0006357	regulation of transcription from RNA polymerase II promoter	GO:0001104	RNA polymerase II transcription cofactor activity	GO:0016592	mediator complex	--	--
comp109339_c0	156.794	48.24	1.7006	2.5211e-15	1.5327e-12	1052	242074174	XP_002447023.1	530	2.36458e-63	hypothetical protein SORBIDRAFT_06g027090 [Sorghum bicolor]	242074173	XM_002446978.1	233	6.1947e-117	Sorghum bicolor hypothetical protein, mRNA	--	--	--	--	Q67A25	198	1.35897e-16	S-norcoclaurine synthase OS=Thalictrum flavum subsp. glaucum PE=1 SV=1	PF00407	Pathogenesis-related protein Bet v I family	GO:0009607//GO:0006952	response to biotic stimulus//defense response	--	--	--	--	--	--
comp109356_c0	2.94431	24.5666	-3.0607	1.4808e-05	0.0020914	3077	9757674	BAB08193.1	1818	0	unnamed protein product [Oryza sativa Japonica Group]	--	--	--	--	--	--	--	--	--	P11369	323	6.84902e-29	Retrovirus-related Pol polyprotein LINE-1 OS=Mus musculus GN=Pol PE=1 SV=2	PF00078//PF09453	Reverse transcriptase (RNA-dependent DNA polymerase)//HIRA B motif	GO:0006355//GO:0016568//GO:0006278	regulation of transcription, DNA-dependent//chromatin modification//RNA-dependent DNA replication	GO:0003964//GO:0003723//GO:0003682	RNA-directed DNA polymerase activity//RNA binding//chromatin binding	GO:0005634//GO:0000785	nucleus//chromatin	KOG1075	FOG: Reverse transcriptase
comp109433_c0	0.246317	22.1093	-6.488	1.3305e-06	0.0002611	1464	--	--	--	--	--	--	--	--	--	--	--	--	--	--	--	--	--	--	--	--	--	--	--	--	--	--	--	--
comp109441_c0	409.993	149.637	1.4541	2.2691e-30	3.43e-27	1048	6996619	AAF34811.1	977	6.05242e-130	oxalate oxidase [Triticum aestivum]	326502965	AK367908.1	324	1.59842e-167	Hordeum vulgare subsp. vulgare mRNA for predicted protein, complete cds, clone: NIASHv2064I22	--	--	--	--	Q6YZZ7	916	8.95307e-122	Germin-like protein 8-3 OS=Oryza sativa subsp. japonica GN=GER2 PE=2 SV=1	PF00190//PF08720	Cupin//Influenza C hemagglutinin stalk	GO:0019064//GO:0007165	viral entry into host cell via membrane fusion with the plasma membrane//signal transduction	GO:0046789//GO:0030145//GO:0045735	host cell surface receptor binding//manganese ion binding//nutrient reservoir activity	GO:0048046//GO:0019031//GO:0009986	apoplast//viral envelope//cell surface	--	--
comp109529_c0	38.0523	6.14134	2.6314	3.3783e-07	7.4098e-05	2726	215769267	BAH01496.1	270	2.36059e-22	unnamed protein product [Oryza sativa Japonica Group]	49457878	AC120984.3	41	8.82318e-10	Oryza sativa (japonica cultivar-group) chromosome 11 BAC clone OSJNBb0026G02, complete sequence	--	--	--	--	Q9T0J1	87	3.87076e-47	Cysteine-rich receptor-like protein kinase 26 OS=Arabidopsis thaliana GN=CRK26 PE=2 SV=1	PF07714//PF00069//PF00635	Protein tyrosine kinase//Protein kinase domain//MSP (Major sperm protein) domain	GO:0006468	protein phosphorylation	GO:0005524//GO:0000166//GO:0005198//GO:0004672	ATP binding//nucleotide binding//structural molecule activity//protein kinase activity	--	--	--	--
comp109551_c1	0.57474	58.0094	-6.6572	5.9512e-15	3.3621e-12	1119	--	--	--	--	--	--	--	--	--	--	--	--	--	--	--	--	--	--	--	--	--	--	--	--	--	--	--	--
comp109768_c0	62.8293	183.98	-1.55	1.1315e-14	6.2042e-12	1927	13872914	BAB44020.1	1947	0	membrane transporter-like [Oryza sativa Japonica Group]	242054146	XM_002456174.1	631	0	Sorghum bicolor hypothetical protein, mRNA	--	--	--	--	Q9LPV5	1458	0	High affinity nitrate transporter 2.5 OS=Arabidopsis thaliana GN=NRT2.5 PE=2 SV=1	PF07690	Major Facilitator Superfamily	GO:0055085	transmembrane transport	--	--	GO:0005886//GO:0016021	plasma membrane//integral to membrane	--	--
comp109958_c1	11.2087	101.183	-3.1743	3.8029e-19	2.7986e-16	1714	326505242	BAK03008.1	409	6.06953e-40	predicted protein [Hordeum vulgare subsp. vulgare]	--	--	--	--	--	--	--	--	--	--	--	--	--	--	--	--	--	--	--	--	--	--	--
comp109962_c0	61.6995	6.9664	3.1468	1.3339e-12	6.3225e-10	2238	--	--	--	--	--	--	--	--	--	--	--	--	--	--	--	--	--	--	--	--	--	--	--	--	--	--	--	--
comp110368_c0	109.873	52.9523	1.0531	3.5133e-06	0.00061523	941	125537087	EAY83575.1	464	4.82308e-54	hypothetical protein OsI_38785 [Oryza sativa Indica Group]	242389763	FP100794.1	123	7.77312e-56	Phyllostachys edulis cDNA clone: bphyst007j19, full insert sequence	--	--	--	--	--	--	--	--	--	--	--	--	--	--	GO:0016023	cytoplasmic membrane-bounded vesicle	--	--
comp110445_c1	11.9472	51.5148	-2.1083	3.9187e-07	8.4622e-05	1237	--	--	--	--	--	--	--	--	--	--	--	--	--	--	--	--	--	--	--	--	--	--	--	--	--	--	--	--
comp110671_c0	42.2955	113.174	-1.42	1.4674e-08	4.1035e-06	1854	115485731	NP_001068009.1	1933	0	Os11g0530600 [Oryza sativa Japonica Group]	226505455	NM_001148774.1	773	0	Zea mays chalcone synthase (c2), mRNA gi|223945184|gb|BT061979.1| Zea mays full-length cDNA clone ZM_BFb0203A11 mRNA, complete cds	K00660	CHS	chalcone synthase	http://www.genome.jp/dbget-bin/www_bget?ko:K00660	Q2R3A1	1933	0	Chalcone synthase 1 OS=Oryza sativa subsp. japonica GN=CHS1 PE=2 SV=1	PF08545//PF08392//PF02797//PF00195//PF08541	3-Oxoacyl-[acyl-carrier-protein (ACP)] synthase III//FAE1/Type III polyketide synthase-like protein//Chalcone and stilbene synthases, C-terminal domain//Chalcone and stilbene synthases, N-terminal domain//3-Oxoacyl-[acyl-carrier-protein (ACP)] synthase III C terminal	GO:0009629//GO:0009058//GO:0009926//GO:0009611//GO:0042967//GO:0031540//GO:0009753//GO:0008610//GO:0006633//GO:0010224//GO:0009715//GO:0009813//GO:0006979	response to gravity//biosynthetic process//auxin polar transport//response to wounding//acyl-carrier-protein biosynthetic process//regulation of anthocyanin biosynthetic process//response to jasmonic acid stimulus//lipid biosynthetic process//fatty acid biosynthetic process//response to UV-B//chalcone biosynthetic process//flavonoid biosynthetic process//response to oxidative stress	GO:0016746//GO:0016210//GO:0016747//GO:0004315	transferase activity, transferring acyl groups//naringenin-chalcone synthase activity//transferase activity, transferring acyl groups other than amino-acyl groups//3-oxoacyl-[acyl-carrier-protein] synthase activity	GO:0005634//GO:0005783//GO:0016020//GO:0005835//GO:0009705	nucleus//endoplasmic reticulum//membrane//fatty acid synthase complex//plant-type vacuole membrane	--	--
comp110695_c0	5.99371	94.0959	-3.9726	4.6699e-21	3.8983e-18	4170	242068269	XP_002449411.1	1812	0	hypothetical protein SORBIDRAFT_05g009983 [Sorghum bicolor]	--	--	--	--	--	--	--	--	--	Q9SZL8	725	3.22199e-79	Protein FAR1-RELATED SEQUENCE 5 OS=Arabidopsis thaliana GN=FRS5 PE=2 SV=1	PF04434//PF00872//PF01114	SWIM zinc finger//Transposase, Mutator family//Colipase, N-terminal domain	GO:0007586//GO:0006313//GO:0016042	digestion//transposition, DNA-mediated//lipid catabolic process	GO:0008270//GO:0003677//GO:0004803//GO:0008047	zinc ion binding//DNA binding//transposase activity//enzyme activator activity	GO:0005576	extracellular region	--	--
comp110699_c0	0.28737	22.8462	-6.3129	8.2603e-07	0.00016619	1750	--	--	--	--	--	--	--	--	--	--	--	--	--	--	--	--	--	--	--	--	--	--	--	--	--	--	--	--
comp110742_c0	75.9293	186.445	-1.296	1.3159e-11	5.7053e-09	2463	242092196	XP_002436588.1	1421	0	hypothetical protein SORBIDRAFT_10g005170 [Sorghum bicolor]	195650308	EU972504.1	487	0	Zea mays clone 382385 mRNA sequence	--	--	--	--	Q39224	469	2.67893e-50	Protein SRG1 OS=Arabidopsis thaliana GN=SRG1 PE=2 SV=1	PF04272//PF13640//PF03171	Phospholamban//2OG-Fe(II) oxygenase superfamily//2OG-Fe(II) oxygenase superfamily	GO:0006810//GO:0006816//GO:0055114	transport//calcium ion transport//oxidation-reduction process	GO:0016491//GO:0005246//GO:0016706//GO:0042030	oxidoreductase activity//calcium channel regulator activity//oxidoreductase activity, acting on paired donors, with incorporation or reduction of molecular oxygen, 2-oxoglutarate as one donor, and incorporation of one atom each of oxygen into both donors//ATPase inhibitor activity	GO:0016020	membrane	--	--
comp110884_c0	14.286	57.1941	-2.0013	2.4076e-07	5.4963e-05	3468	110289306	AAP54387.2	2032	0	hAT family dimerisation domain containing protein [Oryza sativa Japonica Group]	46806643	AP005884.3	404	0	Oryza sativa Japonica Group genomic DNA, chromosome 9, PAC clone:P0598D02	--	--	--	--	P08770	796	4.5112e-89	Putative AC transposase OS=Zea mays PE=2 SV=2	PF02892//PF05699	BED zinc finger//hAT family C-terminal dimerisation region	--	--	GO:0003676//GO:0003677//GO:0046983	nucleic acid binding//DNA binding//protein dimerization activity	--	--	KOG1121	Tam3-transposase (Ac family)
comp110900_c0	81.7255	0.169416	8.9141	2.7479e-17	1.8517e-14	890	--	--	--	--	--	--	--	--	--	--	--	--	--	--	--	--	--	--	--	--	--	--	--	--	--	--	--	--
comp110928_c0	11.0428	96.0925	-3.1213	5.2941e-18	3.7481e-15	1730	242053639	XP_002455965.1	1615	0	hypothetical protein SORBIDRAFT_03g028140 [Sorghum bicolor]	242053638	XM_002455920.1	657	0	Sorghum bicolor hypothetical protein, mRNA	--	--	--	--	A7PZL3	866	1.92553e-107	Probable polygalacturonase OS=Vitis vinifera GN=GSVIVT00026920001 PE=1 SV=1	PF02384//PF00295	N-6 DNA Methylase//Glycosyl hydrolases family 28	GO:0005985//GO:0005975//GO:0006306//GO:0005982	sucrose metabolic process//carbohydrate metabolic process//DNA methylation//starch metabolic process	GO:0008170//GO:0004650//GO:0003677	N-methyltransferase activity//polygalacturonase activity//DNA binding	GO:0005576	extracellular region	--	--
comp110929_c0	129.334	57.0277	1.1814	3.7037e-08	9.7712e-06	770	242077326	XP_002448599.1	357	6.0828e-40	hypothetical protein SORBIDRAFT_06g029880 [Sorghum bicolor]	242077329	XM_002448556.1	181	3.61372e-88	Sorghum bicolor hypothetical protein, mRNA	--	--	--	--	--	--	--	--	--	--	--	--	--	--	--	--	--	--
comp111044_c0	203.446	530.025	-1.3814	3.4865e-33	5.5714e-30	1947	194689226	ACF78697.1	1387	0	unknown [Zea mays]	194689225	BT033692.1	615	0	Zea mays full-length cDNA clone ZM_BFc0117C02 mRNA, complete cds	--	--	--	--	Q7G764	960	8.6223e-123	Probable NAD(P)H-dependent oxidoreductase 1 OS=Oryza sativa subsp. japonica GN=Os10g0113000 PE=1 SV=1	--	--	GO:0006826//GO:0055114	iron ion transport//oxidation-reduction process	GO:0016491	oxidoreductase activity	--	--	KOG1577	Aldo/keto reductase family proteins
comp111126_c0	173.885	16.3487	3.4109	7.3712e-35	1.2884e-31	1391	242086150	XP_002443500.1	915	2.59242e-117	hypothetical protein SORBIDRAFT_08g020670 [Sorghum bicolor]	--	--	--	--	--	--	--	--	--	Q70KG3	423	2.38803e-45	Protein RAFTIN 1B OS=Triticum aestivum GN=RAFTIN1B PE=1 SV=1	--	--	--	--	--	--	--	--	--	--
comp111710_c0	0.0821057	19.9039	-7.9214	1.2255e-05	0.0017942	3607	242044068	XP_002459905.1	165	1.38081e-10	hypothetical protein SORBIDRAFT_02g014260 [Sorghum bicolor]	--	--	--	--	--	--	--	--	--	Q9XET4	159	1.78593e-10	40S ribosomal protein S7 OS=Secale cereale GN=RPS7 PE=2 SV=1	PF01802	Herpesvirus VP23 like capsid protein	GO:0042254//GO:0006412	ribosome biogenesis//translation	GO:0005198//GO:0003735	structural molecule activity//structural constituent of ribosome	GO:0005840//GO:0019028	ribosome//viral capsid	KOG3320	40S ribosomal protein S7
comp111799_c0	22.3705	2.24477	3.317	1.2564e-05	0.0018252	2754	297728461	NP_001176594.1	1516	0	Os11g0549665 [Oryza sativa Japonica Group]	297728460	NM_001189665.1	349	0	Oryza sativa Japonica Group Os11g0549665 (Os11g0549665) mRNA, complete cds	--	--	--	--	--	--	--	--	--	--	--	--	--	--	--	--	--	--
comp111902_c0	37.3991	4.70215	2.9916	6.8899e-08	1.7358e-05	1655	242064226	XP_002453402.1	420	1.03804e-153	hypothetical protein SORBIDRAFT_04g005380 [Sorghum bicolor]	242064225	XM_002453357.1	424	0	Sorghum bicolor hypothetical protein, mRNA	--	--	--	--	Q6ETL2	274	2.06983e-134	Tubby-like protein 4 OS=Oryza sativa subsp. japonica GN=TULP4 PE=2 SV=2	PF11593//PF12515	Mediator complex subunit 3 fungal//Ca2+-ATPase N terminal autoinhibitory domain	GO:0006357	regulation of transcription from RNA polymerase II promoter	GO:0001104//GO:0005516	RNA polymerase II transcription cofactor activity//calmodulin binding	GO:0016592	mediator complex	KOG2502	Tub family proteins
comp111928_c0	1.43192	35.5935	-4.6356	1.6289e-09	5.3278e-07	1256	--	--	--	--	--	--	--	--	--	--	--	--	--	--	--	--	--	--	--	--	--	--	--	--	--	--	--	--
comp111956_c0	21.7289	79.0077	-1.8624	7.4706e-09	2.1649e-06	3453	115451777	NP_001049489.1	293	1.51116e-24	Os03g0235900 [Oryza sativa Japonica Group]	357113237	XM_003558363.1	424	0	PREDICTED: Brachypodium distachyon peptide transporter PTR2-like (LOC100832806), mRNA	--	--	--	--	Q93Z20	203	8.47406e-15	Probable peptide/nitrate transporter At1g62200 OS=Arabidopsis thaliana GN=At1g62200 PE=2 SV=1	PF02326//PF00854	Plant ATP synthase F0//POT family	GO:0006810//GO:0015992//GO:0015986	transport//proton transport//ATP synthesis coupled proton transport	GO:0005215//GO:0015078	transporter activity//hydrogen ion transmembrane transporter activity	GO:0016020//GO:0000276	membrane//mitochondrial proton-transporting ATP synthase complex, coupling factor F(o)	KOG1237	H+/oligopeptide symporter
comp111993_c0	192.746	92.9503	1.0522	8.2876e-10	2.8613e-07	1608	226494275	NP_001148461.1	1433	0	lichenase-2 precursor [Zea mays]	226494274	NM_001154989.1	629	0	Zea mays lichenase-2 (LOC100282076), mRNA gi|195619487|gb|EU959456.1| Zea mays clone 218214 lichenase-2 precursor, mRNA, complete cds	--	--	--	--	P12257	1262	6.35702e-170	Lichenase-2 (Fragment) OS=Hordeum vulgare PE=1 SV=1	PF00332	Glycosyl hydrolases family 17	GO:0009817//GO:0005975//GO:0009409//GO:0009617//GO:0009651	defense response to fungus, incompatible interaction//carbohydrate metabolic process//response to cold//response to bacterium//response to salt stress	GO:0043169//GO:0004553	cation binding//hydrolase activity, hydrolyzing O-glycosyl compounds	GO:0048046//GO:0005618//GO:0005773//GO:0005886	apoplast//cell wall//vacuole//plasma membrane	--	--
comp112117_c0	19.5822	55.976	-1.5153	2.8174e-05	0.0036393	4552	242080795	XP_002445166.1	325	3.63574e-29	hypothetical protein SORBIDRAFT_07g005140 [Sorghum bicolor]	53793342	AP005463.3	52	1.13683e-15	Oryza sativa Japonica Group genomic DNA, chromosome 6, PAC clone:P0712G01	--	--	--	--	Q6L8G0	293	2.59083e-26	Zinc transporter 5 OS=Oryza sativa subsp. japonica GN=ZIP5 PE=2 SV=1	PF02535	ZIP Zinc transporter	GO:0006829//GO:0030001//GO:0055085//GO:0071577	zinc ion transport//metal ion transport//transmembrane transport//zinc ion transmembrane transport	GO:0046873//GO:0005385	metal ion transmembrane transporter activity//zinc ion transmembrane transporter activity	GO:0016020//GO:0016021	membrane//integral to membrane	KOG1558	Fe2+/Zn2+ regulated transporter
comp112851_c0	45.8141	3.64245	3.6528	8.6634e-11	3.3649e-08	2872	242093650	XP_002437315.1	232	6.79197e-19	hypothetical protein SORBIDRAFT_10g024706 [Sorghum bicolor]	--	--	--	--	--	--	--	--	--	--	--	--	--	--	--	--	--	--	--	--	--	--	--
comp113096_c1	88.5961	271.255	-1.6143	4.1674e-22	3.6997e-19	1325	882246	AAA69027.1	816	5.72847e-104	carbonic anhydrase 2 [Urochloa panicoides]	882247	U19741.1	252	2.15059e-127	Urochloa panicoides carbonic anhydrase 1 mRNA, complete cds	--	--	--	--	P40880	771	3.43999e-97	Carbonic anhydrase, chloroplastic OS=Hordeum vulgare PE=2 SV=1	PF00484	Carbonic anhydrase	GO:0006807//GO:0006730	nitrogen compound metabolic process//one-carbon metabolic process	GO:0008270//GO:0004089	zinc ion binding//carbonate dehydratase activity	--	--	KOG1578	Predicted carbonic anhydrase involved in protection against oxidative damage
comp113157_c0	15.6822	0.338833	5.5324	3.478e-05	0.004401	2353	115473937	NP_001060567.1	1339	4.5153e-172	Os07g0665700 [Oryza sativa Japonica Group]	241983526	AK331466.1	49	2.7165e-14	Triticum aestivum cDNA, clone: WT007_J04, cultivar: Chinese Spring	--	--	--	--	--	--	--	--	PF00089	Trypsin	GO:0006508	proteolysis	GO:0004252	serine-type endopeptidase activity	--	--	--	--
comp113216_c1	611.956	304.907	1.0051	5.0515e-26	5.766e-23	916	242089221	XP_002440443.1	163	7.25661e-12	hypothetical protein SORBIDRAFT_09g001070 [Sorghum bicolor]	--	--	--	--	--	--	--	--	--	P83472	146	1.89975e-10	Chymotrypsin inhibitor OS=Lumbricus terrestris PE=1 SV=2	PF06444//PF00280	NADH dehydrogenase subunit 2 C-terminus//Potato inhibitor I family	GO:0015992//GO:0006744//GO:0009611//GO:0006120//GO:0006814//GO:0055114	proton transport//ubiquinone biosynthetic process//response to wounding//mitochondrial electron transport, NADH to ubiquinone//sodium ion transport//oxidation-reduction process	GO:0004867//GO:0008137	serine-type endopeptidase inhibitor activity//NADH dehydrogenase (ubiquinone) activity	--	--	--	--
comp113223_c0	37.3072	94.3543	-1.3386	7.8444e-07	0.00015896	1783	242051372	XP_002463430.1	1208	3.46681e-159	hypothetical protein SORBIDRAFT_02g043670 [Sorghum bicolor]	20387259	AB042551.1	478	0	Zea mays ZmNAS3 gene for nicotianamine synthase 3, complete cds	K05953	E2.5.1.43	nicotianamine synthase	http://www.genome.jp/dbget-bin/www_bget?ko:K05953	Q0D3F2	1160	3.64643e-153	Nicotianamine synthase 3 OS=Oryza sativa subsp. japonica GN=NAS3 PE=2 SV=1	PF03059//PF07527//PF03884	Nicotianamine synthase protein//Hairy Orange//Domain of unknown function (DUF329)	GO:0006355//GO:0006826//GO:0030418	regulation of transcription, DNA-dependent//iron ion transport//nicotianamine biosynthetic process	GO:0003677//GO:0008270//GO:0030410	DNA binding//zinc ion binding//nicotianamine synthase activity	--	--	--	--
comp113468_c0	127.463	63.025	1.0161	1.1961e-06	0.00023556	1593	55297584	BAD68930.1	1420	0	hydrolase-like [Oryza sativa Japonica Group]	357135648	XM_003569373.1	600	0	PREDICTED: Brachypodium distachyon epoxide hydrolase 3-like (LOC100846919), mRNA	--	--	--	--	Q0IIS3	163	8.49419e-11	Epoxide hydrolase 3 OS=Xenopus tropicalis GN=ephx3 PE=2 SV=1	PF00239//PF01738//PF02230//PF00326//PF05577//PF07819//PF06821	Resolvase, N terminal domain//Dienelactone hydrolase family//Phospholipase/Carboxylesterase//Prolyl oligopeptidase family//Serine carboxypeptidase S28//PGAP1-like protein//Serine hydrolase	GO:0006886//GO:0006505//GO:0008152//GO:0006310//GO:0006508	intracellular protein transport//GPI anchor metabolic process//metabolic process//DNA recombination//proteolysis	GO:0000150//GO:0008236//GO:0003677//GO:0016788//GO:0016787	recombinase activity//serine-type peptidase activity//DNA binding//hydrolase activity, acting on ester bonds//hydrolase activity	--	--	KOG4409	Predicted hydrolase/acyltransferase (alpha/beta hydrolase superfamily)
comp113528_c0	118.042	17.6561	2.7411	4.3681e-20	3.4409e-17	1913	357140256	XP_003571686.1	758	6.31693e-86	PREDICTED: LOW QUALITY PROTEIN: G-type lectin S-receptor-like serine/threonine-protein kinase At5g24080-like [Brachypodium distachyon]	357140255	XM_003571638.1	47	2.84728e-13	PREDICTED: Brachypodium distachyon G-type lectin S-receptor-like serine/threonine-protein kinase At5g24080-like (LOC100823382), mRNA	--	--	--	--	O64477	627	3.68779e-69	G-type lectin S-receptor-like serine/threonine-protein kinase At2g19130 OS=Arabidopsis thaliana GN=At2g19130 PE=2 SV=1	PF07714//PF05445//PF00069	Protein tyrosine kinase//Poxvirus serine/threonine protein kinase//Protein kinase domain	GO:0006468	protein phosphorylation	GO:0005524//GO:0004672	ATP binding//protein kinase activity	--	--	--	--
comp113565_c0	4.96862	42.111	-3.0833	1.2627e-08	3.5668e-06	5131	55297332	BAD69173.1	242	7.72624e-18	putative NBS-LRR class RGA [Oryza sativa Japonica Group]	--	--	--	--	--	--	--	--	--	Q7XBQ9	255	9.56819e-57	Disease resistance protein RGA2 OS=Solanum bulbocastanum GN=RGA2 PE=1 SV=1	PF00005//PF00004//PF00931//PF01637//PF00560	ABC transporter//ATPase family associated with various cellular activities (AAA)//NB-ARC domain//Archaeal ATPase//Leucine Rich Repeat	--	--	GO:0005515//GO:0016887//GO:0043531//GO:0005524	protein binding//ATPase activity//ADP binding//ATP binding	--	--	--	--
comp113618_c0	0.328423	19.017	-5.8556	6.3727e-06	0.0010361	1457	293336516	NP_001169638.1	374	3.36352e-80	uncharacterized protein LOC100383519 precursor [Zea mays]	--	--	--	--	--	--	--	--	--	--	--	--	--	PF02724//PF04147	CDC45-like protein//Nop14-like family	GO:0006270	DNA replication initiation	--	--	GO:0032040	small-subunit processome	--	--
comp113762_c0	55.4291	12.5677	2.1409	4.5597e-08	1.1752e-05	1805	--	--	--	--	--	--	--	--	--	--	--	--	--	--	--	--	--	--	--	--	--	--	--	--	--	--	--	--
comp113805_c0	438.456	209.732	1.0639	9.491e-21	7.6932e-18	1293	242043134	XP_002459438.1	1089	2.89611e-144	hypothetical protein SORBIDRAFT_02g004660 [Sorghum bicolor]	226528999	NM_001153398.1	299	1.56495e-153	Zea mays xylanase inhibitor protein 1 (LOC100280478), mRNA gi|195604471|gb|EU951948.1| Zea mays clone 1063775 xylanase inhibitor protein 1 precursor, mRNA, complete cds	--	--	--	--	Q8L5C6	756	2.01122e-95	Xylanase inhibitor protein 1 OS=Triticum aestivum GN=XIPI PE=1 SV=2	PF01277//PF00704	Oleosin//Glycosyl hydrolases family 18	GO:0005975	carbohydrate metabolic process	GO:0004553//GO:0043169	hydrolase activity, hydrolyzing O-glycosyl compounds//cation binding	GO:0012511//GO:0016021	monolayer-surrounded lipid storage body//integral to membrane	KOG4701	Chitinase
comp113866_c2	23.3045	0.338833	6.1039	4.6515e-07	9.9297e-05	2379	--	--	--	--	--	--	--	--	--	--	--	--	--	--	--	--	--	--	PF08650	DASH complex subunit Dad4	GO:0008608	attachment of spindle microtubules to kinetochore	--	--	GO:0072686//GO:0042729	mitotic spindle//DASH complex	--	--
comp113879_c0	48.5051	15.0349	1.6898	1.1778e-05	0.0017551	1259	--	--	--	--	--	--	--	--	--	--	--	--	--	--	--	--	--	--	--	--	--	--	--	--	--	--	--	--
comp113912_c0	9.60924	38.5401	-2.0039	2.2025e-05	0.0029683	4566	242071655	XP_002451104.1	3907	0	hypothetical protein SORBIDRAFT_05g024180 [Sorghum bicolor]	357117054	XR_137786.1	45	8.87806e-12	PREDICTED: Brachypodium distachyon putative disease resistance protein At1g58400-like (LOC100840071), miscRNA	--	--	--	--	Q39214	144	1.48525e-07	Disease resistance protein RPM1 OS=Arabidopsis thaliana GN=RPM1 PE=1 SV=1	PF01278//PF00931//PF00560	Omptin family//NB-ARC domain//Leucine Rich Repeat	GO:0006508	proteolysis	GO:0005515//GO:0043531//GO:0004175	protein binding//ADP binding//endopeptidase activity	GO:0009279	cell outer membrane	--	--
comp113935_c0	36.3679	84.7043	-1.2198	1.4046e-05	0.002004	1563	242089329	XP_002440497.1	1272	5.33264e-171	hypothetical protein SORBIDRAFT_09g002000 [Sorghum bicolor]	242374286	FP101002.1	567	0	Phyllostachys edulis cDNA clone: bphyem113c08, full insert sequence	K02069	ABC.X2.P	putative ABC transport system permease protein	http://www.genome.jp/dbget-bin/www_bget?ko:K02069	Q5W7C1	1178	7.13775e-158	UPF0014 membrane protein STAR2 OS=Oryza sativa subsp. japonica GN=STAR2 PE=1 SV=1	PF10152	Predicted coiled-coil domain-containing protein (DUF2360)	GO:0010044	response to aluminum ion	--	--	GO:0071203//GO:0005886	WASH complex//plasma membrane	--	--
comp113965_c2	49.5549	110.426	-1.156	2.0834e-06	0.00038584	1971	242063086	XP_002452832.1	2249	0	hypothetical protein SORBIDRAFT_04g033320 [Sorghum bicolor]	242063085	XM_002452787.1	601	0	Sorghum bicolor hypothetical protein, mRNA	--	--	--	--	Q6H3Z3	2206	0	Iron-phytosiderophore transporter YSL15 OS=Oryza sativa subsp. japonica GN=YSL15 PE=2 SV=1	PF03169	OPT oligopeptide transporter protein	GO:0010043//GO:0009624//GO:0055085//GO:0010039//GO:0048316	response to zinc ion//response to nematode//transmembrane transport//response to iron ion//seed development	GO:0051980	iron-nicotianamine transmembrane transporter activity	GO:0005886	plasma membrane	--	--
comp114024_c0	62.0817	12.5207	2.3099	1.3888e-09	4.6512e-07	1462	242048044	XP_002461768.1	985	4.88742e-127	hypothetical protein SORBIDRAFT_02g007760 [Sorghum bicolor]	--	--	--	--	--	--	--	--	--	Q5U9T2	312	2.67022e-32	Horcolin OS=Hordeum vulgare PE=3 SV=1	--	--	--	--	--	--	--	--	--	--
comp114068_c0	5.33605	28.6737	-2.4259	3.6362e-05	0.0045702	2272	242083164	XP_002442007.1	1138	1.19588e-144	hypothetical protein SORBIDRAFT_08g006840 [Sorghum bicolor]	--	--	--	--	--	--	--	--	--	--	--	--	--	--	--	--	--	--	--	--	--	--	--
comp114073_c0	78.257	23.7234	1.7219	1.721e-08	4.7417e-06	2605	242062572	XP_002452575.1	2558	0	hypothetical protein SORBIDRAFT_04g028410 [Sorghum bicolor]	242062571	XM_002452530.1	291	8.9415e-149	Sorghum bicolor hypothetical protein, mRNA	--	--	--	--	Q43077	1652	0	Primary amine oxidase OS=Pisum sativum PE=1 SV=1	PF01179//PF02728//PF02727	Copper amine oxidase, enzyme domain//Copper amine oxidase, N3 domain//Copper amine oxidase, N2 domain	GO:0055114//GO:0009308	oxidation-reduction process//amine metabolic process	GO:0048038//GO:0008131//GO:0005507	quinone binding//primary amine oxidase activity//copper ion binding	GO:0005618	cell wall	KOG1186	Copper amine oxidase
comp114108_c0	4.10528	28.6737	-2.8042	7.5283e-06	0.0011827	6988	242071311	XP_002450932.1	343	0	hypothetical protein SORBIDRAFT_05g021390 [Sorghum bicolor]	--	--	--	--	--	--	--	--	--	P08548	58	2.75277e-32	LINE-1 reverse transcriptase homolog OS=Nycticebus coucang PE=1 SV=1	PF06645//PF00078//PF00098	Microsomal signal peptidase 12 kDa subunit (SPC12)//Reverse transcriptase (RNA-dependent DNA polymerase)//Zinc knuckle	GO:0006278//GO:0006465	RNA-dependent DNA replication//signal peptide processing	GO:0003964//GO:0008270//GO:0003723//GO:0003676//GO:0008233	RNA-directed DNA polymerase activity//zinc ion binding//RNA binding//nucleic acid binding//peptidase activity	GO:0005787//GO:0016021	signal peptidase complex//integral to membrane	KOG1075	FOG: Reverse transcriptase
comp114125_c0	223.609	511.605	-1.1941	9.4884e-26	1.0614e-22	1374	194695180	ACF81674.1	1488	0	unknown [Zea mays]	242062495	XM_002452492.1	668	0	Sorghum bicolor hypothetical protein, mRNA	--	--	--	--	Q9XEE2	995	9.8307e-131	Annexin D2 OS=Arabidopsis thaliana GN=ANN2 PE=2 SV=1	PF00191	Annexin	GO:0009651//GO:0009408//GO:0009414//GO:0009409//GO:0009639	response to salt stress//response to heat//response to water deprivation//response to cold//response to red or far red light	GO:0005544//GO:0005509	calcium-dependent phospholipid binding//calcium ion binding	--	--	KOG0819	Annexin
comp114169_c0	4.84423	29.2319	-2.5932	1.4695e-05	0.002086	1632	--	--	--	--	--	--	--	--	--	--	--	--	--	--	--	--	--	--	--	--	--	--	--	--	--	--	--	--
comp114192_c0	226.043	667.078	-1.5613	1.7319e-49	5.098e-46	2061	226493476	NP_001150659.1	1018	1.13946e-130	ribose-5-phosphate isomerase [Zea mays]	223974668	BT065646.1	473	0	Zea mays full-length cDNA clone ZM_BFc0001O23 mRNA, complete cds	K01807	rpiA	ribose 5-phosphate isomerase A	http://www.genome.jp/dbget-bin/www_bget?ko:K01807	Q9ZU38	587	2.99688e-68	Probable ribose-5-phosphate isomerase OS=Arabidopsis thaliana GN=At2g01290 PE=2 SV=1	PF04198//PF06026	Putative sugar-binding domain//Ribose 5-phosphate isomerase A (phosphoriboisomerase A)	GO:0008219//GO:0006098//GO:0046109//GO:0010228//GO:0015976//GO:0030244//GO:0080167//GO:0009052	cell death//pentose-phosphate shunt//uridine biosynthetic process//vegetative to reproductive phase transition of meristem//carbon utilization//cellulose biosynthetic process//response to karrikin//pentose-phosphate shunt, non-oxidative branch	GO:0030246//GO:0004751	carbohydrate binding//ribose-5-phosphate isomerase activity	GO:0005737	cytoplasm	KOG3075	Ribose 5-phosphate isomerase
comp114439_c0	122.129	333.779	-1.4505	4.5471e-23	4.1019e-20	2526	242062718	XP_002452648.1	2321	0	hypothetical protein SORBIDRAFT_04g029890 [Sorghum bicolor]	242062717	XM_002452603.1	1039	0	Sorghum bicolor hypothetical protein, mRNA	--	--	--	--	Q3E9B5	1503	0	Putative peptide/nitrate transporter At5g19640 OS=Arabidopsis thaliana GN=At5g19640 PE=2 SV=1	PF00854	POT family	GO:0006810	transport	GO:0005215	transporter activity	GO:0016020	membrane	KOG1237	H+/oligopeptide symporter
comp114491_c0	51.2668	116.478	-1.184	6.6787e-07	0.00013683	1758	326506878	BAJ91480.1	886	8.64707e-112	predicted protein [Hordeum vulgare subsp. vulgare]	357167330	XM_003581063.1	262	7.92865e-133	PREDICTED: Brachypodium distachyon putative quinone-oxidoreductase homolog, chloroplastic-like (LOC100829562), mRNA	--	--	--	--	Q9SV68	240	1.18426e-20	Putative quinone-oxidoreductase homolog, chloroplastic OS=Arabidopsis thaliana GN=At4g13010 PE=2 SV=1	PF08240//PF00107	Alcohol dehydrogenase GroES-like domain//Zinc-binding dehydrogenase	GO:0055114	oxidation-reduction process	GO:0016491//GO:0008270//GO:0000166	oxidoreductase activity//zinc ion binding//nucleotide binding	--	--	KOG1198	Zinc-binding oxidoreductase
comp114553_c0	79.1252	31.935	1.309	3.2444e-06	0.00057606	2131	242050132	XP_002462810.1	1426	0	hypothetical protein SORBIDRAFT_02g032370 [Sorghum bicolor]	242050131	XM_002462765.1	670	0	Sorghum bicolor hypothetical protein, mRNA	K02291	crtB	phytoene synthase	http://www.genome.jp/dbget-bin/www_bget?ko:K02291	P53797	1176	6.82674e-153	Phytoene synthase, chloroplastic OS=Narcissus pseudonarcissus GN=PSY PE=2 SV=1	PF00494//PF00884	Squalene/phytoene synthase//Sulfatase	GO:0008152//GO:0009058//GO:0016117	metabolic process//biosynthetic process//carotenoid biosynthetic process	GO:0016740//GO:0008484//GO:0016765	transferase activity//sulfuric ester hydrolase activity//transferase activity, transferring alkyl or aryl (other than methyl) groups	GO:0009507	chloroplast	KOG4411	Phytoene/squalene synthetase
comp114615_c0	33.9507	5.59074	2.6023	1.6699e-06	0.00032095	1922	242077855	XP_002443696.1	1880	0	hypothetical protein SORBIDRAFT_07g000520 [Sorghum bicolor]	326514291	AK364930.1	125	1.24895e-56	Hordeum vulgare subsp. vulgare mRNA for predicted protein, complete cds, clone: NIASHv2029I22	--	--	--	--	Q43250	1292	1.17311e-169	3-hydroxyindolin-2-one monooxygenase OS=Zea mays GN=CYP71C1 PE=1 SV=1	PF15170//PF00067	Calcium/calmodulin-dependent protein kinase II inhibitor//Cytochrome P450	GO:0006118//GO:0055114//GO:0045859	electron transport//oxidation-reduction process//regulation of protein kinase activity	GO:0004860//GO:0005506//GO:0016705//GO:0020037//GO:0009055//GO:0004497	protein kinase inhibitor activity//iron ion binding//oxidoreductase activity, acting on paired donors, with incorporation or reduction of molecular oxygen//heme binding//electron carrier activity//monooxygenase activity	--	--	KOG0156	Cytochrome P450 CYP2 subfamily
comp114899_c0	585.209	1648.75	-1.4943	4.1838e-112	2.6e-108	1822	212275828	NP_001130189.1	1880	0	uncharacterized protein LOC100191283 [Zea mays]	223974664	BT065644.1	647	0	Zea mays full-length cDNA clone ZM_BFc0001M09 mRNA, complete cds	K00815	TAT	tyrosine aminotransferase	http://www.genome.jp/dbget-bin/www_bget?ko:K00815	Q9ST02	1755	0	Nicotianamine aminotransferase A OS=Hordeum vulgare GN=naat-A PE=1 SV=2	PF00155//PF01212//PF00202//PF01053//PF00266	Aminotransferase class I and II//Beta-eliminating lyase//Aminotransferase class-III//Cys/Met metabolism PLP-dependent enzyme//Aminotransferase class-V	GO:0006826//GO:0009058//GO:0010189//GO:0006520//GO:0008152	iron ion transport//biosynthetic process//vitamin E biosynthetic process//cellular amino acid metabolic process//metabolic process	GO:0016829//GO:0008483//GO:0033855//GO:0030170	lyase activity//transaminase activity//nicotianamine aminotransferase activity//pyridoxal phosphate binding	GO:0009536	plastid	KOG0257	Kynurenine aminotransferase, glutamine transaminase K
comp114902_c0	110.453	233.442	-1.0796	7.1633e-11	2.8617e-08	1558	414883325	DAA59339.1	1222	3.21012e-162	TPA: hypothetical protein ZEAMMB73_341738 [Zea mays]	242042665	XM_002459159.1	425	0	Sorghum bicolor hypothetical protein, mRNA	--	--	--	--	P37834	677	3.42927e-82	Peroxidase 1 OS=Oryza sativa subsp. japonica GN=PRX74 PE=2 SV=2	PF00141	Peroxidase	GO:0006804//GO:0006979//GO:0055114	peroxidase reaction//response to oxidative stress//oxidation-reduction process	GO:0004601//GO:0020037	peroxidase activity//heme binding	--	--	--	--
comp115037_c0	483.885	1195.31	-1.3047	1.5699e-66	6.2716e-63	1816	358247996	FAA00732.1	1849	0	TPA: DMA efflux transporter [Oryza sativa Japonica Group]	242083267	XM_002442014.1	348	1.27771e-180	Sorghum bicolor hypothetical protein, mRNA	--	--	--	--	Q3EAQ5	1308	3.02824e-173	Probable peptide/nitrate transporter At3g43790 OS=Arabidopsis thaliana GN=ZIFL2 PE=2 SV=2	PF07690//PF05206//PF00083//PF00137	Major Facilitator Superfamily//Methyltransferase TRM13//Sugar (and other) transporter//ATP synthase subunit C	GO:0055085//GO:0015992//GO:0015991//GO:0008033	transmembrane transport//proton transport//ATP hydrolysis coupled proton transport//tRNA processing	GO:0008168//GO:0022857//GO:0015078	methyltransferase activity//transmembrane transporter activity//hydrogen ion transmembrane transporter activity	GO:0033177//GO:0016021	proton-transporting two-sector ATPase complex, proton-transporting domain//integral to membrane	KOG2615	Permease of the major facilitator superfamily
comp115236_c0	26.5078	77.8481	-1.5542	4.7999e-07	0.00010178	3045	226531019	NP_001141766.1	475	1.78427e-48	uncharacterized protein LOC100273902 [Zea mays]	312283781	AC243250.1	112	3.35425e-49	Panicum virgatum clone PV_ABa094-D10, complete sequence	--	--	--	--	Q9C5S8	303	6.92298e-27	Cysteine-rich receptor-like protein kinase 5 OS=Arabidopsis thaliana GN=CRK5 PE=1 SV=1	PF07714//PF11883	Protein tyrosine kinase//Domain of unknown function (DUF3403)	GO:0006468//GO:0009069//GO:0016310	protein phosphorylation//serine family amino acid metabolic process//phosphorylation	GO:0005524//GO:0004672//GO:0004674	ATP binding//protein kinase activity//protein serine/threonine kinase activity	--	--	--	--
comp115614_c0	18.1454	101.808	-2.4882	2.8375e-15	1.6706e-12	1537	242068209	XP_002449381.1	1022	5.70173e-132	hypothetical protein SORBIDRAFT_05g008860 [Sorghum bicolor]	--	--	--	--	--	--	--	--	--	Q84MB3	837	1.50742e-105	1-aminocyclopropane-1-carboxylate oxidase homolog 1 OS=Arabidopsis thaliana GN=At1g06620 PE=2 SV=1	PF03171	2OG-Fe(II) oxygenase superfamily	GO:0055114	oxidation-reduction process	GO:0016491//GO:0016706	oxidoreductase activity//oxidoreductase activity, acting on paired donors, with incorporation or reduction of molecular oxygen, 2-oxoglutarate as one donor, and incorporation of one atom each of oxygen into both donors	--	--	KOG0143	Iron/ascorbate family oxidoreductases
comp115711_c1	62.3584	22.396	1.4773	6.2484e-06	0.0010189	2350	414586954	DAA37525.1	1980	0	TPA: cytokinin-O-glucosyltransferase 2 [Zea mays]	226532147	NM_001154619.1	777	0	Zea mays cytokinin-O-glucosyltransferase 2 (LOC100281699), mRNA gi|195615731|gb|EU957578.1| Zea mays clone 1597737 cytokinin-O-glucosyltransferase 2 mRNA, complete cds	--	--	--	--	Q9ZWJ3	1309	6.29035e-171	UDP-glycosyltransferase 85A2 OS=Arabidopsis thaliana GN=UGT85A2 PE=2 SV=1	PF11520//PF00201	Chromatin protein Cren7//UDP-glucoronosyl and UDP-glucosyl transferase	GO:0008152	metabolic process	GO:0003690//GO:0016758	double-stranded DNA binding//transferase activity, transferring hexosyl groups	GO:0005737	cytoplasm	KOG1192	UDP-glucuronosyl and UDP-glucosyl transferase
comp115847_c0	4.16111	43.3744	-3.3818	1.7345e-09	5.6076e-07	2340	5381176	BAA81665.2	3308	0	86 kDa early-staged encapsulation inducing protein [Tenebrio molitor]	5381175	AB021700.2	2254	0	Tenebrio molitor enp-6 mRNA for 86 kDa early-staged encapsulation inducing protein, complete cds	--	--	--	--	Q06343	981	8.24151e-119	Basic juvenile hormone-suppressible protein 2 OS=Trichoplusia ni GN=BJSP-2 PE=1 SV=1	--	--	--	--	--	--	--	--	--	--
comp115961_c1	70.7784	28.8008	1.2972	1.2284e-05	0.0017942	1991	242063928	XP_002453253.1	2475	0	hypothetical protein SORBIDRAFT_04g002560 [Sorghum bicolor]	242063927	XM_002453208.1	1019	0	Sorghum bicolor hypothetical protein, mRNA	K01188	E3.2.1.21	beta-glucosidase	http://www.genome.jp/dbget-bin/www_bget?ko:K01188	Q23892	671	5.40358e-75	Lysosomal beta glucosidase OS=Dictyostelium discoideum GN=gluA PE=1 SV=2	PF01915//PF00933	Glycosyl hydrolase family 3 C-terminal domain//Glycosyl hydrolase family 3 N terminal domain	GO:0005975	carbohydrate metabolic process	GO:0004553	hydrolase activity, hydrolyzing O-glycosyl compounds	--	--	--	--
comp116092_c1	16.5472	50.8905	-1.6208	2.6775e-05	0.0034907	1327	--	--	--	--	--	--	--	--	--	--	--	--	--	--	--	--	--	--	--	--	--	--	--	--	--	--	--	--
comp116102_c0	17.9442	54.4398	-1.6011	1.6759e-05	0.0023317	2027	224035507	ACN36829.1	1072	8.24466e-137	unknown [Zea mays]	224035506	BT069932.1	245	2.58474e-123	Zea mays full-length cDNA clone ZM_BFb0328M17 mRNA, complete cds	--	--	--	--	O04089	886	1.17285e-110	Zinc transporter 4, chloroplastic OS=Arabidopsis thaliana GN=ZIP4 PE=2 SV=1	PF02535	ZIP Zinc transporter	GO:0030001//GO:0034220//GO:0050896//GO:0055085//GO:0006826	metal ion transport//ion transmembrane transport//response to stimulus//transmembrane transport//iron ion transport	GO:0046873//GO:0022890//GO:0046915	metal ion transmembrane transporter activity//inorganic cation transmembrane transporter activity//transition metal ion transmembrane transporter activity	GO:0016020	membrane	KOG1558	Fe2+/Zn2+ regulated transporter
comp116233_c1	155.934	50.1553	1.6365	1.5483e-14	8.4073e-12	1385	--	--	--	--	--	--	--	--	--	--	--	--	--	--	--	--	--	--	--	--	--	--	--	--	--	--	--	--
comp116374_c1	33.1313	78.0666	-1.2365	2.4875e-05	0.003289	2074	413933803	AFW68354.1	1645	0	hypothetical protein ZEAMMB73_211551 [Zea mays]	242033934	XM_002464317.1	766	0	Sorghum bicolor hypothetical protein, mRNA	--	--	--	--	Q9P6Q3	225	3.96156e-18	Probable mitochondrial chaperone bcs1 OS=Schizosaccharomyces pombe (strain 972 / ATCC 24843) GN=SPAC644.07 PE=2 SV=1	PF06068//PF05496//PF01745//PF00910//PF00004//PF01695//PF00519//PF00005//PF07728	TIP49 C-terminus//Holliday junction DNA helicase ruvB N-terminus//Isopentenyl transferase//RNA helicase//ATPase family associated with various cellular activities (AAA)//IstB-like ATP binding protein//Papillomavirus helicase//ABC transporter//AAA domain (dynein-related subfamily)	GO:0006260//GO:0006281//GO:0006694//GO:0006310//GO:0009058//GO:0016114	DNA replication//DNA repair//steroid biosynthetic process//DNA recombination//biosynthetic process//terpenoid biosynthetic process	GO:0009378//GO:0003723//GO:0005524//GO:0003677//GO:0004161//GO:0004003//GO:0003678//GO:0016887//GO:0003724	four-way junction helicase activity//RNA binding//ATP binding//DNA binding//dimethylallyltranstransferase activity//ATP-dependent DNA helicase activity//DNA helicase activity//ATPase activity//RNA helicase activity	GO:0009379//GO:0005657	Holliday junction helicase complex//replication fork	KOG0743	AAA+-type ATPase
comp116380_c0	197.046	570.927	-1.5348	1.4361e-41	3.2129e-38	4165	218188778	EEC71205.1	150	2.99608e-07	hypothetical protein OsI_03119 [Oryza sativa Indica Group]	242053850	XM_002456026.1	51	3.73846e-15	Sorghum bicolor hypothetical protein, mRNA	--	--	--	--	--	--	--	--	PF01198//PF00069//PF07714//PF00494//PF04755	Ribosomal protein L31e//Protein kinase domain//Protein tyrosine kinase//Squalene/phytoene synthase//PAP_fibrillin	GO:0009058//GO:0006412//GO:0006468//GO:0042254	biosynthetic process//translation//protein phosphorylation//ribosome biogenesis	GO:0004672//GO:0005198//GO:0003735//GO:0005524//GO:0016740	protein kinase activity//structural molecule activity//structural constituent of ribosome//ATP binding//transferase activity	GO:0005840//GO:0005622//GO:0009507	ribosome//intracellular//chloroplast	--	--
comp116465_c0	147.802	337.31	-1.1904	1.9483e-17	1.3289e-14	4624	195637964	ACG38450.1	897	2.64993e-105	transaminase/ transferase, transferring nitrogenous groups [Zea mays]	212722333	NM_001138434.1	252	7.64145e-127	Zea mays uncharacterized LOC100193293 (LOC100193293), mRNA gi|194692875|gb|BT035517.1| Zea mays full-length cDNA clone ZM_BFb0067K12 mRNA, complete cds	--	--	--	--	Q9V0L2	197	2.55567e-14	Aspartate aminotransferase OS=Pyrococcus abyssi (strain GE5 / Orsay) GN=aspC PE=3 SV=1	PF00155//PF01212//PF01053	Aminotransferase class I and II//Beta-eliminating lyase//Cys/Met metabolism PLP-dependent enzyme	GO:0009058//GO:0006520	biosynthetic process//cellular amino acid metabolic process	GO:0030170//GO:0016829//GO:0016740	pyridoxal phosphate binding//lyase activity//transferase activity	--	--	KOG0257	Kynurenine aminotransferase, glutamine transaminase K
comp116546_c0	3.53054	94.8939	-4.7484	4.443e-23	4.0737e-20	4161	242071913	XP_002451233.1	1813	0	hypothetical protein SORBIDRAFT_05g026180 [Sorghum bicolor]	--	--	--	--	--	--	--	--	--	Q9M667	590	1.84196e-61	Disease resistance protein RPP13 OS=Arabidopsis thaliana GN=RPP13 PE=2 SV=2	PF05496//PF00931//PF00005//PF00004	Holliday junction DNA helicase ruvB N-terminus//NB-ARC domain//ABC transporter//ATPase family associated with various cellular activities (AAA)	GO:0006281//GO:0006310	DNA repair//DNA recombination	GO:0009378//GO:0043531//GO:0005524//GO:0016887	four-way junction helicase activity//ADP binding//ATP binding//ATPase activity	GO:0005657//GO:0009379	replication fork//Holliday junction helicase complex	--	--
comp116556_c0	14.2043	46.6395	-1.7152	2.7943e-05	0.0036177	1218	414883337	DAA59351.1	674	3.96956e-83	TPA: dirigent-like protein pDIR3 [Zea mays]	195614403	EU956914.1	279	1.93093e-142	Zea mays clone 1577375 mRNA sequence	--	--	--	--	P13240	153	1.73036e-10	Disease resistance response protein 206 OS=Pisum sativum GN=PI206 PE=2 SV=2	--	--	--	--	--	--	--	--	--	--
comp116579_c0	42.5693	106.093	-1.3174	2.3215e-07	5.3433e-05	2079	212721280	NP_001132060.1	1311	8.2985e-171	uncharacterized protein LOC100193472 [Zea mays]	357139848	XM_003571441.1	113	6.33868e-50	PREDICTED: Brachypodium distachyon cytochrome P450 89A2-like (LOC100835232), mRNA	--	--	--	--	Q42602	897	2.22777e-110	Cytochrome P450 89A2 OS=Arabidopsis thaliana GN=CYP89A2 PE=2 SV=2	PF00067	Cytochrome P450	GO:0055114	oxidation-reduction process	GO:0005506//GO:0016491//GO:0016705//GO:0046872//GO:0020037	iron ion binding//oxidoreductase activity//oxidoreductase activity, acting on paired donors, with incorporation or reduction of molecular oxygen//metal ion binding//heme binding	--	--	KOG0156	Cytochrome P450 CYP2 subfamily
comp117081_c1	0.164211	16.1369	-6.6187	3.7884e-05	0.0047178	4669	77555174	ABA97970.1	457	4.71933e-43	retrotransposon protein, putative, unclassified, expressed [Oryza sativa Japonica Group]	--	--	--	--	--	--	--	--	--	Q7LHG5	1121	3.82699e-126	Transposon Ty3-I Gag-Pol polyprotein OS=Saccharomyces cerevisiae (strain ATCC 204508 / S288c) GN=TY3B-I PE=3 SV=2	PF00078//PF05699//PF09547//PF02160//PF00665//PF01485//PF02023	Reverse transcriptase (RNA-dependent DNA polymerase)//hAT family C-terminal dimerisation region//Stage IV sporulation protein A (spore_IV_A)//Cauliflower mosaic virus peptidase (A3)//Integrase core domain//IBR domain//SCAN domain	GO:0015074//GO:0043934//GO:0006278//GO:0006508//GO:0006355//GO:0006259	DNA integration//sporulation//RNA-dependent DNA replication//proteolysis//regulation of transcription, DNA-dependent//DNA metabolic process	GO:0003964//GO:0003723//GO:0005524//GO:0008270//GO:0016887//GO:0003676//GO:0003700//GO:0004190//GO:0046983	RNA-directed DNA polymerase activity//RNA binding//ATP binding//zinc ion binding//ATPase activity//nucleic acid binding//sequence-specific DNA binding transcription factor activity//aspartic-type endopeptidase activity//protein dimerization activity	GO:0005667//GO:0005634	transcription factor complex//nucleus	KOG0017	FOG: Transposon-encoded proteins with TYA, reverse transcriptase, integrase domains in various combinations
comp117163_c0	340.288	105.585	1.6883	4.1429e-31	6.4365e-28	2123	242037409	XP_002466099.1	2272	0	hypothetical protein SORBIDRAFT_01g001200 [Sorghum bicolor]	242037408	XM_002466054.1	809	0	Sorghum bicolor hypothetical protein, mRNA	K11812	CYP79B2	cytochrome P450, family 79, subfamily B, polypeptide 2 (tryptophan N-monooxygenase)	http://www.genome.jp/dbget-bin/www_bget?ko:K11812	Q43135	2272	0	Tyrosine N-monooxygenase OS=Sorghum bicolor GN=CYP79A1 PE=1 SV=3	PF00067	Cytochrome P450	GO:0052544//GO:0009684//GO:0006118//GO:0002229//GO:0010132//GO:0010112//GO:0042742//GO:0055114//GO:0006570//GO:0009611//GO:0006569	defense response by callose deposition in cell wall//indoleacetic acid biosynthetic process//electron transport//defense response to oomycetes//dhurrin biosynthetic process//regulation of systemic acquired resistance//defense response to bacterium//oxidation-reduction process//tyrosine metabolic process//response to wounding//tryptophan catabolic process	GO:0016705//GO:0020037//GO:0050370//GO:0009055//GO:0005506	oxidoreductase activity, acting on paired donors, with incorporation or reduction of molecular oxygen//heme binding//tyrosine N-monooxygenase activity//electron carrier activity//iron ion binding	GO:0005789//GO:0016021	endoplasmic reticulum membrane//integral to membrane	KOG0156	Cytochrome P450 CYP2 subfamily
comp117221_c0	2.83265	30.7918	-3.4423	3.2098e-07	7.0958e-05	2611	115467112	NP_001057155.1	1019	4.6936e-125	Os06g0218200 [Oryza sativa Japonica Group]	--	--	--	--	--	--	--	--	--	--	--	--	--	PF00872//PF00098//PF04434	Transposase, Mutator family//Zinc knuckle//SWIM zinc finger	GO:0006313	transposition, DNA-mediated	GO:0003677//GO:0003676//GO:0004803//GO:0008270	DNA binding//nucleic acid binding//transposase activity//zinc ion binding	--	--	--	--
comp117298_c0	112.741	44.8373	1.3302	1.8705e-08	5.0663e-06	1904	356512002	XP_003524710.1	871	4.46047e-106	PREDICTED: uncharacterized protein LOC100788659 [Glycine max]	226498877	NM_001154528.1	74	2.77414e-28	Zea mays UTP-glucose-P-uridyltransferase homolog (ugu1), mRNA gi|195615059|gb|EU957242.1| Zea mays clone 1586742 exonuclease mRNA, complete cds	--	--	--	--	--	--	--	--	--	--	--	--	--	--	--	--	--	--
comp117314_c0	35.4138	8.74146	2.0184	2.5288e-05	0.003328	2330	--	--	--	--	--	--	--	--	--	--	--	--	--	--	--	--	--	--	--	--	--	--	--	--	--	--	--	--
comp117413_c0	31.4079	128.652	-2.0343	4.8395e-15	2.762e-12	1699	242082109	XP_002445823.1	963	7.26775e-122	hypothetical protein SORBIDRAFT_07g026340 [Sorghum bicolor]	--	--	--	--	--	--	--	--	--	Q9LU90	163	1.04888e-10	F-box protein At3g26010 OS=Arabidopsis thaliana GN=At3g26010 PE=2 SV=1	PF00646	F-box domain	--	--	GO:0005515	protein binding	--	--	--	--
comp117542_c0	74.9756	33.1023	1.1795	2.8417e-05	0.0036622	1825	242036201	XP_002465495.1	585	9.11072e-66	hypothetical protein SORBIDRAFT_01g039890 [Sorghum bicolor]	242036200	XM_002465450.1	288	2.90026e-147	Sorghum bicolor hypothetical protein, mRNA	--	--	--	--	Q9ZW21	371	3.02486e-73	Probable protein phosphatase 2C 24 OS=Arabidopsis thaliana GN=At2g29380 PE=2 SV=1	PF00481	Protein phosphatase 2C	GO:0009414//GO:0009409//GO:0006470//GO:0010119//GO:0009788	response to water deprivation//response to cold//protein dephosphorylation//regulation of stomatal movement//negative regulation of abscisic acid mediated signaling pathway	GO:0003824//GO:0004722//GO:0046872	catalytic activity//protein serine/threonine phosphatase activity//metal ion binding	GO:0008287	protein serine/threonine phosphatase complex	KOG0698	Serine/threonine protein phosphatase
comp117753_c0	37.5145	88.9698	-1.2459	5.9459e-06	0.00097238	2505	115457994	NP_001052597.1	1408	0	Os04g0380300 [Oryza sativa Japonica Group]	242388622	FP100052.1	449	0	Phyllostachys edulis cDNA clone: bphylf059n13, full insert sequence	--	--	--	--	Q9CAG8	992	1.38202e-124	F-box/kelch-repeat protein At1g67480 OS=Arabidopsis thaliana GN=At1g67480 PE=2 SV=1	PF00646//PF07646//PF01344	F-box domain//Kelch motif//Kelch motif	--	--	GO:0005515	protein binding	--	--	KOG1072	FOG: Kelch repeat
comp117804_c0	2.13475	27.9558	-3.711	5.3268e-07	0.00011171	3010	242042239	XP_002468514.1	1792	0	hypothetical protein SORBIDRAFT_01g047190 [Sorghum bicolor]	300681572	FN645450.1	99	5.58697e-42	Triticum aestivum chromosome 3B-specific BAC library, contig ctg0011b	--	--	--	--	--	--	--	--	PF05699//PF02892//PF01890	hAT family C-terminal dimerisation region//BED zinc finger//Cobalamin synthesis G C-terminus	GO:0009236	cobalamin biosynthetic process	GO:0046983//GO:0003677//GO:0005488	protein dimerization activity//DNA binding//binding	--	--	--	--
comp117881_c0	1029.75	427.322	1.2689	1.6792e-60	5.5247e-57	1494	397702111	AFO59577.1	1676	0	thiamine biosynthetic enzyme [Saccharum hybrid cultivar GT28]	242050955	XM_002463177.1	707	0	Sorghum bicolor hypothetical protein, mRNA	K03146	thi1	thiamine biosynthetic enzyme	http://www.genome.jp/dbget-bin/www_bget?ko:K03146	C5X2M4	1620	0	Thiamine thiazole synthase 2, chloroplastic OS=Sorghum bicolor GN=THI1-2 PE=3 SV=1	PF01266//PF07992//PF01134//PF05834//PF00732	FAD dependent oxidoreductase//Pyridine nucleotide-disulphide oxidoreductase//Glucose inhibited division protein A//Lycopene cyclase protein//GMC oxidoreductase	GO:0055114//GO:0016117//GO:0008033	oxidation-reduction process//carotenoid biosynthetic process//tRNA processing	GO:0016614//GO:0016705//GO:0050660//GO:0016491	oxidoreductase activity, acting on CH-OH group of donors//oxidoreductase activity, acting on paired donors, with incorporation or reduction of molecular oxygen//flavin adenine dinucleotide binding//oxidoreductase activity	--	--	KOG2960	Protein involved in thiamine biosynthesis and DNA damage tolerance
comp117896_c0	0.656845	18.3914	-4.8073	1.2708e-05	0.0018414	1471	--	--	--	--	--	--	--	--	--	--	--	--	--	--	--	--	--	--	PF07462	Merozoite surface protein 1 (MSP1) C-terminus	GO:0009405	pathogenesis	--	--	GO:0016020	membrane	--	--
comp118040_c0	1.02632	18.4715	-4.1697	2.3008e-05	0.0030933	1350	--	--	--	--	--	--	--	--	--	--	--	--	--	--	--	--	--	--	PF02140//PF01349	Galactose binding lectin domain//Flavivirus non-structural protein NS4B	GO:0009451//GO:0006144//GO:0006370//GO:0006396	RNA modification//purine nucleobase metabolic process//7-methylguanosine mRNA capping//RNA processing	GO:0003968//GO:0004482//GO:0004252//GO:0070008//GO:0016817//GO:0004483//GO:0030246//GO:0017111	RNA-directed RNA polymerase activity//mRNA (guanine-N7-)-methyltransferase activity//serine-type endopeptidase activity//serine-type exopeptidase activity//hydrolase activity, acting on acid anhydrides//mRNA (nucleoside-2'-O-)-methyltransferase activity//carbohydrate binding//nucleoside-triphosphatase activity	GO:0031379	RNA-directed RNA polymerase complex	--	--
comp118244_c0	66.6316	24.1312	1.4653	3.4434e-06	0.00060754	1989	226713191	B1B5D3.1	523	1.77749e-57	RecName: Full=Ninja-family protein 1; AltName: Full=ABI five-binding protein A1; Short=ABI5-binding protein A1; Short=TaAFP-A1	242383232	FP097429.1	102	7.89439e-44	Phyllostachys edulis cDNA clone: bphylf045f15, full insert sequence	--	--	--	--	B1B5D3	523	1.20053e-58	Ninja-family protein 1 OS=Triticum aestivum GN=AFP-A1 PE=3 SV=1	--	--	--	--	--	--	--	--	--	--
comp118266_c0	3.40041	41.4333	-3.607	1.544e-09	5.1097e-07	3282	357127116	XP_003565231.1	181	5.23395e-11	PREDICTED: uncharacterized protein LOC100832632 [Brachypodium distachyon]	115474392	NM_001067328.1	182	4.42309e-88	Oryza sativa Japonica Group Os08g0106900 (Os08g0106900) mRNA, complete cds	--	--	--	--	Q17QR8	172	1.5051e-11	Putative nuclease HARBI1 OS=Bos taurus GN=HARBI1 PE=2 SV=1	PF01609//PF08612//PF04827	Transposase DDE domain//TATA-binding related factor (TRF) of subunit 20 of Mediator complex//Plant transposon protein	GO:0006357//GO:0006313	regulation of transcription from RNA polymerase II promoter//transposition, DNA-mediated	GO:0016788//GO:0004803//GO:0001104//GO:0003677	hydrolase activity, acting on ester bonds//transposase activity//RNA polymerase II transcription cofactor activity//DNA binding	GO:0016592	mediator complex	--	--
comp118302_c0	115.054	361.966	-1.6535	6.1658e-30	8.8424e-27	4508	350534916	NP_001232810.1	466	5.42514e-50	uncharacterized protein LOC100276749 [Zea mays]	--	--	--	--	--	--	--	--	--	--	--	--	--	PF08703//PF00651	PLC-beta C terminal//BTB/POZ domain	GO:0016042//GO:0009395//GO:0046339	lipid catabolic process//phospholipid catabolic process//diacylglycerol metabolic process	GO:0005509//GO:0004435//GO:0005515	calcium ion binding//phosphatidylinositol phospholipase C activity//protein binding	--	--	--	--
comp118329_c0	0.0821057	23.803	-8.1794	2.3286e-06	0.00042285	2044	--	--	--	--	--	--	--	--	--	--	--	--	--	--	--	--	--	--	--	--	--	--	--	--	--	--	--	--
comp118426_c0	5.87055	31.2959	-2.4144	1.6925e-05	0.0023489	4275	297596589	NP_001042798.2	3277	0	Os01g0293600 [Oryza sativa Japonica Group]	297596588	NM_001049333.2	986	0	Oryza sativa Japonica Group Os01g0293600 (Os01g0293600) mRNA, complete cds	--	--	--	--	Q5SVZ6	492	1.01102e-48	Zinc finger MYM-type protein 1 OS=Homo sapiens GN=ZMYM1 PE=1 SV=1	PF05699	hAT family C-terminal dimerisation region	--	--	GO:0046983//GO:0003676	protein dimerization activity//nucleic acid binding	--	--	--	--
comp118505_c0	34.5345	0.973297	5.149	9.7989e-10	3.3623e-07	3567	--	--	--	--	--	--	--	--	--	--	--	--	--	--	--	--	--	--	--	--	--	--	--	--	--	--	--	--
comp118676_c0	66.8036	19.7794	1.7559	1.2992e-07	3.1322e-05	1962	226494013	NP_001149129.1	185	7.12146e-12	LOC100282751 [Zea mays]	226494012	NM_001155657.1	804	0	Zea mays LOC100282751 (umc1107), mRNA gi|195624943|gb|EU962184.1| Zea mays clone 240809 patellin-5 mRNA, complete cds	--	--	--	--	Q94C59	1011	2.51272e-127	Patellin-4 OS=Arabidopsis thaliana GN=PATL4 PE=1 SV=2	PF02724//PF04863	CDC45-like protein//Alliinase EGF-like domain	GO:0006270//GO:0006810	DNA replication initiation//transport	GO:0016846//GO:0005215	carbon-sulfur lyase activity//transporter activity	GO:0016021//GO:0005622	integral to membrane//intracellular	KOG1471	Phosphatidylinositol transfer protein SEC14 and related proteins
comp118901_c0	0	17.189	-5.1034	2.0683e-05	0.0028215	2332	242060460	XP_002451519.1	998	2.03467e-123	hypothetical protein SORBIDRAFT_04g003175 [Sorghum bicolor]	242060459	XM_002451474.1	385	0	Sorghum bicolor hypothetical protein, mRNA	--	--	--	--	A3A2Z8	777	2.0039e-92	Squamosa promoter-binding-like protein 3 OS=Oryza sativa subsp. japonica GN=SPL3 PE=2 SV=1	PF03110//PF07478	SBP domain//D-ala D-ala ligase C-terminus	GO:0046436//GO:0009252	D-alanine metabolic process//peptidoglycan biosynthetic process	GO:0003677//GO:0008716	DNA binding//D-alanine-D-alanine ligase activity	GO:0005634	nucleus	--	--
comp118943_c0	0.57474	21.684	-5.2376	1.6232e-06	0.00031306	2065	242072252	XP_002446062.1	1228	9.12852e-159	hypothetical protein SORBIDRAFT_06g001200 [Sorghum bicolor]	--	--	--	--	--	--	--	--	--	--	--	--	--	--	--	--	--	--	--	--	--	--	--
comp118985_c1	14.2966	66.0525	-2.2079	3.2864e-09	1.0044e-06	1151	--	--	--	--	--	--	--	--	--	--	--	--	--	--	--	--	--	--	--	--	--	--	--	--	--	--	--	--
comp119056_c0	19.6233	0.21177	6.5339	4.3524e-06	0.00074216	2677	77552333	ABA95130.1	1307	7.76894e-161	hypothetical protein LOC_Os11g43480 [Oryza sativa Japonica Group]	--	--	--	--	--	--	--	--	--	Q39214	187	5.94779e-13	Disease resistance protein RPM1 OS=Arabidopsis thaliana GN=RPM1 PE=1 SV=1	PF02402//PF00560//PF00931	Lysis protein//Leucine Rich Repeat//NB-ARC domain	GO:0019835//GO:0009405	cytolysis//pathogenesis	GO:0043531//GO:0005515	ADP binding//protein binding	GO:0019867	outer membrane	--	--
comp119204_c0	2.21726	38.0331	-4.1004	1.4919e-09	4.9669e-07	6659	116317784	CAH65761.1	2739	0	H0215A08.3 [Oryza sativa Indica Group]	--	--	--	--	--	--	--	--	--	P11369	465	5.46738e-45	Retrovirus-related Pol polyprotein LINE-1 OS=Mus musculus GN=Pol PE=1 SV=2	PF00078//PF00098//PF02070	Reverse transcriptase (RNA-dependent DNA polymerase)//Zinc knuckle//Neuromedin U	GO:0006940//GO:0006278	regulation of smooth muscle contraction//RNA-dependent DNA replication	GO:0008270//GO:0003964//GO:0003723//GO:0003676	zinc ion binding//RNA-directed DNA polymerase activity//RNA binding//nucleic acid binding	--	--	KOG1075	FOG: Reverse transcriptase
comp119220_c0	1.23241	27.4018	-4.4747	1.5108e-07	3.5805e-05	2255	--	--	--	--	--	--	--	--	--	--	--	--	--	--	--	--	--	--	--	--	--	--	--	--	--	--	--	--
comp119240_c0	12.7559	92.0045	-2.8505	5.9389e-16	3.7322e-13	5687	326496879	BAJ98466.1	413	1.70654e-39	predicted protein [Hordeum vulgare subsp. vulgare]	--	--	--	--	--	--	--	--	--	--	--	--	--	PF04147//PF09029	Nop14-like family//5-aminolevulinate synthase presequence	GO:0006783//GO:0006544//GO:0006563//GO:0006566//GO:0006778//GO:0042967	heme biosynthetic process//glycine metabolic process//L-serine metabolic process//threonine metabolic process//porphyrin-containing compound metabolic process//acyl-carrier-protein biosynthetic process	GO:0030170//GO:0003870	pyridoxal phosphate binding//5-aminolevulinate synthase activity	GO:0005759//GO:0032040	mitochondrial matrix//small-subunit processome	--	--
comp119266_c0	1.27264	27.8254	-4.4505	1.2573e-07	3.0442e-05	2926	297721819	NP_001173273.1	888	7.10601e-104	Os03g0157450 [Oryza sativa Japonica Group]	53793094	AP004818.3	105	2.50816e-45	Oryza sativa Japonica Group genomic DNA, chromosome 6, PAC clone:P0551A03	--	--	--	--	--	--	--	--	PF01609//PF04162	Transposase DDE domain//Gyrovirus capsid protein (VP1)	GO:0006313	transposition, DNA-mediated	GO:0003677//GO:0004803	DNA binding//transposase activity	GO:0019028	viral capsid	--	--
comp119306_c0	132.011	364.428	-1.465	2.1251e-25	2.3306e-22	2338	413917836	AFW57768.1	1877	0	putative cytochrome P450 superfamily protein [Zea mays]	242074921	XM_002447352.1	685	0	Sorghum bicolor hypothetical protein, mRNA	--	--	--	--	O81973	1049	7.62934e-132	Cytochrome P450 93A3 OS=Glycine max GN=CYP93A3 PE=2 SV=1	PF00514//PF00067	Armadillo/beta-catenin-like repeat//Cytochrome P450	GO:0055114	oxidation-reduction process	GO:0005515//GO:0020037//GO:0005506//GO:0016705	protein binding//heme binding//iron ion binding//oxidoreductase activity, acting on paired donors, with incorporation or reduction of molecular oxygen	--	--	KOG0156	Cytochrome P450 CYP2 subfamily
comp119324_c1	6.58693	41.8111	-2.6662	1.4174e-07	3.3877e-05	4794	77552113	ABA94910.1	534	7.63543e-53	transposon protein, putative, CACTA, En/Spm sub-class [Oryza sativa Japonica Group]	47169780	AP004736.2	553	0	Oryza sativa Japonica Group genomic DNA, chromosome 9, BAC clone:OSJNBa0062A09	--	--	--	--	--	--	--	--	PF05485	THAP domain	--	--	GO:0003676	nucleic acid binding	--	--	--	--
comp119327_c0	95.174	210.338	-1.1441	8.397e-11	3.2842e-08	3363	242055129	XP_002456710.1	2150	0	hypothetical protein SORBIDRAFT_03g041190 [Sorghum bicolor]	242055128	XM_002456665.1	1120	0	Sorghum bicolor hypothetical protein, mRNA	--	--	--	--	Q0WP01	1301	1.01906e-164	Probable peptide/nitrate transporter At1g22540 OS=Arabidopsis thaliana GN=At1g22540 PE=2 SV=1	PF00854//PF07690//PF00249//PF02076	POT family//Major Facilitator Superfamily//Myb-like DNA-binding domain//Pheromone A receptor	GO:0019236//GO:0007606//GO:0006810//GO:0007186//GO:0055085//GO:0009624	response to pheromone//sensory perception of chemical stimulus//transport//G-protein coupled receptor signaling pathway//transmembrane transport//response to nematode	GO:0005215//GO:0003682//GO:0004932	transporter activity//chromatin binding//mating-type factor pheromone receptor activity	GO:0016020//GO:0016021//GO:0000785//GO:0005886	membrane//integral to membrane//chromatin//plasma membrane	KOG1237	H+/oligopeptide symporter
comp119361_c0	319.467	740.426	-1.2127	2.0466e-37	3.9471e-34	2450	242063086	XP_002452832.1	2911	0	hypothetical protein SORBIDRAFT_04g033320 [Sorghum bicolor]	242063085	XM_002452787.1	982	0	Sorghum bicolor hypothetical protein, mRNA	--	--	--	--	Q9AY27	2830	0	Iron-phytosiderophore transporter yellow stripe 1 OS=Zea mays GN=YS1 PE=2 SV=1	PF03169	OPT oligopeptide transporter protein	GO:0055085//GO:0010039//GO:0048316//GO:0010043//GO:0009624	transmembrane transport//response to iron ion//seed development//response to zinc ion//response to nematode	GO:0051980	iron-nicotianamine transmembrane transporter activity	GO:0005886	plasma membrane	--	--
comp119554_c0	0.205264	56.6698	-8.109	2.62e-13	1.2633e-10	979	--	--	--	--	--	--	--	--	--	--	--	--	--	--	--	--	--	--	--	--	--	--	--	--	--	--	--	--
comp120027_c0	551.434	254.983	1.1128	1.942e-27	2.311e-24	2726	115477469	NP_001062330.1	2855	0	Os08g0531000 [Oryza sativa Japonica Group]	242082098	XM_002445773.1	1026	0	Sorghum bicolor hypothetical protein, mRNA	--	--	--	--	Q5MAU8	2201	0	Probable inactive purple acid phosphatase 27 OS=Arabidopsis thaliana GN=PAP27 PE=2 SV=1	PF00149	Calcineurin-like phosphoesterase	GO:0006771//GO:0019497	riboflavin metabolic process//hexachlorocyclohexane metabolic process	GO:0046872//GO:0003993//GO:0016787	metal ion binding//acid phosphatase activity//hydrolase activity	GO:0005618	cell wall	KOG1378	Purple acid phosphatase
comp120119_c0	38.4226	6.86136	2.4854	6.7371e-07	0.00013752	2025	150383722	A2Y9C5.1	2535	0	RecName: Full=Putative laccase-19; AltName: Full=Benzenediol:oxygen oxidoreductase 19; AltName: Full=Diphenol oxidase 19; AltName: Full=Urishiol oxidase 19; Flags: Precursor	242069274	XM_002449869.1	894	0	Sorghum bicolor hypothetical protein, mRNA	--	--	--	--	A2Y9C5	2535	0	Putative laccase-19 OS=Oryza sativa subsp. indica GN=LAC19 PE=3 SV=1	PF00394//PF07732//PF07731	Multicopper oxidase//Multicopper oxidase//Multicopper oxidase	GO:0046274//GO:0055114	lignin catabolic process//oxidation-reduction process	GO:0005507//GO:0016491//GO:0052716	copper ion binding//oxidoreductase activity//hydroquinone:oxygen oxidoreductase activity	GO:0048046//GO:0016023	apoplast//cytoplasmic membrane-bounded vesicle	KOG1263	Multicopper oxidases
comp120193_c0	106.364	37.984	1.4855	3.1405e-09	9.8129e-07	2017	357125370	XP_003564367.1	1509	0	PREDICTED: polyphenol oxidase, chloroplastic-like [Brachypodium distachyon]	357125369	XM_003564319.1	289	8.92827e-148	PREDICTED: Brachypodium distachyon polyphenol oxidase, chloroplastic-like (LOC100825583), mRNA	--	--	--	--	P43309	1098	2.54627e-139	Polyphenol oxidase, chloroplastic OS=Malus domestica PE=2 SV=1	PF12143//PF00264//PF12142//PF08685	Protein of unknown function (DUF_B2219)//Common central domain of tyrosinase//Polyphenol oxidase middle domain//GON domain	GO:0044710//GO:0055114//GO:0006118//GO:0006570//GO:0008152	single-organism metabolic process//oxidation-reduction process//electron transport//tyrosine metabolic process//metabolic process	GO:0016491//GO:0004222//GO:0004097//GO:0008270	oxidoreductase activity//metalloendopeptidase activity//catechol oxidase activity//zinc ion binding	--	--	--	--
comp120455_c0	7.02003	41.5947	-2.5668	2.7592e-07	6.2733e-05	2005	--	--	--	--	--	--	--	--	--	--	--	--	--	--	--	--	--	--	--	--	--	--	--	--	--	--	--	--
comp120508_c0	79.8806	18.3817	2.1196	6.8737e-11	2.7658e-08	1784	242035585	XP_002465187.1	1036	3.52052e-133	hypothetical protein SORBIDRAFT_01g033630 [Sorghum bicolor]	242380696	FP096529.1	243	2.9359e-122	Phyllostachys edulis cDNA clone: bphyem204m06, full insert sequence	--	--	--	--	Q7XJE6	706	4.57872e-85	Metacaspase-1 OS=Arabidopsis thaliana GN=AMC1 PE=1 SV=1	PF00656//PF00739	Caspase domain//Trans-activation protein X	GO:0006508//GO:0019079	proteolysis//viral genome replication	GO:0004197	cysteine-type endopeptidase activity	--	--	KOG1546	Metacaspase involved in regulation of apoptosis
comp120693_c0	16.8317	63.1927	-1.9086	1.4618e-07	3.4791e-05	2305	125554916	EAZ00522.1	717	3.87765e-84	hypothetical protein OsI_22540 [Oryza sativa Indica Group]	357118077	XM_003560738.1	79	5.59781e-31	PREDICTED: Brachypodium distachyon polygalacturonase non-catalytic subunit AroGP3-like (LOC100844634), mRNA	--	--	--	--	Q5VN46	716	3.97438e-85	BURP domain-containing protein 10 OS=Oryza sativa subsp. japonica GN=BURP10 PE=2 SV=1	--	--	--	--	--	--	GO:0016023	cytoplasmic membrane-bounded vesicle	--	--
comp120758_c1	8.12025	36.6058	-2.1725	1.3035e-05	0.0018741	2220	--	--	--	--	--	--	--	--	--	--	--	--	--	--	--	--	--	--	--	--	--	--	--	--	--	--	--	--
comp120836_c0	0.0410528	22.7865	-9.1165	1.1879e-05	0.0017576	5314	77555174	ABA97970.1	999	1.42404e-108	retrotransposon protein, putative, unclassified, expressed [Oryza sativa Japonica Group]	--	--	--	--	--	--	--	--	--	Q05654	1131	1.04035e-127	Retrotransposable element Tf2 155 kDa protein type 1 OS=Schizosaccharomyces pombe (strain 972 / ATCC 24843) GN=Tf2-1 PE=2 SV=1	PF00665//PF00078	Integrase core domain//Reverse transcriptase (RNA-dependent DNA polymerase)	GO:0015074//GO:0006259//GO:0006278	DNA integration//DNA metabolic process//RNA-dependent DNA replication	GO:0003964//GO:0003723//GO:0003676	RNA-directed DNA polymerase activity//RNA binding//nucleic acid binding	--	--	KOG0017	FOG: Transposon-encoded proteins with TYA, reverse transcriptase, integrase domains in various combinations
comp120872_c0	58.4383	14.7862	1.9827	8.8118e-08	2.1904e-05	1966	--	--	--	--	--	--	--	--	--	--	--	--	--	--	--	--	--	--	--	--	--	--	--	--	--	--	--	--
comp120902_c0	178.467	454.401	-1.3483	1.1246e-27	1.3674e-24	5003	224035889	ACN37020.1	152	2.0506e-07	unknown [Zea mays]	224035888	BT070123.1	437	0	Zea mays full-length cDNA clone ZM_BFc0099E16 mRNA, complete cds	--	--	--	--	Q3EAQ5	1058	5.3872e-127	Probable peptide/nitrate transporter At3g43790 OS=Arabidopsis thaliana GN=ZIFL2 PE=2 SV=2	PF00083//PF07690//PF01770	Sugar (and other) transporter//Major Facilitator Superfamily//Reduced folate carrier	GO:0010043//GO:0080167//GO:0055069//GO:0009624//GO:0055085//GO:0006810	response to zinc ion//response to karrikin//zinc ion homeostasis//response to nematode//transmembrane transport//transport	GO:0022857	transmembrane transporter activity	GO:0016021//GO:0016020//GO:0009705	integral to membrane//membrane//plant-type vacuole membrane	KOG2615	Permease of the major facilitator superfamily
comp121362_c0	81.6184	178.61	-1.1298	3.1876e-09	9.9046e-07	2752	242036487	XP_002465638.1	2285	0	hypothetical protein SORBIDRAFT_01g042740 [Sorghum bicolor]	242036486	XM_002465593.1	956	0	Sorghum bicolor hypothetical protein, mRNA	--	--	--	--	Q9SYD6	1357	6.29088e-176	MATE efflux family protein 1 OS=Arabidopsis thaliana GN=MATE PE=2 SV=2	PF01554	MatE	GO:0006855//GO:0015893//GO:0055085//GO:0006810	drug transmembrane transport//drug transport//transmembrane transport//transport	GO:0015238//GO:0015297	drug transmembrane transporter activity//antiporter activity	GO:0016020	membrane	--	--
comp121412_c1	29.937	5.09477	2.5548	8.4647e-06	0.0013078	1883	--	--	--	--	--	--	--	--	--	--	--	--	--	--	--	--	--	--	--	--	--	--	--	--	--	--	--	--
comp121793_c0	27.3391	2.87923	3.2472	1.7083e-06	0.00032609	2197	--	--	--	--	--	--	--	--	--	--	--	--	--	--	--	--	--	--	--	--	--	--	--	--	--	--	--	--
comp121970_c0	4.02318	47.3485	-3.5569	1.3491e-10	4.9643e-08	3563	242042239	XP_002468514.1	182	0	hypothetical protein SORBIDRAFT_01g047190 [Sorghum bicolor]	242064987	XM_002453738.1	246	1.27165e-123	Sorghum bicolor hypothetical protein, mRNA	--	--	--	--	--	--	--	--	PF12356//PF02892//PF08802//PF08148	Protein of unknown function (DUF3643)//BED zinc finger//Cytochrome B6-F complex Fe-S subunit//DSHCT (NUC185) domain	GO:0006915//GO:0032465//GO:0055114//GO:0006118//GO:0016567	apoptotic process//regulation of cytokinesis//oxidation-reduction process//electron transport//protein ubiquitination	GO:0009496//GO:0051537//GO:0003677//GO:0016818//GO:0046983//GO:0004842//GO:0005524	plastoquinol--plastocyanin reductase activity//2 iron, 2 sulfur cluster binding//DNA binding//hydrolase activity, acting on acid anhydrides, in phosphorus-containing anhydrides//protein dimerization activity//ubiquitin-protein ligase activity//ATP binding	GO:0009512//GO:0042651	cytochrome b6f complex//thylakoid membrane	--	--
comp121997_c0	60.2791	145.035	-1.2667	4.6414e-09	1.3882e-06	2486	115464475	NP_001055837.1	1815	0	Os05g0476700 [Oryza sativa Japonica Group]	357128966	XM_003566092.1	794	0	PREDICTED: Brachypodium distachyon U-box domain-containing protein 16-like (LOC100843956), mRNA	--	--	--	--	Q9LZW3	912	3.81474e-109	U-box domain-containing protein 16 OS=Arabidopsis thaliana GN=PUB16 PE=2 SV=1	PF04564//PF00514	U-box domain//Armadillo/beta-catenin-like repeat	GO:0016567	protein ubiquitination	GO:0004842//GO:0005515	ubiquitin-protein ligase activity//protein binding	GO:0000151	ubiquitin ligase complex	KOG4642	Chaperone-dependent E3 ubiquitin protein ligase (contains TPR repeats)
comp122004_c0	170.682	401.858	-1.2354	1.1874e-21	1.0217e-18	3861	413936201	AFW70752.1	4695	0	hypothetical protein ZEAMMB73_147775 [Zea mays]	242060863	XM_002451676.1	1785	0	Sorghum bicolor hypothetical protein, mRNA	K01533	E3.6.3.4, ATP7, copA	Cu2+-exporting ATPase	http://www.genome.jp/dbget-bin/www_bget?ko:K01533	Q9SH30	2834	0	Putative copper-transporting ATPase HMA5 OS=Arabidopsis thaliana GN=HMA5 PE=2 SV=2	PF00403//PF01728//PF00122	Heavy-metal-associated domain//FtsJ-like methyltransferase//E1-E2 ATPase	GO:0032259//GO:0030001	methylation//metal ion transport	GO:0008168//GO:0000166//GO:0046872	methyltransferase activity//nucleotide binding//metal ion binding	--	--	KOG0207	Cation transport ATPase
comp122055_c0	13.0959	49.1731	-1.9088	3.52e-06	0.00061523	330	--	--	--	--	--	--	--	--	--	--	--	--	--	--	--	--	--	--	--	--	--	--	--	--	--	--	--	--
comp122069_c0	8.73686	48.0304	-2.4588	7.1598e-08	1.7957e-05	3220	41393261	AAS01984.1	179	6.84863e-67	expressed protein, with alternative splicing isoforms [Oryza sativa Japonica Group]	--	--	--	--	--	--	--	--	--	--	--	--	--	--	--	--	--	--	--	--	--	--	--
comp122173_c0	12.6615	46.5437	-1.8781	8.1109e-06	0.0012636	2695	--	--	--	--	--	--	--	--	--	--	--	--	--	--	--	--	--	--	--	--	--	--	--	--	--	--	--	--
comp122350_c0	27.3412	3.04949	3.1644	2.2243e-06	0.00040923	3636	125558736	EAZ04272.1	91	1.39515e-10	hypothetical protein OsI_26415 [Oryza sativa Indica Group]	--	--	--	--	--	--	--	--	--	--	--	--	--	PF00322	Endothelin family	GO:0019229	regulation of vasoconstriction	--	--	GO:0005576	extracellular region	--	--
comp122355_c1	34.8941	7.2849	2.26	7.3727e-06	0.0011616	1759	413948774	AFW81423.1	128	3.73869e-06	hypothetical protein ZEAMMB73_861389 [Zea mays]	--	--	--	--	--	--	--	--	--	--	--	--	--	--	--	--	--	--	--	--	--	--	--
comp122377_c0	0.164211	42.5269	-8.0167	1.9744e-10	7.2176e-08	5329	18568269	AAL76001.1	173	0	putative gag-pol polyprotein [Zea mays]	--	--	--	--	--	--	--	--	--	Q7LHG5	103	3.55964e-123	Transposon Ty3-I Gag-Pol polyprotein OS=Saccharomyces cerevisiae (strain ATCC 204508 / S288c) GN=TY3B-I PE=3 SV=2	PF00078//PF09668//PF03232//PF00665//PF04513	Reverse transcriptase (RNA-dependent DNA polymerase)//Aspartyl protease//Ubiquinone biosynthesis protein COQ7//Integrase core domain//Baculovirus polyhedron envelope protein, PEP, C terminus	GO:0006259//GO:0055114//GO:0006278//GO:0015074//GO:0006508//GO:0006744	DNA metabolic process//oxidation-reduction process//RNA-dependent DNA replication//DNA integration//proteolysis//ubiquinone biosynthetic process	GO:0003676//GO:0003723//GO:0004190//GO:0003824//GO:0005198//GO:0003964	nucleic acid binding//RNA binding//aspartic-type endopeptidase activity//catalytic activity//structural molecule activity//RNA-directed DNA polymerase activity	GO:0019028//GO:0019031	viral capsid//viral envelope	KOG0017	FOG: Transposon-encoded proteins with TYA, reverse transcriptase, integrase domains in various combinations
comp122500_c0	4.57041	30.029	-2.716	6.6249e-06	0.001074	4339	242088743	XP_002440204.1	2050	0	hypothetical protein SORBIDRAFT_09g027710 [Sorghum bicolor]	--	--	--	--	--	--	--	--	--	--	--	--	--	PF00123	Peptide hormone	GO:0007165	signal transduction	GO:0005179	hormone activity	GO:0005576	extracellular region	--	--
comp122514_c1	0.328423	16.7299	-5.6707	2.31e-05	0.0030982	3555	242070839	XP_002450696.1	185	2.19888e-11	hypothetical protein SORBIDRAFT_05g010901 [Sorghum bicolor]	--	--	--	--	--	--	--	--	--	--	--	--	--	PF05007//PF00098	Mannosyltransferase (PIG-M)//Zinc knuckle	GO:0006506	GPI anchor biosynthetic process	GO:0008270//GO:0016758//GO:0003676	zinc ion binding//transferase activity, transferring hexosyl groups//nucleic acid binding	GO:0016021//GO:0005789	integral to membrane//endoplasmic reticulum membrane	--	--
comp122630_c0	266.604	94.3882	1.498	3.8642e-21	3.2746e-18	6492	357144043	XP_003573148.1	3028	0	PREDICTED: putative disease resistance protein RGA4-like [Brachypodium distachyon]	115485054	NM_001074203.1	132	5.48126e-60	Oryza sativa Japonica Group Os11g0267400 (Os11g0267400) mRNA, complete cds	--	--	--	--	Q9LRR4	740	1.0797e-78	Putative disease resistance RPP13-like protein 1 OS=Arabidopsis thaliana GN=RPPL1 PE=2 SV=1	PF08685//PF00910//PF04505//PF00290//PF02151//PF00004//PF00931//PF01637//PF07724	GON domain//RNA helicase//Interferon-induced transmembrane protein//Tryptophan synthase alpha chain//UvrB/uvrC motif//ATPase family associated with various cellular activities (AAA)//NB-ARC domain//Archaeal ATPase//AAA domain (Cdc48 subfamily)	GO:0006571//GO:0000162//GO:0009094//GO:0006568//GO:0009607	tyrosine biosynthetic process//tryptophan biosynthetic process//L-phenylalanine biosynthetic process//tryptophan metabolic process//response to biotic stimulus	GO:0008270//GO:0043531//GO:0005524//GO:0003723//GO:0004834//GO:0003724//GO:0004222//GO:0005515	zinc ion binding//ADP binding//ATP binding//RNA binding//tryptophan synthase activity//RNA helicase activity//metalloendopeptidase activity//protein binding	GO:0016021	integral to membrane	KOG1051	Chaperone HSP104 and related ATP-dependent Clp proteases
comp122780_c0	33.0574	79.3347	-1.263	1.5362e-05	0.0021588	2146	--	--	--	--	--	--	--	--	--	--	--	--	--	--	--	--	--	--	PF08022	FAD-binding domain	GO:0055114	oxidation-reduction process	GO:0016491	oxidoreductase activity	--	--	--	--
comp123019_c0	3710.12	10835.6	-1.5462	0	0	1484	413955955	AFW88604.1	1384	0	zmNAS1 protein [Zea mays]	212274932	NM_001137255.1	469	0	Zea mays uncharacterized LOC100191831 (LOC100191831), mRNA gi|194689957|gb|BT034058.1| Zea mays full-length cDNA clone ZM_BFc0036C14 mRNA, complete cds	K05953	E2.5.1.43	nicotianamine synthase	http://www.genome.jp/dbget-bin/www_bget?ko:K05953	Q9ZQV9	1270	1.58854e-171	Nicotianamine synthase 1 OS=Hordeum vulgare GN=NAS1 PE=1 SV=3	PF03059	Nicotianamine synthase protein	GO:0030418	nicotianamine biosynthetic process	GO:0030410	nicotianamine synthase activity	--	--	--	--
comp123079_c0	23.2782	63.7497	-1.4534	1.4969e-05	0.0021089	3345	242067383	XP_002448968.1	161	1.7524e-08	hypothetical protein SORBIDRAFT_05g002650 [Sorghum bicolor]	242067378	XM_002448921.1	975	0	Sorghum bicolor hypothetical protein, mRNA	--	--	--	--	--	--	--	--	PF06423//PF02535//PF11857//PF00487//PF01569	GWT1//ZIP Zinc transporter//Domain of unknown function (DUF3377)//Fatty acid desaturase//PAP2 superfamily	GO:0006506//GO:0055085//GO:0030001//GO:0006629	GPI anchor biosynthetic process//transmembrane transport//metal ion transport//lipid metabolic process	GO:0004222//GO:0016746//GO:0046873//GO:0003824	metalloendopeptidase activity//transferase activity, transferring acyl groups//metal ion transmembrane transporter activity//catalytic activity	GO:0005789//GO:0016021//GO:0016020	endoplasmic reticulum membrane//integral to membrane//membrane	--	--
comp123104_c0	0.28737	24.4383	-6.4101	3.5735e-07	7.7768e-05	3225	226492180	NP_001149744.1	596	5.29018e-167	retrotransposon protein [Zea mays]	50509864	AP006460.4	210	1.18282e-103	Oryza sativa Japonica Group genomic DNA, chromosome 7, BAC clone:OSJNBb0003M19	--	--	--	--	--	--	--	--	PF04827//PF01609	Plant transposon protein//Transposase DDE domain	GO:0006313	transposition, DNA-mediated	GO:0004803//GO:0016788//GO:0003677	transposase activity//hydrolase activity, acting on ester bonds//DNA binding	--	--	--	--
comp123308_c0	0.246317	19.5697	-6.312	5.0658e-06	0.00085084	3604	413952931	AFW85580.1	957	4.20814e-116	hypothetical protein ZEAMMB73_318198 [Zea mays]	253761485	XM_002489077.1	59	1.15375e-19	Sorghum bicolor hypothetical protein (SORBIDRAFT_0020s002020) mRNA, partial cds	--	--	--	--	--	--	--	--	--	--	--	--	--	--	--	--	--	--
comp123382_c0	27.537	114.272	-2.053	1.1256e-13	5.6714e-11	3247	242044548	XP_002460145.1	2066	0	hypothetical protein SORBIDRAFT_02g023390 [Sorghum bicolor]	242044547	XM_002460100.1	860	0	Sorghum bicolor hypothetical protein, mRNA	--	--	--	--	Q8RX22	240	3.76846e-19	MND1-interacting protein 1 OS=Arabidopsis thaliana GN=MIP1 PE=1 SV=1	PF11427//PF08715	Tc3 transposase//Papain like viral protease	GO:0006508	proteolysis	GO:0008270//GO:0004197//GO:0008242//GO:0016740//GO:0003677//GO:0046872	zinc ion binding//cysteine-type endopeptidase activity//omega peptidase activity//transferase activity//DNA binding//metal ion binding	--	--	--	--
comp123387_c0	15.6621	50.9418	-1.7016	1.3404e-05	0.0019174	2899	414871266	DAA49823.1	198	1.64258e-14	TPA: hypothetical protein ZEAMMB73_844065 [Zea mays]	293331530	NM_001175218.1	81	5.45516e-32	Zea mays uncharacterized LOC100382479 (LOC100382479), mRNA gi|223950240|gb|BT064507.1| Zea mays full-length cDNA clone ZM_BFc0176A05 mRNA, complete cds	--	--	--	--	--	--	--	--	PF10808//PF11722	Protein of unknown function (DUF2542)//CCCH zinc finger in TRM13 protein	--	--	GO:0008168	methyltransferase activity	GO:0016021	integral to membrane	--	--
comp123390_c1	1.02755	26.1325	-4.6686	2.2785e-07	5.266e-05	6125	18568269	AAL76001.1	1674	0	putative gag-pol polyprotein [Zea mays]	15559112	AC087425.2	101	8.83625e-43	Oryza sativa Japonica Group chromosome 5 clone P0676G05, complete sequence	--	--	--	--	Q7LHG5	378	1.01042e-113	Transposon Ty3-I Gag-Pol polyprotein OS=Saccharomyces cerevisiae (strain ATCC 204508 / S288c) GN=TY3B-I PE=3 SV=2	PF09668//PF00078//PF00665	Aspartyl protease//Reverse transcriptase (RNA-dependent DNA polymerase)//Integrase core domain	GO:0006278//GO:0015074//GO:0006508//GO:0006259	RNA-dependent DNA replication//DNA integration//proteolysis//DNA metabolic process	GO:0003964//GO:0003676//GO:0003723//GO:0004190//GO:0003824	RNA-directed DNA polymerase activity//nucleic acid binding//RNA binding//aspartic-type endopeptidase activity//catalytic activity	--	--	KOG0017	FOG: Transposon-encoded proteins with TYA, reverse transcriptase, integrase domains in various combinations
comp123555_c0	24.55	2.54124	3.2721	5.3824e-06	0.00089861	4432	297610068	NP_001064101.2	3359	0	Os10g0131100 [Oryza sativa Japonica Group]	49388577	AP005009.3	365	0	Oryza sativa Japonica Group genomic DNA, chromosome 2, PAC clone:P0572A04	--	--	--	--	Q7XA39	1098	3.10021e-127	Putative disease resistance protein RGA4 OS=Solanum bulbocastanum GN=RGA4 PE=2 SV=1	PF00931//PF00560	NB-ARC domain//Leucine Rich Repeat	--	--	GO:0043531//GO:0005515	ADP binding//protein binding	--	--	KOG0619	FOG: Leucine rich repeat
comp123712_c0	7.42851	39.8565	-2.4237	1.1392e-06	0.00022514	3107	414879457	DAA56588.1	572	4.59285e-63	TPA: hypothetical protein ZEAMMB73_923839 [Zea mays]	195643631	EU969166.1	549	0	Zea mays clone 326546 mRNA sequence	--	--	--	--	--	--	--	--	PF10541//PF00405	Nuclear envelope localisation domain//Transferrin	GO:0006826//GO:0006879	iron ion transport//cellular iron ion homeostasis	GO:0008199//GO:0003779	ferric iron binding//actin binding	GO:0005576//GO:0016021	extracellular region//integral to membrane	--	--
comp123766_c0	7.40018	37.9662	-2.3591	2.9685e-06	0.00053214	2846	413933366	AFW67917.1	303	2.37421e-27	hypothetical protein ZEAMMB73_859879 [Zea mays]	357115533	XM_003559495.1	51	2.5445e-15	PREDICTED: Brachypodium distachyon denticleless protein homolog A-like (LOC100841988), mRNA	--	--	--	--	--	--	--	--	PF04767	DNA-binding 11 kDa phosphoprotein	GO:0019082	viral protein processing	GO:0003677	DNA binding	--	--	--	--
comp123868_c1	4.51704	59.7616	-3.7258	2.1076e-13	1.034e-10	2228	--	--	--	--	--	--	--	--	--	--	--	--	--	--	--	--	--	--	PF01502	Phosphoribosyl-AMP cyclohydrolase	GO:0006547//GO:0000105	histidine metabolic process//histidine biosynthetic process	GO:0004635	phosphoribosyl-AMP cyclohydrolase activity	--	--	--	--
comp123984_c0	40.8907	95.1739	-1.2188	4.2098e-06	0.00072225	2089	--	--	--	--	--	--	--	--	--	--	--	--	--	--	--	--	--	--	--	--	--	--	--	--	--	--	--	--
comp124122_c0	169.828	351.247	-1.0484	6.2475e-15	3.4943e-12	6843	242058175	XP_002458233.1	2349	0	hypothetical protein SORBIDRAFT_03g029490 [Sorghum bicolor]	242058174	XM_002458188.1	1201	0	Sorghum bicolor hypothetical protein, mRNA	K03301	TC.AAA	ATP:ADP antiporter, AAA family	http://www.genome.jp/dbget-bin/www_bget?ko:K03301	O24381	1959	0	Plastidic ATP/ADP-transporter OS=Solanum tuberosum PE=2 SV=2	PF03219//PF04277//PF05953	TLC ATP/ADP transporter//Oxaloacetate decarboxylase, gamma chain//Allatostatin	GO:0006814//GO:0006525//GO:0006810//GO:0006090//GO:0007218//GO:0006560//GO:0071436	sodium ion transport//arginine metabolic process//transport//pyruvate metabolic process//neuropeptide signaling pathway//proline metabolic process//sodium ion export	GO:0005524//GO:0005471//GO:0005184//GO:0008948//GO:0015081	ATP binding//ATP:ADP antiporter activity//neuropeptide hormone activity//oxaloacetate decarboxylase activity//sodium ion transmembrane transporter activity	GO:0016020//GO:0009941//GO:0016021	membrane//chloroplast envelope//integral to membrane	--	--
comp124300_c0	0.615792	101.276	-7.3616	5.6368e-24	5.6297e-21	6881	18568269	AAL76001.1	4809	0	putative gag-pol polyprotein [Zea mays]	293332690	NM_001174799.1	355	0	Zea mays uncharacterized LOC100382034 (LOC100382034), mRNA gi|223947134|gb|BT062954.1| Zea mays full-length cDNA clone ZM_BFc0012F12 mRNA, complete cds	--	--	--	--	Q8RUV9	893	0	Beta-galactosidase 1 OS=Oryza sativa subsp. japonica GN=Os01g0533400 PE=2 SV=1	PF00078//PF02140//PF02837//PF07731//PF02422//PF00665	Reverse transcriptase (RNA-dependent DNA polymerase)//Galactose binding lectin domain//Glycosyl hydrolases family 2, sugar binding domain//Multicopper oxidase//Keratin//Integrase core domain	GO:0006278//GO:0055114//GO:0006259//GO:0005975//GO:0015074	RNA-dependent DNA replication//oxidation-reduction process//DNA metabolic process//carbohydrate metabolic process//DNA integration	GO:0005200//GO:0004553//GO:0003676//GO:0003824//GO:0016491//GO:0003964//GO:0030246//GO:0003723//GO:0005507	structural constituent of cytoskeleton//hydrolase activity, hydrolyzing O-glycosyl compounds//nucleic acid binding//catalytic activity//oxidoreductase activity//RNA-directed DNA polymerase activity//carbohydrate binding//RNA binding//copper ion binding	GO:0005882//GO:0005856	intermediate filament//cytoskeleton	KOG0017	FOG: Transposon-encoded proteins with TYA, reverse transcriptase, integrase domains in various combinations
comp124350_c0	46.8737	1.90593	4.6202	2.4173e-12	1.1267e-09	6430	357150986	XP_003575644.1	1529	0	PREDICTED: disease resistance protein RPM1-like [Brachypodium distachyon]	--	--	--	--	--	--	--	--	--	Q9M667	486	2.28894e-48	Disease resistance protein RPP13 OS=Arabidopsis thaliana GN=RPP13 PE=2 SV=2	PF00005//PF00635//PF00069//PF07714//PF01637//PF00931	ABC transporter//MSP (Major sperm protein) domain//Protein kinase domain//Protein tyrosine kinase//Archaeal ATPase//NB-ARC domain	GO:0006468	protein phosphorylation	GO:0016887//GO:0043531//GO:0005524//GO:0005198//GO:0004672	ATPase activity//ADP binding//ATP binding//structural molecule activity//protein kinase activity	--	--	--	--
comp124394_c0	4.30849	34.0959	-2.9843	4.6407e-07	9.9297e-05	5059	--	--	--	--	--	--	--	--	--	--	--	--	--	--	--	--	--	--	--	--	--	--	--	--	--	--	--	--
comp124509_c0	1.88843	20.3461	-3.4295	3.3551e-05	0.0042559	3415	242060562	XP_002451570.1	1971	0	hypothetical protein SORBIDRAFT_04g004040 [Sorghum bicolor]	--	--	--	--	--	--	--	--	--	C0LGP4	1342	9.19763e-165	Probable LRR receptor-like serine/threonine-protein kinase At3g47570 OS=Arabidopsis thaliana GN=At3g47570 PE=1 SV=1	PF07714//PF00560//PF00069	Protein tyrosine kinase//Leucine Rich Repeat//Protein kinase domain	GO:0006468	protein phosphorylation	GO:0005524//GO:0005515//GO:0004672	ATP binding//protein binding//protein kinase activity	--	--	--	--
comp124536_c0	32.7203	100.841	-1.6238	3.231e-09	9.9291e-07	6080	226528786	NP_001145186.1	1143	9.76087e-140	uncharacterized protein LOC100278435 [Zea mays]	194697737	BT037948.1	479	0	Zea mays full-length cDNA clone ZM_BFb0204G20 mRNA, complete cds	--	--	--	--	Q6AJ23	255	4.80761e-21	Cysteine--tRNA ligase OS=Desulfotalea psychrophila (strain LSv54 / DSM 12343) GN=cysS PE=3 SV=1	PF01569//PF01340//PF02319//PF04346	PAP2 superfamily//Met Apo-repressor, MetJ//E2F/DP family winged-helix DNA-binding domain//Ethanolamine utilisation protein, EutH	GO:0046486//GO:0006355//GO:0034229//GO:0006555//GO:0006657	glycerolipid metabolic process//regulation of transcription, DNA-dependent//ethanolamine transport//methionine metabolic process//CDP-choline pathway	GO:0034228//GO:0003824//GO:0004142//GO:0003700	ethanolamine transmembrane transporter activity//catalytic activity//diacylglycerol cholinephosphotransferase activity//sequence-specific DNA binding transcription factor activity	GO:0005667//GO:0016020//GO:0016021	transcription factor complex//membrane//integral to membrane	KOG1471	Phosphatidylinositol transfer protein SEC14 and related proteins
comp124556_c0	1.51895	91.9189	-5.9192	3.3474e-23	3.1204e-20	4876	242035407	XP_002465098.1	233	1.98497e-43	hypothetical protein SORBIDRAFT_01g032035 [Sorghum bicolor]	--	--	--	--	--	--	--	--	--	--	--	--	--	PF07263	Dentin matrix protein 1 (DMP1)	GO:0001503//GO:0030198	ossification//extracellular matrix organization	--	--	--	--	--	--
comp124771_c0	55.7288	8.61058	2.6942	4.0909e-10	1.4762e-07	3167	218201990	EEC84417.1	252	4.81115e-20	hypothetical protein OsI_31006 [Oryza sativa Indica Group]	357153404	XM_003576394.1	343	1.35101e-177	PREDICTED: Brachypodium distachyon probable LRR receptor-like serine/threonine-protein kinase At1g51860-like (LOC100844202), mRNA	--	--	--	--	Q9FZB1	625	1.21765e-66	Probable LRR receptor-like serine/threonine-protein kinase At1g51880 OS=Arabidopsis thaliana GN=At1g51880 PE=2 SV=1	PF07714//PF00560//PF00069	Protein tyrosine kinase//Leucine Rich Repeat//Protein kinase domain	GO:0006468//GO:0016310//GO:0009069	protein phosphorylation//phosphorylation//serine family amino acid metabolic process	GO:0004672//GO:0005515//GO:0005524//GO:0004674	protein kinase activity//protein binding//ATP binding//protein serine/threonine kinase activity	--	--	--	--
comp124841_c1	106.99	291.67	-1.4469	2.7499e-20	2.1972e-17	4222	242082644	XP_002441747.1	2141	0	hypothetical protein SORBIDRAFT_08g001710 [Sorghum bicolor]	242082643	XM_002441702.1	784	0	Sorghum bicolor hypothetical protein, mRNA	--	--	--	--	Q9LYT3	845	3.29852e-98	Protein TRANSPARENT TESTA 12 OS=Arabidopsis thaliana GN=TT12 PE=2 SV=1	PF00742//PF01554//PF03447//PF01484	Homoserine dehydrogenase//MatE//Homoserine dehydrogenase, NAD binding domain//Nematode cuticle collagen N-terminal domain	GO:0055114//GO:0006520//GO:0006855//GO:0055085//GO:0015893//GO:0006810	oxidation-reduction process//cellular amino acid metabolic process//drug transmembrane transport//transmembrane transport//drug transport//transport	GO:0042302//GO:0015297//GO:0050661//GO:0015238//GO:0016491	structural constituent of cuticle//antiporter activity//NADP binding//drug transmembrane transporter activity//oxidoreductase activity	GO:0016020	membrane	KOG1347	Uncharacterized membrane protein, predicted efflux pump
comp124931_c0	13.7909	56.2767	-2.0288	2.3404e-07	5.3647e-05	4486	242049294	XP_002462391.1	391	2.10403e-35	hypothetical protein SORBIDRAFT_02g024900 [Sorghum bicolor]	326532147	AK370249.1	808	0	Hordeum vulgare subsp. vulgare mRNA for predicted protein, complete cds, clone: NIASHv2107J08	K11498	CENPE	centromeric protein E	http://www.genome.jp/dbget-bin/www_bget?ko:K11498	Q54NP8	979	3.25729e-107	Kinesin-related protein 4 OS=Dictyostelium discoideum GN=kif4 PE=2 SV=1	PF00769//PF00038//PF10473//PF00734//PF07926//PF00225//PF04111	Ezrin/radixin/moesin family//Intermediate filament protein//Leucine-rich repeats of kinetochore protein Cenp-F/LEK1//Fungal cellulose binding domain//TPR/MLP1/MLP2-like protein//Kinesin motor domain//Autophagy protein Apg6	GO:0007017//GO:0006914//GO:0005975//GO:0007018//GO:0006606	microtubule-based process//autophagy//carbohydrate metabolic process//microtubule-based movement//protein import into nucleus	GO:0008092//GO:0008134//GO:0003777//GO:0004553//GO:0005198//GO:0042803//GO:0008017//GO:0005524//GO:0045502//GO:0030248	cytoskeletal protein binding//transcription factor binding//microtubule motor activity//hydrolase activity, hydrolyzing O-glycosyl compounds//structural molecule activity//protein homodimerization activity//microtubule binding//ATP binding//dynein binding//cellulose binding	GO:0005875//GO:0030286//GO:0005667//GO:0019898//GO:0005882//GO:0005643//GO:0005874//GO:0045298//GO:0005737//GO:0005576	microtubule associated complex//dynein complex//transcription factor complex//extrinsic to membrane//intermediate filament//nuclear pore//microtubule//tubulin complex//cytoplasm//extracellular region	KOG0242	Kinesin-like protein
comp124966_c0	6.7729	36.2462	-2.42	3.5499e-06	0.00061852	3565	242049122	XP_002462305.1	3731	0	hypothetical protein SORBIDRAFT_02g023610 [Sorghum bicolor]	242049121	XM_002462260.1	1351	0	Sorghum bicolor hypothetical protein, mRNA	K16055	TPS	trehalose 6-phosphate synthase/phosphatase	http://www.genome.jp/dbget-bin/www_bget?ko:K16055	O80738	2878	0	Probable alpha,alpha-trehalose-phosphate synthase [UDP-forming] 10 OS=Arabidopsis thaliana GN=TPS10 PE=2 SV=1	PF02358//PF00424//PF00982	Trehalose-phosphatase//REV protein (anti-repression trans-activator protein)//Glycosyltransferase family 20	GO:0005992//GO:0006355	trehalose biosynthetic process//regulation of transcription, DNA-dependent	GO:0003700//GO:0003824	sequence-specific DNA binding transcription factor activity//catalytic activity	GO:0005667//GO:0042025	transcription factor complex//host cell nucleus	KOG1050	Trehalose-6-phosphate synthase component TPS1 and related subunits
comp124972_c0	6.89811	42.792	-2.6331	1.2386e-07	3.012e-05	4107	414592163	DAA42734.1	1867	0	TPA: hypothetical protein ZEAMMB73_549877 [Zea mays]	242086548	XM_002439062.1	45	7.97869e-12	Sorghum bicolor hypothetical protein, mRNA	--	--	--	--	Q9SX38	579	3.88126e-60	Putative disease resistance protein At1g50180 OS=Arabidopsis thaliana GN=At1g50180 PE=2 SV=2	PF00004//PF05496//PF05715//PF00931	ATPase family associated with various cellular activities (AAA)//Holliday junction DNA helicase ruvB N-terminus//Piccolo Zn-finger//NB-ARC domain	GO:0006281//GO:0006310	DNA repair//DNA recombination	GO:0043531//GO:0005524//GO:0009378//GO:0046872	ADP binding//ATP binding//four-way junction helicase activity//metal ion binding	GO:0005657//GO:0009379//GO:0045202	replication fork//Holliday junction helicase complex//synapse	--	--
comp124998_c0	56.0798	113.543	-1.0177	1.5402e-05	0.0021589	3345	115446147	NP_001046853.1	259	1.00662e-100	Os02g0481900 [Oryza sativa Japonica Group]	115446146	NM_001053388.1	130	3.63674e-59	Oryza sativa Japonica Group Os02g0481900 (Os02g0481900) mRNA, complete cds	--	--	--	--	Q9FQ03	455	1.11631e-44	5&apos;-3&apos; exoribonuclease 3 OS=Arabidopsis thaliana GN=XRN3 PE=2 SV=1	PF03159//PF00469	XRN 5'-3' exonuclease N-terminus//Negative factor, (F-Protein) or Nef	--	--	GO:0003676//GO:0005525//GO:0004527	nucleic acid binding//GTP binding//exonuclease activity	GO:0005622	intracellular	KOG2044	5'-3' exonuclease HKE1/RAT1
comp125015_c1	19.4985	60.3143	-1.6291	4.4554e-06	0.00075742	3606	242067305	XP_002448929.1	1807	0	hypothetical protein SORBIDRAFT_05g001745 [Sorghum bicolor]	242067304	XM_002448884.1	605	0	Sorghum bicolor hypothetical protein, mRNA	--	--	--	--	Q9LR47	240	3.58672e-19	Type I inositol 1,4,5-trisphosphate 5-phosphatase CVP2 OS=Arabidopsis thaliana GN=CVP2 PE=1 SV=2	--	--	GO:0010053	root epidermal cell differentiation	--	--	--	--	KOG0565	Inositol polyphosphate 5-phosphatase and related proteins
comp125113_c0	3083.83	7378.88	-1.2587	0	0	9618	218157747	ACK58632.1	894	1.21557e-104	coat protein [Carica papaya]	381282985	JQ280313.1	663	0	Maize dwarf mosaic virus isolate Golestan, complete genome	--	--	--	--	P17767	895	9.56654e-95	Genome polyprotein OS=Plum pox potyvirus (strain Rankovic) PE=2 SV=2	PF01577//PF00271//PF07652//PF08440//PF02419//PF00270//PF00851//PF04851//PF00767//PF00680//PF00863	Potyvirus P1 protease//Helicase conserved C-terminal domain//Flavivirus DEAD domain//Potyviridae polyprotein//PsbL protein//DEAD/DEAH box helicase//Helper component proteinase//Type III restriction enzyme, res subunit//Potyvirus coat protein//RNA dependent RNA polymerase//Peptidase family C4	GO:0006144//GO:0018144//GO:0015979//GO:0006508//GO:0019079//GO:0006351	purine nucleobase metabolic process//RNA-protein covalent cross-linking//photosynthesis//proteolysis//viral genome replication//transcription, DNA-dependent	GO:0003968//GO:0016787//GO:0003677//GO:0008026//GO:0003723//GO:0005524//GO:0004386//GO:0005198//GO:0016818//GO:0004197//GO:0008234//GO:0003676	RNA-directed RNA polymerase activity//hydrolase activity//DNA binding//ATP-dependent helicase activity//RNA binding//ATP binding//helicase activity//structural molecule activity//hydrolase activity, acting on acid anhydrides, in phosphorus-containing anhydrides//cysteine-type endopeptidase activity//cysteine-type peptidase activity//nucleic acid binding	GO:0031379//GO:0019028//GO:0016020//GO:0009523//GO:0009539	RNA-directed RNA polymerase complex//viral capsid//membrane//photosystem II//photosystem II reaction center	KOG0923	mRNA splicing factor ATP-dependent RNA helicase
comp125173_c0	396.648	905.764	-1.1913	3.9109e-44	9.9425e-41	9062	222632473	EEE64605.1	4713	0	hypothetical protein OsJ_19457 [Oryza sativa Japonica Group]	156765009	AK288394.1	1212	0	Oryza sativa Japonica Group cDNA, clone: J090027M23, full insert sequence	--	--	--	--	O14099	543	1.60216e-57	Uncharacterized RING finger protein C2F3.16 OS=Schizosaccharomyces pombe (strain 972 / ATCC 24843) GN=SPAC2F3.16 PE=2 SV=1	PF05495//PF13639//PF07741	CHY zinc finger//Ring finger domain//Brf1-like TBP-binding domain	GO:0045893	positive regulation of transcription, DNA-dependent	GO:0046872//GO:0005515//GO:0008270	metal ion binding//protein binding//zinc ion binding	GO:0005634	nucleus	KOG1940	Zn-finger protein
comp125578_c0	18.8983	65.5756	-1.7949	2.8749e-07	6.4576e-05	2870	115456589	NP_001051895.1	2781	0	Os03g0848700 [Oryza sativa Japonica Group]	283049970	FJ941067.1	449	0	Oryza sativa Indica Group BPH14-1 (Bph14) gene, complete cds	--	--	--	--	Q7XA40	1021	2.76982e-120	Putative disease resistance protein RGA3 OS=Solanum bulbocastanum GN=RGA3 PE=2 SV=2	PF00931//PF00560	NB-ARC domain//Leucine Rich Repeat	--	--	GO:0043531//GO:0005515	ADP binding//protein binding	--	--	KOG0618	Serine/threonine phosphatase 2C containing leucine-rich repeats, similar to SCN circadian oscillatory protein (SCOP)
comp125669_c1	4.85614	29.7656	-2.6158	1.1135e-05	0.0016832	1137	--	--	--	--	--	--	--	--	--	--	--	--	--	--	--	--	--	--	PF00424	REV protein (anti-repression trans-activator protein)	GO:0006355	regulation of transcription, DNA-dependent	GO:0003700	sequence-specific DNA binding transcription factor activity	GO:0005667//GO:0042025	transcription factor complex//host cell nucleus	--	--
comp125673_c0	17.0057	72.7948	-2.0978	1.8465e-09	5.9354e-07	12325	116309752	CAH66795.1	4864	0	H0215F08.6 [Oryza sativa Indica Group]	187897055	AC225785.1	103	1.37862e-43	Oryza granulata, complete sequence	--	--	--	--	Q99315	204	5.1916e-14	Transposon Ty3-G Gag-Pol polyprotein OS=Saccharomyces cerevisiae (strain ATCC 204508 / S288c) GN=TY3B-G PE=1 SV=3	PF01920//PF11427//PF00665//PF02482//PF08702//PF00075//PF06459//PF10399//PF00607//PF01632//PF01702//PF00078	Prefoldin subunit//Tc3 transposase//Integrase core domain//Sigma 54 modulation protein / S30EA ribosomal protein//Fibrinogen alpha/beta chain family//RNase H//Ryanodine Receptor TM 4-6//Ubiquitinol-cytochrome C reductase Fe-S subunit TAT signal//gag gene protein p24 (core nucleocapsid protein)//Ribosomal protein L35//Queuine tRNA-ribosyltransferase//Reverse transcriptase (RNA-dependent DNA polyme…	GO:0007165//GO:0051252//GO:0006400//GO:0055114//GO:0006874//GO:0006119//GO:0030168//GO:0008616//GO:0006278//GO:0006816//GO:0044238//GO:0015992//GO:0015074//GO:0006412//GO:0016032//GO:0006118//GO:0006457//GO:0042254//GO:0051258	signal transduction//regulation of RNA metabolic process//tRNA modification//oxidation-reduction process//cellular calcium ion homeostasis//oxidative phosphorylation//platelet activation//queuosine biosynthetic process//RNA-dependent DNA replication//calcium ion transport//primary metabolic process//proton transport//DNA integration//translation//viral process//electron transport//protein folding…	GO:0030674//GO:0008479//GO:0004523//GO:0003676//GO:0008121//GO:0003677//GO:0003964//GO:0003723//GO:0051082//GO:0005219//GO:0005102//GO:0003735	protein binding, bridging//queuine tRNA-ribosyltransferase activity//ribonuclease H activity//nucleic acid binding//ubiquinol-cytochrome-c reductase activity//DNA binding//RNA-directed DNA polymerase activity//RNA binding//unfolded protein binding//ryanodine-sensitive calcium-release channel activity//receptor binding//structural constituent of ribosome	GO:0016021//GO:0016272//GO:0005622//GO:0005577//GO:0005840	integral to membrane//prefoldin complex//intracellular//fibrinogen complex//ribosome	KOG0017	FOG: Transposon-encoded proteins with TYA, reverse transcriptase, integrase domains in various combinations
comp125765_c0	1.43685	455.375	-8.308	1.4271e-93	7.2561e-90	670	--	--	--	--	--	--	--	--	--	--	--	--	--	--	--	--	--	--	--	--	--	--	--	--	--	--	--	--
comp126201_c0	1.80632	22.363	-3.63	8.671e-06	0.001336	802	6723703	CAB66903.1	626	1.24037e-78	glutathione-s-transferase [Polymyxa betae]	--	--	--	--	--	--	--	--	--	P15214	293	3.44976e-30	Glutathione S-transferase GST-6.0 OS=Proteus mirabilis GN=gstB PE=1 SV=2	PF13409//PF13417//PF02798	Glutathione S-transferase, N-terminal domain//Glutathione S-transferase, N-terminal domain//Glutathione S-transferase, N-terminal domain	--	--	GO:0005515//GO:0016740	protein binding//transferase activity	--	--	--	--
comp127001_c0	0.985268	25.581	-4.6984	2.9514e-07	6.5663e-05	533	--	--	--	--	--	--	--	--	--	--	--	--	--	--	--	--	--	--	PF02932	Neurotransmitter-gated ion-channel transmembrane region	GO:0006811	ion transport	--	--	GO:0016020	membrane	--	--
comp127280_c0	0.451581	21.6429	-5.5828	1.4953e-06	0.00029038	467	--	--	--	--	--	--	--	--	--	--	--	--	--	--	--	--	--	--	--	--	--	--	--	--	--	--	--	--
comp127526_c0	0.780004	19.5252	-4.6457	7.8637e-06	0.001232	2038	321454984	EFX66131.1	353	4.31971e-32	hypothetical protein DAPPUDRAFT_332484 [Daphnia pulex]	--	--	--	--	--	--	--	--	--	Q6NUV0	351	5.79122e-33	Rab3 GTPase-activating protein catalytic subunit OS=Danio rerio GN=rab3gap1 PE=2 SV=2	PF13890//PF04097	Rab3 GTPase-activating protein catalytic subunit//Nup93/Nic96	GO:0006810	transport	GO:0005097	Rab GTPase activator activity	GO:0005643	nuclear pore	--	--
comp127678_c0	0.862109	50.5598	-5.874	1.8471e-13	9.2239e-11	574	--	--	--	--	--	--	--	--	--	--	--	--	--	--	--	--	--	--	PF14634	zinc-RING finger domain	--	--	GO:0005515//GO:0008270	protein binding//zinc ion binding	--	--	--	--
comp128273_c0	1.43685	21.9818	-3.9353	5.6961e-06	0.00093425	681	--	--	--	--	--	--	--	--	--	--	--	--	--	--	--	--	--	--	PF01925	Sulfite exporter TauE/SafE	--	--	--	--	GO:0016021	integral to membrane	--	--
comp128389_c0	0.903162	21.3041	-4.56	3.3216e-06	0.0005879	1939	320170166	EFW47065.1	501	1.85217e-53	macrophage erythroblast attacher protein [Capsaspora owczarzaki ATCC 30864]	--	--	--	--	--	--	--	--	--	Q6GR10	426	1.44016e-44	Macrophage erythroblast attacher OS=Xenopus laevis GN=maea PE=2 SV=2	PF00048//PF00187	Small cytokines (intecrine/chemokine), interleukin-8 like//Chitin recognition protein	GO:0007165//GO:0006935//GO:0006955	signal transduction//chemotaxis//immune response	GO:0008061//GO:0008009	chitin binding//chemokine activity	GO:0005576	extracellular region	KOG0396	Uncharacterized conserved protein
comp130152_c0	0.656845	17.704	-4.7524	1.9204e-05	0.002626	2386	--	--	--	--	--	--	--	--	--	--	--	--	--	--	--	--	--	--	PF06881//PF08711	RNA polymerase II transcription factor SIII (Elongin) subunit A//TFIIS helical bundle-like domain	GO:0006355//GO:0006351	regulation of transcription, DNA-dependent//transcription, DNA-dependent	GO:0003677	DNA binding	GO:0005634//GO:0016021	nucleus//integral to membrane	--	--
comp130879_c0	0.0410528	54.6372	-10.378	5.4025e-10	1.9004e-07	803	242086699	XP_002439182.1	459	3.72407e-52	hypothetical protein SORBIDRAFT_09g001880 [Sorghum bicolor]	--	--	--	--	--	--	--	--	--	A2WPN7	290	2.26818e-30	Salt stress-induced protein OS=Oryza sativa subsp. indica GN=SALT PE=1 SV=2	--	--	--	--	--	--	--	--	--	--
comp131341_c0	0.0821057	39.3359	-8.9042	5.5197e-09	1.6334e-06	1232	--	--	--	--	--	--	--	--	--	--	--	--	--	--	--	--	--	--	--	--	--	--	--	--	--	--	--	--
comp132014_c0	0.451581	16.4757	-5.1892	2.9659e-05	0.0038135	1087	377347202	BAL63012.1	197	9.64762e-16	pathogenesis-related protein 1-1a, partial [Cucumis melo]	--	--	--	--	--	--	--	--	--	Q00008	184	8.33575e-15	Pathogenesis-related protein PRMS OS=Zea mays GN=PRMS PE=2 SV=1	--	--	--	--	--	--	--	--	KOG3017	Defense-related protein containing SCP domain
comp132481_c0	1.51895	37.9874	-4.6444	4.5772e-10	1.641e-07	2905	1076187		1814	0	H+-exporting ATPase (EC 3.6.3.6) (clone HAA13) - golden alga (Heterosigma akashiwo)	--	--	--	--	--	K01535	E3.6.3.6	H+-transporting ATPase	http://www.genome.jp/dbget-bin/www_bget?ko:K01535	P12522	1618	0	Probable proton ATPase 1B OS=Leishmania donovani GN=H1B PE=2 SV=1	PF00122	E1-E2 ATPase	--	--	GO:0000166//GO:0046872	nucleotide binding//metal ion binding	--	--	KOG0205	Plasma membrane H+-transporting ATPase
comp133140_c0	0.862109	18.0852	-4.3908	2.1677e-05	0.0029417	1830	145528147	XP_001449873.1	466	1.7309e-47	hypothetical protein [Paramecium tetraurelia strain d4-2]	--	--	--	--	--	--	--	--	--	B0VX69	235	4.15775e-19	Histone-lysine N-methyltransferase setd3 OS=Callithrix jacchus GN=SETD3 PE=3 SV=2	PF00856	SET domain	--	--	GO:0005515	protein binding	--	--	KOG1337	N-methyltransferase
comp134808_c0	1.10843	19.4405	-4.1325	1.4781e-05	0.0020914	2127	302809105	XP_002986246.1	419	1.21429e-40	hypothetical protein SELMODRAFT_123660 [Selaginella moellendorffii]	--	--	--	--	--	--	--	--	--	Q9CAN0	169	5.17618e-11	Pentatricopeptide repeat-containing protein At1g63130, mitochondrial OS=Arabidopsis thaliana GN=At1g63130 PE=2 SV=1	PF13176	Tetratricopeptide repeat	--	--	GO:0005515	protein binding	--	--	--	--
comp135259_c0	0.738951	19.144	-4.6953	9.2374e-06	0.0014155	1552	--	--	--	--	--	--	--	--	--	--	--	--	--	--	--	--	--	--	PF06456	Arfaptin-like domain	--	--	GO:0019904	protein domain specific binding	--	--	--	--
comp135925_c0	79.9709	0.127062	9.2978	3.2636e-16	2.1225e-13	1774	242072067	XP_002451310.1	1696	0	hypothetical protein SORBIDRAFT_05g027510 [Sorghum bicolor]	242072066	XM_002451265.1	477	0	Sorghum bicolor hypothetical protein, mRNA	--	--	--	--	Q766C2	319	1.89365e-30	Aspartic proteinase nepenthesin-2 OS=Nepenthes gracilis GN=nep2 PE=1 SV=1	PF00026	Eukaryotic aspartyl protease	GO:0006508	proteolysis	GO:0004190	aspartic-type endopeptidase activity	--	--	--	--
comp137565_c0	0.360033	16.6028	-5.5272	2.5235e-05	0.003328	712	--	--	--	--	--	--	--	--	--	--	--	--	--	--	--	--	--	--	PF08320	PIG-X / PBN1	GO:0006506	GPI anchor biosynthetic process	--	--	GO:0005789	endoplasmic reticulum membrane	--	--
comp140592_c0	0.205264	17.4499	-6.4096	1.6969e-05	0.0023492	626	242089741	XP_002440703.1	134	1.85663e-08	hypothetical protein SORBIDRAFT_09g005410 [Sorghum bicolor]	--	--	--	--	--	--	--	--	--	--	--	--	--	--	--	--	--	--	--	--	--	--	--
comp149309_c0	0.164211	18.5934	-6.8231	1.0773e-05	0.0016418	1092	--	--	--	--	--	--	--	--	--	--	--	--	--	--	--	--	--	--	--	--	--	--	--	--	--	--	--	--
comp153374_c0	0.0821057	17.3652	-7.7245	3.7738e-05	0.0047114	1270	--	--	--	--	--	--	--	--	--	--	--	--	--	--	--	--	--	--	--	--	--	--	--	--	--	--	--	--
comp40170_c0	23.3591	0.0423541	9.1073	7.94e-06	0.0012405	2171	242086739	XP_002439202.1	535	9.98291e-57	hypothetical protein SORBIDRAFT_09g002195 [Sorghum bicolor]	--	--	--	--	--	--	--	--	--	--	--	--	--	--	--	--	--	--	--	--	--	--	--
comp40455_c0	0	28.2078	-5.818	3.8542e-08	9.9799e-06	3502	38605932	CAD40800.3	216	2.52302e-36	OSJNBb0076A22.11 [Oryza sativa Japonica Group]	--	--	--	--	--	--	--	--	--	--	--	--	--	PF12300//PF06495	Protein of unknown function (DUF3628)//Fruit fly transformer protein	GO:0046660//GO:0006397	female sex differentiation//mRNA processing	GO:0016817	hydrolase activity, acting on acid anhydrides	GO:0005634	nucleus	--	--
comp43846_c0	19.3232	0.0847082	7.8336	1.3017e-05	0.0018741	1000	--	--	--	--	--	--	--	--	--	--	--	--	--	--	--	--	--	--	PF03785//PF01484//PF04931	Peptidase family C25, C terminal ig-like domain//Nematode cuticle collagen N-terminal domain//DNA polymerase phi	GO:0006508//GO:0006351//GO:0006260	proteolysis//transcription, DNA-dependent//DNA replication	GO:0003677//GO:0003887//GO:0008233//GO:0042302	DNA binding//DNA-directed DNA polymerase activity//peptidase activity//structural constituent of cuticle	GO:0042575	DNA polymerase complex	--	--
comp44198_c0	1.19053	20.6264	-4.1148	8.3309e-06	0.0012907	1750	321475193	EFX86156.1	252	1.31942e-21	hypothetical protein DAPPUDRAFT_308406 [Daphnia pulex]	--	--	--	--	--	--	--	--	--	Q09652	233	3.54229e-20	Glutathione S-transferase kappa 1 OS=Caenorhabditis elegans GN=gstk-1 PE=3 SV=1	PF01323	DSBA-like thioredoxin domain	GO:0006118	electron transport	GO:0015035	protein disulfide oxidoreductase activity	--	--	--	--
comp44433_c0	0.0410528	23.0415	-9.1325	1.0837e-05	0.0016471	541	--	--	--	--	--	--	--	--	--	--	--	--	--	--	--	--	--	--	--	--	--	--	--	--	--	--	--	--
comp45273_c0	24.5085	0.0847082	8.1766	1.3753e-06	0.0002689	1650	218197729	EEC80156.1	1025	6.8586e-131	hypothetical protein OsI_21969 [Oryza sativa Indica Group]	297602730	NM_001059338.2	47	2.44875e-13	Oryza sativa Japonica Group Os04g0428300 (Os04g0428300) mRNA, complete cds	--	--	--	--	--	--	--	--	--	--	--	--	--	--	GO:0005739	mitochondrion	--	--
comp45400_c0	19.3359	0.0423541	8.8346	3.5732e-05	0.0045012	2298	108705786	ABF93581.1	1485	0	expressed protein [Oryza sativa Japonica Group]	32129089	BT009538.1	581	0	Triticum aestivum clone wr1.pk0144.b10:fis, full insert mRNA sequence	--	--	--	--	--	--	--	--	PF02892	BED zinc finger	--	--	GO:0003677	DNA binding	--	--	--	--
comp45720_c0	1.06737	28.1617	-4.7216	7.2874e-08	1.8196e-05	2672	332259536	XP_003278844.1	145	1.24493e-06	PREDICTED: peroxidasin homolog [Nomascus leucogenys]	--	--	--	--	--	--	--	--	--	--	--	--	--	--	--	--	--	--	--	--	--	--	--
comp46612_c0	46.7181	0.21177	7.7853	1.09e-11	4.8002e-09	1473	--	--	--	--	--	--	--	--	--	--	--	--	--	--	--	--	--	--	--	--	--	--	--	--	--	--	--	--
comp59253_c0	31.2823	0.0423541	9.5286	4.9892e-07	0.0001053	3546	--	--	--	--	--	--	--	--	--	--	--	--	--	--	--	--	--	--	--	--	--	--	--	--	--	--	--	--
comp60497_c0	19.2127	0.0423541	8.8253	3.7465e-05	0.0046877	1651	--	--	--	--	--	--	--	--	--	--	--	--	--	--	--	--	--	--	--	--	--	--	--	--	--	--	--	--
comp60632_c2	0.492634	19.1017	-5.277	6.6672e-06	0.0010777	424	--	--	--	--	--	378556106	JQ403608.1	243	6.58167e-123	Maize dwarf mosaic virus isolate OH-1, complete genome	--	--	--	--	P17767	213	1.78768e-18	Genome polyprotein OS=Plum pox potyvirus (strain Rankovic) PE=2 SV=2	--	--	--	--	--	--	--	--	--	--
comp60632_c3	2.01159	33.1836	-4.0441	1.8751e-08	5.0663e-06	526	440292387	ELP85592.1	139	9.11524e-08	ATP-dependent RNA helicase, putative [Entamoeba invadens IP1]	402216197	JX185302.1	276	3.74218e-141	Maize dwarf mosaic virus isolate Italy, complete genome	--	--	--	--	P17767	666	2.36853e-78	Genome polyprotein OS=Plum pox potyvirus (strain Rankovic) PE=2 SV=2	PF04851//PF00270//PF00176//PF07652	Type III restriction enzyme, res subunit//DEAD/DEAH box helicase//SNF2 family N-terminal domain//Flavivirus DEAD domain	GO:0019079	viral genome replication	GO:0016787//GO:0008026//GO:0003676//GO:0005524//GO:0003677	hydrolase activity//ATP-dependent helicase activity//nucleic acid binding//ATP binding//DNA binding	--	--	--	--
comp60865_c0	0.0410528	27.5725	-9.3915	2.2159e-06	0.00040903	1588	222619917	EEE56049.1	348	4.55731e-32	hypothetical protein OsJ_04848 [Oryza sativa Japonica Group]	--	--	--	--	--	--	--	--	--	--	--	--	--	PF07714//PF00069	Protein tyrosine kinase//Protein kinase domain	GO:0006468	protein phosphorylation	GO:0005524//GO:0004672	ATP binding//protein kinase activity	--	--	--	--
comp61218_c0	2.58633	55.2712	-4.4176	1.0428e-13	5.302e-11	3329	--	--	--	--	--	--	--	--	--	--	--	--	--	--	--	--	--	--	--	--	--	--	--	--	--	--	--	--
comp61734_c0	6.07582	35.0692	-2.5291	2.8813e-06	0.00051985	845	--	--	--	--	--	--	--	--	--	--	--	--	--	--	--	--	--	--	--	--	--	--	--	--	--	--	--	--
comp61896_c0	1.80632	50.8249	-4.8144	3.9205e-13	1.8741e-10	2573	--	--	--	--	--	--	--	--	--	--	--	--	--	--	--	--	--	--	--	--	--	--	--	--	--	--	--	--
comp62798_c0	0.410528	72.5525	-7.4654	1.6891e-17	1.1663e-14	691	--	--	--	--	--	18621202	AJ310198.1	123	5.63294e-56	Sorghum mosaic virus genomic RNA for polyprotein	--	--	--	--	P89509	514	3.38723e-57	Genome polyprotein OS=Turnip mosaic virus (strain Japanese) PE=1 SV=1	PF08440	Potyviridae polyprotein	GO:0006144//GO:0018144	purine nucleobase metabolic process//RNA-protein covalent cross-linking	GO:0016818//GO:0003968//GO:0005198	hydrolase activity, acting on acid anhydrides, in phosphorus-containing anhydrides//RNA-directed RNA polymerase activity//structural molecule activity	GO:0031379	RNA-directed RNA polymerase complex	--	--
comp63607_c0	0.821057	19.017	-4.5337	1.146e-05	0.0017258	2804	326934509	XP_003213331.1	172	7.9594e-45	PREDICTED: solute carrier family 25 member 42-like [Meleagris gallopavo]	--	--	--	--	--	--	--	--	--	Q0P483	141	2.51908e-43	Mitochondrial coenzyme A transporter SLC25A42 OS=Danio rerio GN=slc25a42 PE=2 SV=1	PF00182	Chitinase class I	GO:0015868//GO:0015860//GO:0015711//GO:0015865//GO:0006032//GO:0016998//GO:0051503//GO:0015858	purine ribonucleotide transport//purine nucleoside transmembrane transport//organic anion transport//purine nucleotide transport//chitin catabolic process//cell wall macromolecule catabolic process//adenine nucleotide transport//nucleoside transport	GO:0005346//GO:0000295//GO:0008514//GO:0004568//GO:0015211	purine ribonucleotide transmembrane transporter activity//adenine nucleotide transmembrane transporter activity//organic anion transmembrane transporter activity//chitinase activity//purine nucleoside transmembrane transporter activity	--	--	KOG0752	Mitochondrial solute carrier protein
comp63809_c0	1.10843	21.5159	-4.2788	4.191e-06	0.00072124	3585	--	--	--	--	--	--	--	--	--	--	--	--	--	--	--	--	--	--	--	--	--	--	--	--	--	--	--	--
comp67327_c0	3.78835	28.8855	-2.9307	4.27e-06	0.00073034	489	242087863	XP_002439764.1	175	4.12623e-13	hypothetical protein SORBIDRAFT_09g019670 [Sorghum bicolor]	--	--	--	--	--	K01061	E3.1.1.45	carboxymethylenebutenolidase	http://www.genome.jp/dbget-bin/www_bget?ko:K01061	--	--	--	--	--	--	--	--	GO:0016787	hydrolase activity	--	--	--	--
comp67341_c1	0	17.1534	-5.1004	2.1123e-05	0.0028745	3272	86439767	CAJ19370.1	511	2.87369e-53	putative vesicle associated membrane protein [Triticum aestivum]	--	--	--	--	--	--	--	--	--	Q9SYC9	173	3.03264e-11	Vesicle-associated protein 1-4 OS=Arabidopsis thaliana GN=PVA14 PE=2 SV=1	PF00635//PF00947//PF00069//PF07714	MSP (Major sperm protein) domain//Picornavirus core protein 2A//Protein kinase domain//Protein tyrosine kinase	GO:0016032//GO:0006468//GO:0006508	viral process//protein phosphorylation//proteolysis	GO:0005198//GO:0004672//GO:0008233//GO:0005524	structural molecule activity//protein kinase activity//peptidase activity//ATP binding	--	--	KOG0276	Vesicle coat complex COPI, beta' subunit
comp68048_c0	2.21685	43.4976	-4.2944	5.7856e-11	2.3793e-08	1988	--	--	--	--	--	--	--	--	--	--	--	--	--	--	--	--	--	--	--	--	--	--	--	--	--	--	--	--
comp69348_c0	26.7664	0.169416	7.3037	1.5565e-07	3.6732e-05	1077	--	--	--	--	--	--	--	--	--	--	--	--	--	--	--	--	--	--	PF09066	Beta2-adaptin appendage, C-terminal sub-domain	GO:0016192//GO:0006886	vesicle-mediated transport//intracellular protein transport	--	--	GO:0030131	clathrin adaptor complex	--	--
comp72204_c0	0.0410528	39.474	-9.9092	4.6785e-08	1.2003e-05	304	--	--	--	--	--	37731826	AY184478.1	72	5.22391e-28	Plum pox virus isolate SoC polyprotein mRNA, complete cds	--	--	--	--	Q6XW15	460	5.37901e-52	Genome polyprotein OS=Beet mosaic virus PE=3 SV=1	PF00680	RNA dependent RNA polymerase	GO:0006144//GO:0006351	purine nucleobase metabolic process//transcription, DNA-dependent	GO:0003968//GO:0003723	RNA-directed RNA polymerase activity//RNA binding	GO:0031379	RNA-directed RNA polymerase complex	--	--
comp72204_c1	1.56001	164.215	-6.7179	2.7503e-39	5.6973e-36	630	53748481	CAH59423.1	497	3.38044e-57	hypothetical protein [Plantago major]	158954560	EU109533.1	270	9.80921e-138	Maize dwarf mosaic virus isolate Isfahan polyprotein gene, partial cds	--	--	--	--	P13529	691	4.21272e-81	Genome polyprotein OS=Plum pox potyvirus (strain D) PE=1 SV=2	PF00680//PF00998	RNA dependent RNA polymerase//Viral RNA dependent RNA polymerase	GO:0006144//GO:0006351	purine nucleobase metabolic process//transcription, DNA-dependent	GO:0003968//GO:0003723	RNA-directed RNA polymerase activity//RNA binding	GO:0031379	RNA-directed RNA polymerase complex	--	--
comp72204_c2	7.26635	195.696	-4.7512	8.02e-46	2.2428e-42	785	--	--	--	--	--	3123635	AJ001691.1	332	4.22929e-172	Maize dwarf mosaic virus RNA, complete sequence	--	--	--	--	P89509	728	3.00395e-85	Genome polyprotein OS=Turnip mosaic virus (strain Japanese) PE=1 SV=1	PF00680//PF04711//PF00863	RNA dependent RNA polymerase//Apolipoprotein A-II (ApoA-II)//Peptidase family C4	GO:0006351//GO:0006869//GO:0042157//GO:0006508//GO:0006144	transcription, DNA-dependent//lipid transport//lipoprotein metabolic process//proteolysis//purine nucleobase metabolic process	GO:0003723//GO:0008234//GO:0008289//GO:0003968	RNA binding//cysteine-type peptidase activity//lipid binding//RNA-directed RNA polymerase activity	GO:0031379//GO:0005576	RNA-directed RNA polymerase complex//extracellular region	--	--
comp72254_c0	1.31369	42.947	-5.0309	1.8522e-11	7.9686e-09	525	--	--	--	--	--	--	--	--	--	--	--	--	--	--	--	--	--	--	PF04729	ASF1 like histone chaperone	GO:0006333	chromatin assembly or disassembly	--	--	GO:0005634	nucleus	--	--
comp81033_c0	335.785	128.296	1.3881	1.278e-23	1.254e-20	514	--	--	--	--	--	--	--	--	--	--	--	--	--	--	--	--	--	--	--	--	--	--	--	--	--	--	--	--
comp81849_c0	39.3988	7.47592	2.3978	8.1954e-07	0.00016548	1069	--	--	--	--	--	--	--	--	--	--	--	--	--	--	--	--	--	--	--	--	--	--	--	--	--	--	--	--
comp82099_c0	0.123158	18.0005	-7.1914	1.8452e-05	0.0025295	2543	242090189	XP_002440927.1	907	1.34401e-110	hypothetical protein SORBIDRAFT_09g016610 [Sorghum bicolor]	242090188	XM_002440882.1	108	4.68049e-47	Sorghum bicolor hypothetical protein, mRNA	--	--	--	--	P50580	502	2.22887e-54	Proliferation-associated protein 2G4 OS=Mus musculus GN=Pa2g4 PE=1 SV=3	PF00646//PF00513	F-box domain//Late Protein L2	--	--	GO:0005198//GO:0005515//GO:0008238	structural molecule activity//protein binding//exopeptidase activity	GO:0044464//GO:0019028	cell part//viral capsid	KOG2776	Metallopeptidase
comp82391_c0	1.10843	22.3206	-4.3318	2.576e-06	0.00046626	3561	--	--	--	--	--	12703023	AY019981.1	74	5.22872e-28	Oryza sativa microsatellite MRG2306 containing (CT)X14, closest to marker R634, genomic sequence	--	--	--	--	--	--	--	--	--	--	--	--	--	--	--	--	--	--
comp83257_c0	10.6327	61.5413	-2.533	5.501e-10	1.923e-07	663	--	--	--	--	--	--	--	--	--	--	--	--	--	--	--	--	--	--	--	--	--	--	--	--	--	--	--	--
comp84363_c0	1.27264	23.5912	-4.2124	1.6021e-06	0.00031005	2030	414587035	DAA37606.1	180	2.79867e-11	TPA: hypothetical protein ZEAMMB73_100135 [Zea mays]	--	--	--	--	--	--	--	--	--	O04491	249	1.05823e-20	Putative pentatricopeptide repeat-containing protein At1g09680 OS=Arabidopsis thaliana GN=At1g09680 PE=3 SV=1	--	--	--	--	--	--	--	--	--	--
comp84699_c0	17.2024	0.21177	6.344	1.5858e-05	0.0022118	1434	--	--	--	--	--	--	--	--	--	--	--	--	--	--	--	--	--	--	PF02080	TrkA-C domain	GO:0006813//GO:0006812	potassium ion transport//cation transport	GO:0008324	cation transmembrane transporter activity	--	--	--	--
comp85198_c0	0.0821057	21.7276	-8.0478	5.5842e-06	0.00092769	5249	116309424	CAH66499.1	364	5.74176e-32	H0321H01.8 [Oryza sativa Indica Group]	38490538	AC133218.3	72	1.00018e-26	Oryza sativa (japonica cultivar-group) chromosome 11 PAC clone P0549G05, complete sequence	--	--	--	--	Q7LHG5	1180	3.81436e-133	Transposon Ty3-I Gag-Pol polyprotein OS=Saccharomyces cerevisiae (strain ATCC 204508 / S288c) GN=TY3B-I PE=3 SV=2	PF00992//PF00665//PF02159//PF09668//PF00784//PF00078	Troponin//Integrase core domain//Oestrogen receptor//Aspartyl protease//MyTH4 domain//Reverse transcriptase (RNA-dependent DNA polymerase)	GO:0006355//GO:0007165//GO:0006508//GO:0015074//GO:0006278//GO:0043401	regulation of transcription, DNA-dependent//signal transduction//proteolysis//DNA integration//RNA-dependent DNA replication//steroid hormone mediated signaling pathway	GO:0003964//GO:0003677//GO:0005496//GO:0004190//GO:0030284//GO:0003723	RNA-directed DNA polymerase activity//DNA binding//steroid binding//aspartic-type endopeptidase activity//estrogen receptor activity//RNA binding	GO:0005634//GO:0005856//GO:0005861	nucleus//cytoskeleton//troponin complex	KOG0017	FOG: Transposon-encoded proteins with TYA, reverse transcriptase, integrase domains in various combinations
comp85404_c0	0.123158	47.0778	-8.5784	7.9578e-11	3.1353e-08	1023	--	--	--	--	--	--	--	--	--	--	--	--	--	--	--	--	--	--	PF14672	Late cornified envelope	GO:0008544	epidermis development	--	--	--	--	--	--
comp87111_c0	44.4027	93.9007	-1.0805	3.5346e-05	0.0044625	2236	414587076	DAA37647.1	1502	0	TPA: putative cytochrome P450 superfamily protein [Zea mays]	--	--	--	--	--	--	--	--	--	Q42602	782	5.37018e-93	Cytochrome P450 89A2 OS=Arabidopsis thaliana GN=CYP89A2 PE=2 SV=2	PF00067	Cytochrome P450	GO:0055114	oxidation-reduction process	GO:0020037//GO:0005506//GO:0016705	heme binding//iron ion binding//oxidoreductase activity, acting on paired donors, with incorporation or reduction of molecular oxygen	--	--	KOG0156	Cytochrome P450 CYP2 subfamily
comp88627_c0	17.0722	54.3801	-1.6714	8.9993e-06	0.0013828	584	357134611	XP_003568910.1	264	5.86118e-27	PREDICTED: subtilisin-chymotrypsin inhibitor-2A-like [Brachypodium distachyon]	214015228	EU724577.1	83	8.11967e-34	Zea mays subsp. parviglumis isolate mpi_Z11 maize proteinase inhibitor (mpi) gene, complete cds	--	--	--	--	P01053	189	4.50093e-17	Subtilisin-chymotrypsin inhibitor-2A OS=Hordeum vulgare PE=1 SV=2	PF03793//PF00280	PASTA domain//Potato inhibitor I family	GO:0009611	response to wounding	GO:0004867//GO:0008658	serine-type endopeptidase inhibitor activity//penicillin binding	--	--	--	--
comp89414_c1	0.903162	21.2194	-4.5543	3.4953e-06	0.00061476	1461	--	--	--	--	--	--	--	--	--	--	--	--	--	--	--	--	--	--	PF05887	Procyclic acidic repetitive protein (PARP)	--	--	--	--	GO:0016020	membrane	--	--
comp89828_c0	112.485	416.772	-1.8895	5.2922e-41	1.1384e-37	1510	242068287	XP_002449420.1	1512	0	hypothetical protein SORBIDRAFT_05g010100 [Sorghum bicolor]	212723565	NM_001138670.1	415	0	Zea mays uncharacterized LOC100193561 (LOC100193561), mRNA gi|194693553|gb|BT035856.1| Zea mays full-length cDNA clone ZM_BFb0086D11 mRNA, complete cds	--	--	--	--	A8QW51	1076	1.97951e-141	Probable O-methyltransferase 2 OS=Sorghum bicolor GN=OMT2 PE=2 SV=1	PF00891//PF08100	O-methyltransferase//Dimerisation domain	GO:0032259	methylation	GO:0046983//GO:0008171	protein dimerization activity//O-methyltransferase activity	--	--	--	--
comp90960_c0	0.123158	50.0443	-8.6665	2.5657e-11	1.0954e-08	3739	264683614	ACY72569.1	152	8.26619e-82	unknown [Oryza sativa Japonica Group]	--	--	--	--	--	--	--	--	--	P10978	94	2.73746e-23	Retrovirus-related Pol polyprotein from transposon TNT 1-94 OS=Nicotiana tabacum PE=2 SV=1	PF00078	Reverse transcriptase (RNA-dependent DNA polymerase)	GO:0006278	RNA-dependent DNA replication	GO:0003723//GO:0005488//GO:0003964	RNA binding//binding//RNA-directed DNA polymerase activity	--	--	--	--
comp91389_c0	28.8191	0.847082	5.0884	2.4485e-08	6.584e-06	1068	326520409	BAK07463.1	560	2.58224e-66	predicted protein [Hordeum vulgare subsp. vulgare]	242380788	FP096621.1	220	1.06034e-109	Phyllostachys edulis cDNA clone: bphylf046a17, full insert sequence	--	--	--	--	Q9T0I5	191	1.27951e-14	Proline-rich protein 4 OS=Arabidopsis thaliana GN=PRP4 PE=2 SV=1	--	--	--	--	--	--	--	--	--	--
comp92098_c0	44.6655	0.0423541	10.042	7.0311e-09	2.0482e-06	557	9837119	AAG00429.1	500	4.98759e-61	germin E, partial [Hordeum vulgare]	326502965	AK367908.1	207	9.04686e-103	Hordeum vulgare subsp. vulgare mRNA for predicted protein, complete cds, clone: NIASHv2064I22	--	--	--	--	Q6ZCR3	466	1.8821e-56	Germin-like protein 8-12 OS=Oryza sativa subsp. japonica GN=Os08g0231400 PE=2 SV=1	PF00190	Cupin	--	--	GO:0030145//GO:0045735	manganese ion binding//nutrient reservoir activity	GO:0048046	apoplast	--	--
comp92146_c0	0.903162	17.1958	-4.2509	4.0148e-05	0.0049678	3460	156392024	XP_001635849.1	131	6.01637e-06	predicted protein [Nematostella vectensis]	--	--	--	--	--	--	--	--	--	--	--	--	--	--	--	--	--	--	--	--	--	--	--
comp92803_c1	0.205264	24.0131	-6.8702	5.8765e-07	0.00012173	874	342365838	AEL30371.1	801	8.3111e-94	TIR-NBS-LRR type disease resistance protein [Arachis hypogaea]	312283786	AC243255.1	526	0	Panicum virgatum clone PV_ABa103-D05, complete sequence	--	--	--	--	O02751	287	3.15933e-27	Craniofacial development protein 2 OS=Bos taurus GN=CFDP2 PE=1 SV=2	--	--	--	--	GO:0097159//GO:1901363	organic cyclic compound binding//heterocyclic compound binding	--	--	--	--
comp93671_c0	16.4347	153.493	-3.2234	1.3807e-28	1.8386e-25	367	218157747	ACK58632.1	202	2.5703e-17	coat protein [Carica papaya]	31043898	AJ563726.1	94	3.79087e-40	Maize dwarf mosaic virus partial gene for polyprotein, genomic RNA, isolate Royalty/H	--	--	--	--	P25242	261	2.56839e-26	Genome polyprotein (Fragment) OS=Sugarcane mosaic virus (strain SC) PE=2 SV=1	PF05132//PF02724//PF00767	RNA polymerase III RPC4//CDC45-like protein//Potyvirus coat protein	GO:0006351//GO:0006270//GO:0006383//GO:0006206//GO:0006144	transcription, DNA-dependent//DNA replication initiation//transcription from RNA polymerase III promoter//pyrimidine nucleobase metabolic process//purine nucleobase metabolic process	GO:0003899//GO:0003677	DNA-directed RNA polymerase activity//DNA binding	GO:0019028//GO:0005730//GO:0005666	viral capsid//nucleolus//DNA-directed RNA polymerase III complex	--	--
comp93714_c0	2.62738	44.1753	-4.0715	7.9602e-11	3.1353e-08	1011	115468674	NP_001057936.1	462	1.33482e-53	Os06g0580100 [Oryza sativa Japonica Group]	--	--	--	--	--	--	--	--	--	--	--	--	--	--	--	--	--	--	--	GO:0016020	membrane	--	--
comp93884_c0	0	32.6944	-6.031	3.3404e-09	1.0154e-06	3140	326496879	BAJ98466.1	165	3.3265e-49	predicted protein [Hordeum vulgare subsp. vulgare]	--	--	--	--	--	--	--	--	--	--	--	--	--	PF10461	Peptidase S68	GO:0006974//GO:0006915	response to DNA damage stimulus//apoptotic process	--	--	--	--	--	--
comp94218_c0	17.4885	0.592957	4.8823	1.5527e-05	0.0021711	892	--	--	--	--	--	--	--	--	--	--	--	--	--	--	--	--	--	--	--	--	--	--	--	--	--	--	--	--
comp94367_c0	97.0953	397.987	-2.0352	3.4193e-43	8.3149e-40	1175	--	--	--	--	--	--	--	--	--	--	--	--	--	--	--	--	--	--	PF01316	Arginine repressor, DNA binding domain	GO:0006525//GO:0006355	arginine metabolic process//regulation of transcription, DNA-dependent	GO:0003700	sequence-specific DNA binding transcription factor activity	GO:0005667	transcription factor complex	--	--
comp94423_c0	28.2854	1.27147	4.4755	6.3575e-08	1.6089e-05	1759	357162424	XP_003579406.1	367	2.20328e-35	PREDICTED: putative FBD-associated F-box protein At1g61330-like [Brachypodium distachyon]	--	--	--	--	--	--	--	--	--	--	--	--	--	--	--	--	--	--	--	--	--	--	--
comp94649_c0	0.246317	38.881	-7.3024	3.6047e-10	1.3091e-07	4704	77554308	ABA97104.1	3539	0	retrotransposon protein, putative, unclassified [Oryza sativa Japonica Group]	12039362	AC018727.10	41	1.53086e-09	Oryza sativa chromosome 10 BAC OSJNBa0056G17 genomic sequence, complete sequence	--	--	--	--	Q05654	1187	4.91696e-136	Retrotransposable element Tf2 155 kDa protein type 1 OS=Schizosaccharomyces pombe (strain 972 / ATCC 24843) GN=Tf2-1 PE=2 SV=1	PF09668//PF00078//PF00665	Aspartyl protease//Reverse transcriptase (RNA-dependent DNA polymerase)//Integrase core domain	GO:0006278//GO:0015074//GO:0006508//GO:0043170//GO:0044238	RNA-dependent DNA replication//DNA integration//proteolysis//macromolecule metabolic process//primary metabolic process	GO:0003964//GO:0003723//GO:0004190	RNA-directed DNA polymerase activity//RNA binding//aspartic-type endopeptidase activity	--	--	KOG0017	FOG: Transposon-encoded proteins with TYA, reverse transcriptase, integrase domains in various combinations
comp95316_c0	0.821057	39.2584	-5.5794	9.1384e-11	3.5249e-08	4505	326496879	BAJ98466.1	465	2.03023e-46	predicted protein [Hordeum vulgare subsp. vulgare]	--	--	--	--	--	--	--	--	--	--	--	--	--	PF06839	GRF zinc finger	--	--	GO:0008270	zinc ion binding	--	--	--	--
comp95453_c0	16.5443	74.2187	-2.1655	5.8362e-10	2.0275e-07	850	--	--	--	--	--	--	--	--	--	--	--	--	--	--	--	--	--	--	--	--	--	--	--	--	--	--	--	--
comp96813_c0	28.1187	3.21891	3.1269	1.8126e-06	0.00034365	672	--	--	--	--	--	--	--	--	--	--	--	--	--	--	--	--	--	--	--	--	--	--	--	--	--	--	--	--
comp96830_c0	563.382	99.7676	2.4975	3.7027e-81	1.7258e-77	4159	338808402	AEJ07906.1	188	3.40549e-170	putative transposase [Zea luxurians]	--	--	--	--	--	--	--	--	--	P03010	61	8.09719e-43	Putative AC9 transposase OS=Zea mays PE=4 SV=1	PF05699//PF01213	hAT family C-terminal dimerisation region//Adenylate cyclase associated (CAP) N terminal	GO:0007010	cytoskeleton organization	GO:0046983//GO:0003779	protein dimerization activity//actin binding	--	--	--	--
comp96857_c0	116.933	251.568	-1.1053	5.1961e-12	2.3437e-09	663	115468674	NP_001057936.1	298	1.10754e-30	Os06g0580100 [Oryza sativa Japonica Group]	--	--	--	--	--	--	--	--	--	--	--	--	--	PF02878	Phosphoglucomutase/phosphomannomutase, alpha/beta/alpha domain I	GO:0005975	carbohydrate metabolic process	GO:0016868	intramolecular transferase activity, phosphotransferases	GO:0016020	membrane	--	--
comp96874_c0	0.985268	22.5273	-4.515	1.8327e-06	0.0003463	458	--	--	--	--	--	--	--	--	--	--	--	--	--	--	--	--	--	--	--	--	--	--	--	--	--	--	--	--
comp96880_c0	0.369475	178.654	-8.9175	2.1398e-35	3.9893e-32	921	--	--	--	--	--	--	--	--	--	--	--	--	--	--	--	--	--	--	--	--	--	--	--	--	--	--	--	--
comp96940_c0	31.1139	73.6385	-1.2429	3.9269e-05	0.0048698	519	223943299	ACN25733.1	396	1.17508e-45	unknown [Zea mays]	116632049	CT831853.1	183	1.84217e-89	Oryza sativa (indica cultivar-group) cDNA clone:OSIGCRA113G07, full insert sequence	--	--	--	--	Q10RE5	398	8.47189e-47	1,2-dihydroxy-3-keto-5-methylthiopentene dioxygenase 2 OS=Oryza sativa subsp. japonica GN=ARD2 PE=2 SV=1	PF03079	ARD/ARD' family	GO:0055114	oxidation-reduction process	GO:0010309	acireductone dioxygenase [iron(II)-requiring] activity	GO:0005634	nucleus	KOG2107	Uncharacterized conserved protein, contains double-stranded beta-helix domain
comp97716_c0	0.28737	22.2634	-6.2756	1.1255e-06	0.00022323	935	--	--	--	--	--	--	--	--	--	--	--	--	--	--	--	--	--	--	--	--	--	--	--	--	--	--	--	--
comp97794_c0	1.92948	22.9983	-3.5752	7.3123e-06	0.0011613	1042	--	--	--	--	--	--	--	--	--	--	--	--	--	--	--	--	--	--	--	--	--	--	--	--	--	--	--	--
comp97844_c0	18.6339	0.847082	4.4593	1.153e-05	0.0017289	2836	357117539	XP_003560524.1	2104	0	PREDICTED: uncharacterized protein LOC100827023 [Brachypodium distachyon]	115469795	NM_001065032.1	159	2.32909e-75	Oryza sativa Japonica Group Os06g0703300 (Os06g0703300) mRNA, complete cds	--	--	--	--	--	--	--	--	PF04617	Hox9 activation region	GO:0006351	transcription, DNA-dependent	--	--	GO:0005634	nucleus	--	--
comp99421_c0	41.5463	3.15114	3.7208	4.993e-10	1.7787e-07	3105	242084974	XP_002442912.1	1640	0	hypothetical protein SORBIDRAFT_08g004770 [Sorghum bicolor]	357119485	XM_003561422.1	51	2.77895e-15	PREDICTED: Brachypodium distachyon uncharacterized LOC100837644 (LOC100837644), mRNA	--	--	--	--	--	--	--	--	--	--	--	--	--	--	--	--	--	--
comp99541_c0	9.28163	40.1351	-2.1124	7.3504e-06	0.0011613	756	--	--	--	--	--	--	--	--	--	--	--	--	--	--	--	--	--	--	--	--	--	--	--	--	--	--	--	--

## Sheet: S_R_saltvsS_R_CK
Gene_id	S_R_salt_readcount	S_R_CK_readcount	log2.Fold_change.	p.value	q.value.Storey.et.al..2003.	Gene Length	NR GI	NR ID	NR Score	NR Evalue	NR Description	NT GI	NT ID	NT Score	NT Evalue	NT Description	KO ID	KO Name	KO Description	Http Link	Swissprot ID	Swissprot Score	Swissprot Evalue	Swissprot Description	PFAM ID	PFAM description	Gene Ontology Biological Pathway	BP Description	Gene Ontology Molecular Function	MF Description	Gene Ontology Cellular Component	CC Description	KOG ID	KOG Description
comp100614_c0	43.0323	5.16808	3.0577	5.6397e-09	1.0965e-06	613	242059239	XP_002458765.1	442	8.88382e-53	hypothetical protein SORBIDRAFT_03g039880 [Sorghum bicolor]	242059238	XM_002458720.1	249	4.49701e-126	Sorghum bicolor hypothetical protein, mRNA	--	--	--	--	--	--	--	--	--	--	GO:0006869	lipid transport	--	--	--	--	--	--
comp100638_c0	0.906152	26.8647	-4.8898	1.1525e-07	1.7505e-05	2319	--	--	--	--	--	--	--	--	--	--	--	--	--	--	--	--	--	--	PF01484	Nematode cuticle collagen N-terminal domain	--	--	GO:0042302	structural constituent of cuticle	--	--	--	--
comp100873_c0	45.6783	13.8281	1.7239	1.8089e-05	0.001695	1235	115483062	NP_001065124.1	800	4.61923e-102	Os10g0528400 [Oryza sativa Japonica Group]	--	--	--	--	--	--	--	--	--	Q06398	576	1.18607e-69	Probable glutathione S-transferase GSTU6 OS=Oryza sativa subsp. japonica GN=GSTU6 PE=2 SV=2	PF04265//PF13409//PF13417//PF02798	Thiamin pyrophosphokinase, vitamin B1 binding domain//Glutathione S-transferase, N-terminal domain//Glutathione S-transferase, N-terminal domain//Glutathione S-transferase, N-terminal domain	GO:0080167//GO:0006772//GO:0006803//GO:0060416//GO:0046686//GO:0048527//GO:0006749//GO:0009229//GO:0009704	response to karrikin//thiamine metabolic process//glutathione conjugation reaction//response to growth hormone stimulus//response to cadmium ion//lateral root development//glutathione metabolic process//thiamine diphosphate biosynthetic process//de-etiolation	GO:0004364//GO:0004788//GO:0005515	glutathione transferase activity//thiamine diphosphokinase activity//protein binding	GO:0009507	chloroplast	KOG0406	Glutathione S-transferase
comp101147_c0	1.44161	53.9077	-5.2247	3.6466e-14	1.3864e-11	1057	--	--	--	--	--	--	--	--	--	--	--	--	--	--	--	--	--	--	PF02140	Galactose binding lectin domain	--	--	GO:0030246	carbohydrate binding	--	--	--	--
comp101167_c0	3.50104	28.308	-3.0154	3.6405e-06	0.00040542	316	357162885	XP_003579555.1	180	1.62719e-13	PREDICTED: uncharacterized protein LOC100840877 [Brachypodium distachyon]	--	--	--	--	--	--	--	--	--	Q9SZB9	127	3.20143e-08	Peroxidase 47 OS=Arabidopsis thaliana GN=PER47 PE=2 SV=2	PF00141	Peroxidase	GO:0055114//GO:0006979//GO:0006804	oxidation-reduction process//response to oxidative stress//peroxidase reaction	GO:0020037//GO:0004601	heme binding//peroxidase activity	--	--	--	--
comp101167_c1	3.78936	43.3932	-3.5174	8.4078e-10	1.8867e-07	543	357162885	XP_003579555.1	528	9.46416e-60	PREDICTED: uncharacterized protein LOC100840877 [Brachypodium distachyon]	357162884	XM_003579507.1	99	9.58531e-43	PREDICTED: Brachypodium distachyon uncharacterized LOC100840877 (LOC100840877), mRNA	K00430	E1.11.1.7	peroxidase	http://www.genome.jp/dbget-bin/www_bget?ko:K00430	Q9SZB9	413	1.52893e-47	Peroxidase 47 OS=Arabidopsis thaliana GN=PER47 PE=2 SV=2	PF00141	Peroxidase	GO:0055114//GO:0006979//GO:0006804	oxidation-reduction process//response to oxidative stress//peroxidase reaction	GO:0020037//GO:0004601	heme binding//peroxidase activity	--	--	--	--
comp101423_c0	2.51251	42.2293	-4.071	1.8755e-10	4.6451e-08	1883	326530898	BAK01247.1	583	7.64063e-64	predicted protein [Hordeum vulgare subsp. vulgare]	--	--	--	--	--	--	--	--	--	Q9C5S8	477	9.36368e-50	Cysteine-rich receptor-like protein kinase 5 OS=Arabidopsis thaliana GN=CRK5 PE=1 SV=1	PF00069//PF07714	Protein kinase domain//Protein tyrosine kinase	GO:0006468	protein phosphorylation	GO:0005524//GO:0004672	ATP binding//protein kinase activity	--	--	--	--
comp101970_c0	199.321	30.9605	2.6866	6.1178e-32	7.1603e-29	303	413951911	AFW84560.1	154	1.63647e-11	hypothetical protein ZEAMMB73_284819 [Zea mays]	38175837	AC079888.10	133	6.40741e-62	Oryza sativa chromosome 10 BAC OSJNBa0078O01 genomic sequence, complete sequence	--	--	--	--	--	--	--	--	--	--	--	--	--	--	--	--	--	--
comp102378_c0	19.8554	64.9954	-1.7108	6.8848e-07	8.6701e-05	632	242074150	XP_002447011.1	227	2.76038e-21	hypothetical protein SORBIDRAFT_06g026850 [Sorghum bicolor]	242074149	XM_002446966.1	68	1.92428e-25	Sorghum bicolor hypothetical protein, mRNA	--	--	--	--	--	--	--	--	--	--	--	--	--	--	--	--	--	--
comp102410_c0	23.7288	115.356	-2.2814	1.1083e-15	4.7255e-13	2706	--	--	--	--	--	--	--	--	--	--	--	--	--	--	--	--	--	--	PF00320	GATA zinc finger	GO:0006355	regulation of transcription, DNA-dependent	GO:0043565//GO:0003700//GO:0008270	sequence-specific DNA binding//sequence-specific DNA binding transcription factor activity//zinc ion binding	GO:0005667	transcription factor complex	--	--
comp102644_c0	154.511	58.3066	1.406	9.5092e-12	2.7554e-09	870	115481682	NP_001064434.1	439	1.40905e-50	Os10g0361000 [Oryza sativa Japonica Group]	--	--	--	--	--	--	--	--	--	C8YR32	127	1.14388e-06	Lipoxygenase homology domain-containing protein 1 OS=Mus musculus GN=Loxhd1 PE=2 SV=1	PF01477	PLAT/LH2 domain	--	--	GO:0005515	protein binding	GO:0016023	cytoplasmic membrane-bounded vesicle	--	--
comp102786_c0	0.0823775	22.1324	-8.0697	4.5585e-06	0.00049384	2104	242043266	XP_002459504.1	692	2.72878e-77	hypothetical protein SORBIDRAFT_02g005700 [Sorghum bicolor]	--	--	--	--	--	--	--	--	--	Q9SSG3	643	1.11041e-71	HIPL1 protein OS=Arabidopsis thaliana GN=HIPL1 PE=1 SV=2	PF07995	Glucose / Sorbosone dehydrogenase	GO:0005975	carbohydrate metabolic process	GO:0016901//GO:0048038	oxidoreductase activity, acting on the CH-OH group of donors, quinone or similar compound as acceptor//quinone binding	--	--	--	--
comp103019_c0	136.893	313.785	-1.1967	1.0595e-16	4.9797e-14	1263	242065236	XP_002453907.1	193	1.7001e-15	hypothetical protein SORBIDRAFT_04g021205 [Sorghum bicolor]	21207717	AY104639.1	113	3.80941e-50	Zea mays PCO082260 mRNA sequence	--	--	--	--	--	--	--	--	--	--	--	--	--	--	--	--	--	--
comp103021_c0	84.3109	172.342	-1.0315	5.3665e-08	8.7762e-06	1156	--	--	--	--	--	--	--	--	--	--	--	--	--	--	--	--	--	--	--	--	--	--	--	--	--	--	--	--
comp103038_c1	344.407	761.334	-1.1444	1.1645e-35	1.5446e-32	1794	218198209	EEC80636.1	1790	0	hypothetical protein OsI_23019 [Oryza sativa Indica Group]	242095835	XM_002438363.1	747	0	Sorghum bicolor hypothetical protein, mRNA	K00122	FDH	formate dehydrogenase	http://www.genome.jp/dbget-bin/www_bget?ko:K00122	Q9SXP2	1783	0	Formate dehydrogenase 1, mitochondrial OS=Oryza sativa subsp. japonica GN=Os06g0486800 PE=1 SV=2	PF02826//PF03446//PF00389	D-isomer specific 2-hydroxyacid dehydrogenase, NAD binding domain//NAD binding domain of 6-phosphogluconate dehydrogenase//D-isomer specific 2-hydroxyacid dehydrogenase, catalytic domain	GO:0008152//GO:0046686//GO:0055114//GO:0006098//GO:0009611//GO:0019521	metabolic process//response to cadmium ion//oxidation-reduction process//pentose-phosphate shunt//response to wounding//D-gluconate metabolic process	GO:0004616//GO:0051287//GO:0016616//GO:0048037	phosphogluconate dehydrogenase (decarboxylating) activity//NAD binding//oxidoreductase activity, acting on the CH-OH group of donors, NAD or NADP as acceptor//cofactor binding	GO:0009579//GO:0009507//GO:0005739	thylakoid//chloroplast//mitochondrion	KOG0069	Glyoxylate/hydroxypyruvate reductase (D-isomer-specific 2-hydroxy acid dehydrogenase superfamily)
comp103101_c0	24.1366	2.14173	3.4944	3.839e-06	0.00042279	1114	115471773	NP_001059485.1	600	1.96569e-73	Os07g0422100 [Oryza sativa Japonica Group]	226505835	NM_001152494.1	304	2.23352e-156	Zea mays LOC100279493 (pco126369), mRNA gi|391414497|gb|BT054343.2| Zea mays full-length cDNA clone ZM_BFb0357G16 mRNA, complete cds	--	--	--	--	--	--	--	--	--	--	--	--	--	--	GO:0016020//GO:0016023	membrane//cytoplasmic membrane-bounded vesicle	--	--
comp103175_c0	86.9667	2.00205	5.4409	2.3741e-22	1.6289e-19	805	--	--	--	--	--	--	--	--	--	--	--	--	--	--	--	--	--	--	--	--	--	--	--	--	--	--	--	--
comp103263_c0	0	21.4173	-5.4207	1.6867e-06	0.00020016	3565	145508539	XP_001440219.1	179	1.86585e-10	hypothetical protein [Paramecium tetraurelia strain d4-2]	--	--	--	--	--	--	--	--	--	P22105	168	2.51362e-10	Tenascin-X OS=Homo sapiens GN=TNXB PE=1 SV=3	--	--	--	--	--	--	--	--	--	--
comp103314_c0	29.9644	6.42518	2.2214	4.2416e-05	0.0035862	3459	115446147	NP_001046853.1	161	1.74351e-08	Os02g0481900 [Oryza sativa Japonica Group]	242067310	XM_002448887.1	454	0	Sorghum bicolor hypothetical protein, mRNA	--	--	--	--	Q9FQ04	164	4.88426e-10	5&apos;-3&apos; exoribonuclease 4 OS=Arabidopsis thaliana GN=XRN4 PE=2 SV=1	PF03159//PF03307	XRN 5'-3' exonuclease N-terminus//Adenovirus 15.3kD protein in E3 region	GO:0019049	evasion or tolerance of host defenses by virus	GO:0003676//GO:0004527	nucleic acid binding//exonuclease activity	GO:0005739//GO:0005622	mitochondrion//intracellular	KOG2044	5'-3' exonuclease HKE1/RAT1
comp103666_c0	0.0823775	44.3566	-9.0727	8.5699e-10	1.9159e-07	1061	--	--	--	--	--	15088520	AF310898.1	176	3.03365e-85	Polymyxa graminis 18S small subunit ribosomal RNA gene, partial sequence	--	--	--	--	--	--	--	--	--	--	--	--	--	--	--	--	--	--
comp103666_c1	0.247132	54.6545	-7.7889	2.8977e-13	9.7721e-11	962	242068415	XP_002449484.1	175	1.10274e-13	hypothetical protein SORBIDRAFT_05g016450 [Sorghum bicolor]	221185864	FJ577811.1	84	3.80632e-34	Uncultured Amoebozoa clone Ivry07 18S ribosomal RNA gene, partial sequence	--	--	--	--	--	--	--	--	--	--	--	--	--	--	--	--	--	--
comp103724_c0	8.24228	37.8061	-2.1975	7.382e-06	0.00075972	637	413918948	AFW58880.1	228	2.56216e-21	low-molecular-weight cysteine-rich protein LCR70 [Zea mays]	--	--	--	--	--	--	--	--	--	A3FPF2	180	9.08336e-16	Defensin-like protein OS=Nelumbo nucifera PE=3 SV=1	PF00304//PF05294//PF00537//PF00451	Gamma-thionin family//Scorpion short toxin//Scorpion toxin-like domain//Scorpion short toxin, BmKK2	GO:0006952//GO:0006810//GO:0009405	defense response//transport//pathogenesis	GO:0008200	ion channel inhibitor activity	GO:0005576	extracellular region	--	--
comp103755_c0	1.44161	26.5853	-4.2049	3.3521e-07	4.5892e-05	1192	357145703	XP_003573736.1	723	1.21344e-89	PREDICTED: uncharacterized protein LOC100842254 [Brachypodium distachyon]	442614136	JX295577.1	68	3.71857e-25	Aegilops tauschii chromosome 1Ds prolamin gene locus, complete sequence	--	--	--	--	Q0JMY8	257	5.97597e-25	Salt stress-induced protein OS=Oryza sativa subsp. japonica GN=SALT PE=2 SV=1	PF08545	3-Oxoacyl-[acyl-carrier-protein (ACP)] synthase III	GO:0006633//GO:0042967	fatty acid biosynthetic process//acyl-carrier-protein biosynthetic process	GO:0004315	3-oxoacyl-[acyl-carrier-protein] synthase activity	GO:0005835	fatty acid synthase complex	--	--
comp103849_c0	146.04	37.4285	1.9642	5.9614e-17	2.893e-14	882	242070103	XP_002450328.1	338	4.47318e-36	hypothetical protein SORBIDRAFT_05g003860 [Sorghum bicolor]	242070102	XM_002450283.1	120	3.38149e-54	Sorghum bicolor hypothetical protein, mRNA	--	--	--	--	Q01595	290	2.65173e-30	Cortical cell-delineating protein OS=Zea mays PE=2 SV=1	--	--	GO:0006869	lipid transport	--	--	--	--	--	--
comp104115_c0	0.0411887	22.9537	-9.1223	1.0886e-05	0.0010741	4221	392572621	EIW65766.1	1409	1.45438e-176	hypothetical protein TREMEDRAFT_46029 [Tremella mesenterica DSM 1558]	391342262	XM_003745392.1	41	1.3725e-09	PREDICTED: Metaseiulus occidentalis probable ATP-dependent RNA helicase DDX5-like (LOC100897702), mRNA	--	--	--	--	A4QSS5	1397	4.41875e-176	ATP-dependent RNA helicase DBP2 OS=Magnaporthe oryzae (strain 70-15 / ATCC MYA-4617 / FGSC 8958) GN=DBP2 PE=3 SV=1	PF00271//PF08971//PF00270//PF04851	Helicase conserved C-terminal domain//Glycogen synthesis protein//DEAD/DEAH box helicase//Type III restriction enzyme, res subunit	GO:0005978	glycogen biosynthetic process	GO:0008026//GO:0016787//GO:0003676//GO:0005524//GO:0003677//GO:0004386	ATP-dependent helicase activity//hydrolase activity//nucleic acid binding//ATP binding//DNA binding//helicase activity	--	--	KOG0331	ATP-dependent RNA helicase
comp104202_c0	6.5486	58.1297	-3.15	1.2476e-11	3.5804e-09	1016	357134259	XP_003568735.1	843	2.13723e-109	PREDICTED: bidirectional sugar transporter SWEET3a-like [Brachypodium distachyon]	242089938	XM_002440757.1	91	5.17327e-38	Sorghum bicolor hypothetical protein, mRNA	--	--	--	--	Q0DJY3	837	9.72301e-110	Bidirectional sugar transporter SWEET3a OS=Oryza sativa subsp. japonica GN=SWEET3A PE=3 SV=2	PF03083	Sugar efflux transporter for intercellular exchange	GO:0008643	carbohydrate transport	--	--	GO:0016021//GO:0005886	integral to membrane//plasma membrane	--	--
comp104499_c0	87.9367	37.5636	1.2271	3.5273e-06	0.00039355	516	297605755	NP_001057556.2	194	2.99619e-16	Os06g0336200 [Oryza sativa Japonica Group]	--	--	--	--	--	K09873	TIP	aquaporin TIP	http://www.genome.jp/dbget-bin/www_bget?ko:K09873	Q5Z6F0	197	2.81383e-17	Probable aquaporin TIP2-2 OS=Oryza sativa subsp. japonica GN=TIP2-2 PE=2 SV=1	PF00230	Major intrinsic protein	GO:0015843//GO:0015840//GO:0006833//GO:0071918//GO:0072489//GO:0006810	methylammonium transport//urea transport//water transport//urea transmembrane transport//methylammonium transmembrane transport//transport	GO:0051739//GO:0015200//GO:0005215//GO:0015204	ammonia transmembrane transporter activity//methylammonium transmembrane transporter activity//transporter activity//urea transmembrane transporter activity	GO:0042807//GO:0016021//GO:0009941//GO:0016020//GO:0000326//GO:0005886//GO:0009505//GO:0009705	central vacuole//integral to membrane//chloroplast envelope//membrane//protein storage vacuole//plasma membrane//plant-type cell wall//plant-type vacuole membrane	--	--
comp104616_c0	67.26	250.278	-1.8957	1.2148e-25	9.6686e-23	1153	32765707	AAP87359.1	205	1.63886e-16	high light protein [Hordeum vulgare]	--	--	--	--	--	--	--	--	--	Q5U9T2	183	8.58697e-15	Horcolin OS=Hordeum vulgare PE=3 SV=1	--	--	--	--	--	--	--	--	--	--
comp104626_c0	78.7965	201.097	-1.3517	2.5018e-13	8.5335e-11	760	195629804	ACG36543.1	633	1.20358e-77	peroxidase 12 precursor [Zea mays]	326529000	AK369693.1	111	2.91613e-49	Hordeum vulgare subsp. vulgare mRNA for predicted protein, partial cds, clone: NIASHv2095O22	K00430	E1.11.1.7	peroxidase	http://www.genome.jp/dbget-bin/www_bget?ko:K00430	P84516	555	4.05147e-67	Cationic peroxidase SPC4 OS=Sorghum bicolor GN=SORBIDRAFT_03g046810 PE=1 SV=2	PF00141	Peroxidase	GO:0006979//GO:0055114//GO:0006804	response to oxidative stress//oxidation-reduction process//peroxidase reaction	GO:0004601//GO:0046872//GO:0020037	peroxidase activity//metal ion binding//heme binding	GO:0016020//GO:0005773//GO:0009505	membrane//vacuole//plant-type cell wall	--	--
comp104626_c1	52.0016	155.443	-1.5798	4.3196e-13	1.3937e-10	740	115442407	NP_001045483.1	523	2.20394e-61	Os01g0963000 [Oryza sativa Japonica Group]	195609395	EU954410.1	51	6.40484e-16	Zea mays clone 1466181 mRNA sequence	K00430	E1.11.1.7	peroxidase	http://www.genome.jp/dbget-bin/www_bget?ko:K00430	Q96520	449	1.22909e-51	Peroxidase 12 OS=Arabidopsis thaliana GN=PER12 PE=1 SV=1	PF00141//PF03298	Peroxidase//Stanniocalcin family	GO:0006979//GO:0055114//GO:0007165//GO:0006804	response to oxidative stress//oxidation-reduction process//signal transduction//peroxidase reaction	GO:0005179//GO:0005488//GO:0004601//GO:0020037	hormone activity//binding//peroxidase activity//heme binding	GO:0005618//GO:0016023//GO:0005576	cell wall//cytoplasmic membrane-bounded vesicle//extracellular region	--	--
comp104887_c0	16.8462	52.5659	-1.6417	1.466e-05	0.0014024	585	195613496	ACG28578.1	746	5.56027e-94	cytochrome P450 CYP74A19 [Zea mays]	195613495	EU956460.1	286	1.15677e-146	Zea mays clone 1563812 cytochrome P450 CYP74A19 mRNA, complete cds	--	--	--	--	Q7XYS3	552	2.18346e-66	Allene oxide synthase 2 OS=Oryza sativa subsp. japonica GN=CYP74A2 PE=2 SV=2	--	--	GO:0009611//GO:0009620//GO:0009753//GO:0006118//GO:0055114//GO:0031407	response to wounding//response to fungus//response to jasmonic acid stimulus//electron transport//oxidation-reduction process//oxylipin metabolic process	GO:0009055//GO:0009978//GO:0020037//GO:0016705//GO:0005506	electron carrier activity//allene oxide synthase activity//heme binding//oxidoreductase activity, acting on paired donors, with incorporation or reduction of molecular oxygen//iron ion binding	GO:0005739//GO:0010287//GO:0009535//GO:0009941	mitochondrion//plastoglobule//chloroplast thylakoid membrane//chloroplast envelope	--	--
comp104963_c1	33.8032	7.5291	2.1666	1.8487e-05	0.0017296	598	--	--	--	--	--	237858858	AC232886.2	106	1.36397e-46	Oryza officinalis clone OO__Ba0040C03, complete sequence	--	--	--	--	--	--	--	--	PF05845	Bacterial phosphonate metabolism protein (PhnH)	GO:0019634	organic phosphonate metabolic process	--	--	--	--	--	--
comp104977_c0	8375.4	1976.01	2.0836	0	0	4125	357488189	XP_003614382.1	283	9.80355e-23	hypothetical protein MTR_5g050970 [Medicago truncatula]	99651997	AP009051.1	2511	0	Oryza sativa Japonica Group genomic DNA, chromosome 9, fosmid clone:OSJNOa063K24, complete sequence	--	--	--	--	Q8TGM7	179	8.70562e-14	Putative uncharacterized protein ART2 OS=Saccharomyces cerevisiae (strain ATCC 204508 / S288c) GN=ART2 PE=5 SV=1	PF00286	Viral coat protein	--	--	GO:0005198	structural molecule activity	GO:0019028	viral capsid	--	--
comp104993_c0	1389.29	642.934	1.1116	2.3882e-65	6.7882e-62	1733	226507242	NP_001142211.1	612	1.35168e-70	uncharacterized protein LOC100274379 [Zea mays]	226507241	NM_001148739.1	207	2.93215e-102	Zea mays uncharacterized LOC100274379 (LOC100274379), mRNA gi|194707627|gb|BT042893.1| Zea mays full-length cDNA clone ZM_BFc0059G09 mRNA, complete cds	--	--	--	--	--	--	--	--	--	--	--	--	--	--	--	--	--	--
comp105013_c0	152.414	359.337	-1.2373	7.3638e-20	4.3094e-17	728	242077778	XP_002448825.1	191	1.87102e-14	hypothetical protein SORBIDRAFT_06g033870 [Sorghum bicolor]	242375217	FP101336.1	38	1.06105e-08	Phyllostachys edulis cDNA clone: bphyem213n05, full insert sequence	--	--	--	--	Q01548	211	4.70482e-19	Peroxidase 2 (Fragment) OS=Hordeum vulgare PE=2 SV=1	PF00141	Peroxidase	GO:0006979//GO:0055114//GO:0006804	response to oxidative stress//oxidation-reduction process//peroxidase reaction	GO:0020037//GO:0005488//GO:0016491//GO:0004601	heme binding//binding//oxidoreductase activity//peroxidase activity	--	--	--	--
comp105295_c0	7.62445	35.8809	-2.2345	1.0214e-05	0.0010161	729	242074512	XP_002447192.1	182	7.95439e-15	hypothetical protein SORBIDRAFT_06g030220 [Sorghum bicolor]	--	--	--	--	--	--	--	--	--	--	--	--	--	--	--	--	--	--	--	--	--	--	--
comp105421_c0	102.931	843.858	-3.0353	5.6385e-142	3.7397e-138	1823	242086146	XP_002443498.1	660	2.07597e-77	hypothetical protein SORBIDRAFT_08g020640 [Sorghum bicolor]	--	--	--	--	--	--	--	--	--	Q70KG3	396	4.71606e-41	Protein RAFTIN 1B OS=Triticum aestivum GN=RAFTIN1B PE=1 SV=1	--	--	--	--	--	--	--	--	--	--
comp105482_c1	236.229	104.614	1.1751	1.9777e-13	6.9036e-11	1062	242047612	XP_002461552.1	1216	8.30767e-165	hypothetical protein SORBIDRAFT_02g004650 [Sorghum bicolor]	116640297	CT836240.1	492	0	Oryza sativa (indica cultivar-group) cDNA clone:OSIGCPI103J07, full insert sequence	--	--	--	--	Q8L5C6	1055	1.31763e-141	Xylanase inhibitor protein 1 OS=Triticum aestivum GN=XIPI PE=1 SV=2	PF00704	Glycosyl hydrolases family 18	GO:0005975	carbohydrate metabolic process	GO:0043169//GO:0004553	cation binding//hydrolase activity, hydrolyzing O-glycosyl compounds	--	--	KOG4701	Chitinase
comp105584_c1	114.265	28.0562	2.026	4.3771e-14	1.6228e-11	682	115455153	NP_001051177.1	211	7.44353e-19	Os03g0734100 [Oryza sativa Japonica Group]	195615873	EU957649.1	93	2.64035e-39	Zea mays clone 1601019 hypothetical protein mRNA, complete cds	--	--	--	--	--	--	--	--	--	--	--	--	--	--	GO:0016023	cytoplasmic membrane-bounded vesicle	--	--
comp105591_c0	39.0811	140.712	-1.8482	1.229e-14	4.8582e-12	736	357139485	XP_003571312.1	532	1.64933e-62	PREDICTED: peroxidase 47-like [Brachypodium distachyon]	242077956	XM_002443702.1	180	1.23977e-87	Sorghum bicolor hypothetical protein, mRNA	--	--	--	--	Q9SZB9	367	7.07331e-40	Peroxidase 47 OS=Arabidopsis thaliana GN=PER47 PE=2 SV=2	PF00141	Peroxidase	GO:0006979//GO:0055114//GO:0006804	response to oxidative stress//oxidation-reduction process//peroxidase reaction	GO:0020037//GO:0004601	heme binding//peroxidase activity	--	--	--	--
comp105591_c1	32.5119	105.289	-1.6953	3.4352e-10	8.1693e-08	641	115474479	NP_001060836.1	741	5.32591e-95	Os08g0113000 [Oryza sativa Japonica Group]	242077956	XM_002443702.1	255	2.1778e-129	Sorghum bicolor hypothetical protein, mRNA	K00430	E1.11.1.7	peroxidase	http://www.genome.jp/dbget-bin/www_bget?ko:K00430	Q9SZB9	606	9.30158e-76	Peroxidase 47 OS=Arabidopsis thaliana GN=PER47 PE=2 SV=2	PF00141	Peroxidase	GO:0006979//GO:0055114//GO:0006804	response to oxidative stress//oxidation-reduction process//peroxidase reaction	GO:0046872//GO:0020037//GO:0004601	metal ion binding//heme binding//peroxidase activity	GO:0016023	cytoplasmic membrane-bounded vesicle	--	--
comp105624_c0	0.453076	48.7899	-6.7507	8.5338e-13	2.681e-10	1380	68491867	XP_710281.1	197	1.53399e-15	hypothetical protein CaO19.6835 [Candida albicans SC5314]	291263599	GU928701.1	133	3.17989e-61	Uncultured eukaryote clone F5K2Q4C04IECGI 28S ribosomal RNA gene, partial sequence	--	--	--	--	--	--	--	--	--	--	--	--	--	--	--	--	--	--
comp105804_c0	37.1951	81.2878	-1.1279	5.7292e-05	0.0046277	1060	326488675	BAJ97949.1	278	1.05073e-26	predicted protein [Hordeum vulgare subsp. vulgare]	242073157	XM_002446470.1	95	3.22994e-40	Sorghum bicolor hypothetical protein, mRNA	K13448	CML	calcium-binding protein CML	http://www.genome.jp/dbget-bin/www_bget?ko:K13448	Q2QYW1	263	7.04284e-26	Probable calcium-binding protein CML25/26 OS=Oryza sativa subsp. japonica GN=CML25 PE=2 SV=1	PF13202//PF13405//PF02880//PF10591//PF13499//PF00036	EF hand//EF-hand domain//Phosphoglucomutase/phosphomannomutase, alpha/beta/alpha domain III//Secreted protein acidic and rich in cysteine Ca binding region//EF-hand domain pair//EF hand	GO:0007165//GO:0005975	signal transduction//carbohydrate metabolic process	GO:0005509//GO:0016868	calcium ion binding//intramolecular transferase activity, phosphotransferases	GO:0005578	proteinaceous extracellular matrix	KOG0027	Calmodulin and related proteins (EF-Hand superfamily)
comp105840_c0	45.0609	168.737	-1.9048	6.5228e-18	3.4456e-15	1104	242046398	XP_002461070.1	921	1.15864e-120	hypothetical protein SORBIDRAFT_02g040170 [Sorghum bicolor]	242046397	XM_002461025.1	370	0	Sorghum bicolor hypothetical protein, mRNA	--	--	--	--	P42813	522	2.47498e-62	Ribonuclease 1 OS=Arabidopsis thaliana GN=RNS1 PE=1 SV=1	PF00445	Ribonuclease T2 family	GO:0009611//GO:0007568//GO:0009718//GO:0016036	response to wounding//aging//anthocyanin-containing compound biosynthetic process//cellular response to phosphate starvation	GO:0033897//GO:0003723	ribonuclease T2 activity//RNA binding	GO:0005576//GO:0005886//GO:0005618	extracellular region//plasma membrane//cell wall	--	--
comp106087_c0	29.1213	81.2464	-1.4802	6.077e-07	7.7675e-05	2210	224096778	XP_002310732.1	219	3.10713e-16	predicted protein [Populus trichocarpa]	--	--	--	--	--	--	--	--	--	Q2MY40	152	3.74627e-09	Patatin-11 OS=Solanum tuberosum PE=2 SV=1	PF01734	Patatin-like phospholipase	GO:0006629	lipid metabolic process	--	--	--	--	--	--
comp106140_c0	137.792	6.19238	4.4758	1.0235e-32	1.2219e-29	811	357112407	XP_003558000.1	206	2.92387e-16	PREDICTED: uncharacterized protein LOC100835762 [Brachypodium distachyon]	297607811	NM_001067201.2	62	5.41006e-22	Oryza sativa Japonica Group Os07g0683600 (Os07g0683600) mRNA, complete cds	--	--	--	--	--	--	--	--	--	--	--	--	--	--	--	--	--	--
comp106196_c0	118.626	361.52	-1.6077	4.3994e-29	4.2356e-26	1203	413944719	AFW77368.1	1082	2.91227e-144	stem glycoprotein [Zea mays]	226533350	NM_001154824.1	386	0	Zea mays stem 28 kDa glycoprotein (LOC100281904), mRNA gi|195617211|gb|EU958318.1| Zea mays clone 1685062 stem 28 kDa glycoprotein precursor, mRNA, complete cds	--	--	--	--	P27061	537	8.76694e-64	Acid phosphatase 1 OS=Solanum lycopersicum GN=APS1 PE=2 SV=1	PF03767//PF07941	HAD superfamily, subfamily IIIB (Acid phosphatase)//Potassium channel Kv1.4 tandem inactivation domain	GO:0006813//GO:0019497//GO:0006771	potassium ion transport//hexachlorocyclohexane metabolic process//riboflavin metabolic process	GO:0003993//GO:0030955//GO:0005249	acid phosphatase activity//potassium ion binding//voltage-gated potassium channel activity	GO:0016021//GO:0008076	integral to membrane//voltage-gated potassium channel complex	--	--
comp106208_c0	145.146	45.0861	1.6868	5.1464e-14	1.8846e-11	1159	413949773	AFW82422.1	886	7.24198e-116	flavoprotein wrbA [Zea mays]	242380169	FP096342.1	439	0	Phyllostachys edulis cDNA clone: bphylf040i21, full insert sequence	K03809	wrbA	Trp repressor binding protein	http://www.genome.jp/dbget-bin/www_bget?ko:K03809	B9M4V3	426	2.75061e-48	Flavoprotein WrbA OS=Geobacter sp. (strain FRC-32) GN=wrbA PE=3 SV=1	PF03358//PF00258	NADPH-dependent FMN reductase//Flavodoxin	--	--	GO:0016491//GO:0010181	oxidoreductase activity//FMN binding	--	--	KOG3135	1,4-benzoquinone reductase-like; Trp repressor binding protein-like/protoplast-secreted protein
comp106220_c0	87.0013	34.6746	1.3272	9.7407e-07	0.0001189	1037	242077951	XP_002443744.1	1112	1.98858e-150	hypothetical protein SORBIDRAFT_07g001250 [Sorghum bicolor]	242077950	XM_002443699.1	40	1.18492e-09	Sorghum bicolor hypothetical protein, mRNA	--	--	--	--	Q0J8G8	1111	1.68914e-151	MADS-box transcription factor 26 OS=Oryza sativa subsp. japonica GN=MADS26 PE=2 SV=1	PF02037//PF01486//PF12162//PF04977//PF00319	SAP domain//K-box region//STAT1 TAZ2 binding domain//Septum formation initiator//SRF-type transcription factor (DNA-binding and dimerisation domain)	GO:0010228//GO:0006355//GO:0048364//GO:0007049	vegetative to reproductive phase transition of meristem//regulation of transcription, DNA-dependent//root development//cell cycle	GO:0003677//GO:0003700//GO:0003676//GO:0046983	DNA binding//sequence-specific DNA binding transcription factor activity//nucleic acid binding//protein dimerization activity	GO:0005667//GO:0005634	transcription factor complex//nucleus	KOG0014	MADS box transcription factor
comp106263_c1	195.118	94.0055	1.0535	8.8555e-10	1.9724e-07	1344	242032473	XP_002463631.1	902	4.98589e-117	hypothetical protein SORBIDRAFT_01g003330 [Sorghum bicolor]	242383854	FP092697.1	419	0	Phyllostachys edulis cDNA clone: bphylf045n04, full insert sequence	K01859	E5.5.1.6	chalcone isomerase	http://www.genome.jp/dbget-bin/www_bget?ko:K01859	Q08704	845	1.39424e-109	Chalcone--flavonone isomerase OS=Zea mays GN=CHI PE=2 SV=1	PF02431	Chalcone-flavanone isomerase	GO:0080167//GO:0010224//GO:0009813	response to karrikin//response to UV-B//flavonoid biosynthetic process	GO:0045430//GO:0016872	chalcone isomerase activity//intramolecular lyase activity	GO:0009705//GO:0042406//GO:0005634	plant-type vacuole membrane//extrinsic to endoplasmic reticulum membrane//nucleus	--	--
comp106371_c0	78.6326	35.223	1.1586	2.741e-05	0.0024457	1074	226504278	NP_001151021.1	348	2.79403e-36	lachrymatory factor synthase [Zea mays]	--	--	--	--	--	--	--	--	--	P59082	180	2.89981e-14	Lachrymatory-factor synthase OS=Allium cepa GN=LFS PE=1 SV=1	PF00407//PF00184	Pathogenesis-related protein Bet v I family//Neurohypophysial hormones, C-terminal Domain	GO:0007218//GO:0006952//GO:0009607	neuropeptide signaling pathway//defense response//response to biotic stimulus	GO:0005185	neurohypophyseal hormone activity	GO:0005576	extracellular region	--	--
comp106432_c1	87.8556	31.9397	1.4598	1.2771e-07	1.9201e-05	1043	242068197	XP_002449375.1	535	8.02919e-64	hypothetical protein SORBIDRAFT_05g008770 [Sorghum bicolor]	--	--	--	--	--	--	--	--	--	P13240	149	3.94235e-10	Disease resistance response protein 206 OS=Pisum sativum GN=PI206 PE=2 SV=2	--	--	--	--	--	--	--	--	--	--
comp106434_c2	8.90089	78.5427	-3.1415	3.6943e-15	1.5314e-12	1810	242081739	XP_002445638.1	1707	0	hypothetical protein SORBIDRAFT_07g023200 [Sorghum bicolor]	242081738	XM_002445593.1	528	0	Sorghum bicolor hypothetical protein, mRNA	--	--	--	--	Q2MY58	738	1.61359e-89	Patatin group A-3 OS=Solanum tuberosum PE=2 SV=1	PF01734//PF03547	Patatin-like phospholipase//Membrane transport protein	GO:0055085//GO:0006629	transmembrane transport//lipid metabolic process	GO:0016787	hydrolase activity	GO:0016021	integral to membrane	KOG0513	Ca2+-independent phospholipase A2
comp106692_c0	439.957	164.465	1.4196	5.1456e-31	5.3885e-28	968	246217	AAB21531.1	382	3.49501e-42	thionin [Hordeum vulgare=barley, ssp. vulgare, leaf, cv. Carina, Peptide, 137 aa]	--	--	--	--	--	--	--	--	--	P08772	378	8.95729e-43	Leaf-specific thionin DB4 OS=Hordeum vulgare GN=THI1.3 PE=2 SV=2	PF00321	Plant thionin	GO:0006952	defense response	--	--	--	--	--	--
comp106698_c0	144.105	47.6716	1.5959	5.4013e-13	1.7334e-10	1013	--	--	--	--	--	--	--	--	--	--	--	--	--	--	--	--	--	--	--	--	--	--	--	--	--	--	--	--
comp106769_c0	5.76642	81.7055	-3.8247	3.748e-18	2.0155e-15	437	414585427	DAA35998.1	457	4.47036e-54	TPA: germin-like protein subfamily 1 member 11 [Zea mays]	226495902	NM_001157350.1	156	1.5687e-74	Zea mays germin-like protein subfamily 1 member 11 (LOC100284455), mRNA gi|195642191|gb|EU968446.1| Zea mays clone 320926 germin-like protein subfamily 1 member 11 precursor, mRNA, complete cds	--	--	--	--	Q7XSN6	369	3.01775e-42	Germin-like protein 4-1 OS=Oryza sativa subsp. japonica GN=Os04g0617900 PE=2 SV=2	PF00190	Cupin	--	--	GO:0045735	nutrient reservoir activity	--	--	--	--
comp106769_c1	15.7189	217.536	-3.7907	2.4883e-45	5.501e-42	863	242077206	XP_002448539.1	446	2.01657e-50	hypothetical protein SORBIDRAFT_06g028700 [Sorghum bicolor]	226495902	NM_001157350.1	183	3.14609e-89	Zea mays germin-like protein subfamily 1 member 11 (LOC100284455), mRNA gi|195642191|gb|EU968446.1| Zea mays clone 320926 germin-like protein subfamily 1 member 11 precursor, mRNA, complete cds	--	--	--	--	Q7XSN6	421	4.72822e-48	Germin-like protein 4-1 OS=Oryza sativa subsp. japonica GN=Os04g0617900 PE=2 SV=2	PF00190//PF02311	Cupin//AraC-like ligand binding domain	GO:0009651//GO:0006355	response to salt stress//regulation of transcription, DNA-dependent	GO:0045735//GO:0030145	nutrient reservoir activity//manganese ion binding	GO:0031012//GO:0048046//GO:0005618	extracellular matrix//apoplast//cell wall	--	--
comp106790_c0	497.366	202.777	1.2944	1.4774e-30	1.5205e-27	1428	242083190	XP_002442020.1	770	7.6699e-97	hypothetical protein SORBIDRAFT_08g007300 [Sorghum bicolor]	357132166	XM_003567655.1	127	7.12871e-58	PREDICTED: Brachypodium distachyon probable glutathione S-transferase GSTF1-like, transcript variant 3 (LOC100841218), mRNA	--	--	--	--	O65857	676	4.63446e-84	Probable glutathione S-transferase GSTF1 OS=Oryza sativa subsp. japonica GN=GSTF1 PE=1 SV=2	PF02798//PF13417//PF13409//PF00462	Glutathione S-transferase, N-terminal domain//Glutathione S-transferase, N-terminal domain//Glutathione S-transferase, N-terminal domain//Glutaredoxin	GO:0045454//GO:0006118	cell redox homeostasis//electron transport	GO:0005515//GO:0009055//GO:0015035	protein binding//electron carrier activity//protein disulfide oxidoreductase activity	--	--	KOG0867	Glutathione S-transferase
comp106934_c0	36.9933	7.40293	2.3211	3.0175e-06	0.00033793	1961	218193871	EEC76298.1	141	2.6493e-07	hypothetical protein OsI_13816 [Oryza sativa Indica Group]	--	--	--	--	--	--	--	--	--	Q9STL4	124	7.5486e-06	KDEL-tailed cysteine endopeptidase CEP2 OS=Arabidopsis thaliana GN=CEP2 PE=2 SV=1	--	--	--	--	--	--	--	--	--	--
comp107087_c0	194.464	64.2951	1.5967	5.1047e-17	2.5182e-14	1177	--	--	--	--	--	--	--	--	--	--	--	--	--	--	--	--	--	--	--	--	--	--	--	--	--	--	--	--
comp107148_c0	122.798	43.0673	1.5116	1.4967e-10	3.8016e-08	995	--	--	--	--	--	--	--	--	--	--	--	--	--	--	--	--	--	--	--	--	--	--	--	--	--	--	--	--
comp107427_c0	161.868	75.7431	1.0956	8.4737e-09	1.5856e-06	617	218194846	EEC77273.1	160	6.01915e-11	hypothetical protein OsI_15903 [Oryza sativa Indica Group]	242075781	XM_002447782.1	205	1.30429e-101	Sorghum bicolor hypothetical protein, mRNA	--	--	--	--	Q08655	128	1.73488e-08	Abscisic stress-ripening protein 1 OS=Solanum lycopersicum GN=ASR1 PE=2 SV=1	PF02496	ABA/WDS induced protein	GO:0006950	response to stress	--	--	--	--	--	--
comp107427_c1	270.906	131.003	1.0482	6.3581e-13	2.0187e-10	798	357163453	XP_003579736.1	147	9.54308e-09	PREDICTED: uncharacterized protein LOC100822602 [Brachypodium distachyon]	391415210	BT065059.2	86	2.42302e-35	Zea mays full-length cDNA clone ZM_BFc0176K04 mRNA, complete cds	--	--	--	--	--	--	--	--	--	--	--	--	--	--	--	--	--	--
comp107446_c0	412.02	50.7775	3.0205	6.9933e-72	2.3191e-68	1139	242038629	XP_002466709.1	806	1.64219e-103	hypothetical protein SORBIDRAFT_01g012700 [Sorghum bicolor]	242038628	XM_002466664.1	307	4.90526e-158	Sorghum bicolor hypothetical protein, mRNA	--	--	--	--	P33679	493	6.27164e-58	Zeamatin OS=Zea mays GN=Zlp PE=1 SV=2	PF15199//PF00947	D-amino acid oxidase activator//Picornavirus core protein 2A	GO:0006508//GO:1900758//GO:0016032	proteolysis//negative regulation of D-amino-acid oxidase activity//viral process	GO:0008233	peptidase activity	--	--	--	--
comp107535_c0	0.247132	170.836	-9.4331	6.3124e-32	7.246e-29	3721	167387593	XP_001738227.1	370	4.39735e-36	replication-associated protein [Entamoeba dispar SAW760]	--	--	--	--	--	--	--	--	--	Q9YUD3	295	3.68276e-27	Replication-associated protein OS=Beak and feather disease virus GN=Rep PE=1 SV=1	PF00729//PF02407//PF00910//PF04639	Viral coat protein (S domain)//Putative viral replication protein//RNA helicase//Baculoviral E56 protein, specific to ODV envelope	GO:0006260//GO:0018142//GO:0006144//GO:0006308	DNA replication//protein-DNA covalent cross-linking//purine nucleobase metabolic process//DNA catabolic process	GO:0003824//GO:0016888//GO:0003723//GO:0042624//GO:0003724//GO:0005198//GO:0016779	catalytic activity//endodeoxyribonuclease activity, producing 5'-phosphomonoesters//RNA binding//ATPase activity, uncoupled//RNA helicase activity//structural molecule activity//nucleotidyltransferase activity	GO:0019028//GO:0019031	viral capsid//viral envelope	--	--
comp107552_c0	793.73	348.131	1.189	4.0181e-42	6.8526e-39	608	246215	AAB21529.1	422	1.39611e-49	thionin [Hordeum jubatum, Peptide, 137 aa]	--	--	--	--	--	--	--	--	--	P08772	403	7.34158e-48	Leaf-specific thionin DB4 OS=Hordeum vulgare GN=THI1.3 PE=2 SV=2	PF00321	Plant thionin	GO:0006952	defense response	--	--	--	--	--	--
comp107719_c0	10.0122	54.7449	-2.451	8.254e-09	1.5542e-06	1025	413954223	AFW86872.1	848	5.30959e-109	hypothetical protein ZEAMMB73_648422 [Zea mays]	115468293	NM_001064281.1	139	1.0831e-64	Oryza sativa Japonica Group Os06g0521500 (Os06g0521500) mRNA, complete cds	--	--	--	--	Q9FLC0	617	1.72137e-75	Peroxidase 52 OS=Arabidopsis thaliana GN=PER52 PE=2 SV=1	PF00141	Peroxidase	GO:0006804//GO:0006979//GO:0055114	peroxidase reaction//response to oxidative stress//oxidation-reduction process	GO:0004601//GO:0020037	peroxidase activity//heme binding	--	--	--	--
comp107759_c0	36.9088	82.6292	-1.1627	3.1964e-05	0.0027894	891	414590977	DAA41548.1	812	1.30275e-103	TPA: putative class III secretory plant peroxidase family protein [Zea mays]	197304815	AC232151.1	69	7.66357e-26	Oryza minuta clone OM__Ba0110O19, complete sequence	--	--	--	--	Q9FEQ8	646	1.99286e-80	Peroxidase 2 OS=Zea mays GN=PER2 PE=2 SV=1	PF00141	Peroxidase	GO:0006979//GO:0055114//GO:0006804	response to oxidative stress//oxidation-reduction process//peroxidase reaction	GO:0020037//GO:0004601	heme binding//peroxidase activity	--	--	--	--
comp107771_c0	106.134	49.35	1.1048	2.6831e-06	0.00030218	1413	226505090	NP_001143275.1	186	4.13736e-14	hypothetical protein [Zea mays]	226505089	NM_001149803.1	158	4.12579e-75	Zea mays uncharacterized LOC100275806 (LOC100275806), mRNA gi|195616889|gb|EU958157.1| Zea mays clone 1675647 hypothetical protein mRNA, complete cds	--	--	--	--	--	--	--	--	--	--	--	--	--	--	--	--	--	--
comp107775_c1	32.591	96.1202	-1.5604	1.6493e-08	2.9564e-06	1009	326532104	BAK01428.1	817	3.93326e-106	predicted protein [Hordeum vulgare subsp. vulgare]	326496680	AK367164.1	369	0	Hordeum vulgare subsp. vulgare mRNA for predicted protein, complete cds, clone: NIASHv2052F16	K03809	wrbA	Trp repressor binding protein	http://www.genome.jp/dbget-bin/www_bget?ko:K03809	A0LNQ8	448	4.48048e-52	Flavoprotein WrbA OS=Syntrophobacter fumaroxidans (strain DSM 10017 / MPOB) GN=wrbA PE=3 SV=1	PF03358//PF00258	NADPH-dependent FMN reductase//Flavodoxin	GO:0045892//GO:0055114	negative regulation of transcription, DNA-dependent//oxidation-reduction process	GO:0010181//GO:0016491	FMN binding//oxidoreductase activity	--	--	KOG3135	1,4-benzoquinone reductase-like; Trp repressor binding protein-like/protoplast-secreted protein
comp108097_c0	13.0156	91.6915	-2.8165	8.0175e-16	3.4932e-13	639	414886992	DAA63006.1	485	5.74202e-54	TPA: putative O-glycosyl hydrolase family 17 protein, partial [Zea mays]	195613887	EU956656.1	108	1.13093e-47	Zea mays clone 1569452 mRNA sequence	--	--	--	--	Q9M069	282	1.20434e-27	Glucan endo-1,3-beta-glucosidase 7 OS=Arabidopsis thaliana GN=At4g34480 PE=1 SV=2	PF00332	Glycosyl hydrolases family 17	GO:0005975	carbohydrate metabolic process	GO:0004553	hydrolase activity, hydrolyzing O-glycosyl compounds	--	--	--	--
comp108121_c0	23.8359	166.627	-2.8054	2.3508e-27	1.9763e-24	1223	115457146	NP_001052173.1	895	7.67519e-116	Os04g0179100 [Oryza sativa Japonica Group]	242384732	FP092979.1	352	0	Phyllostachys edulis cDNA clone: bphyem101i04, full insert sequence	--	--	--	--	Q7FAE1	873	1.07328e-113	Momilactone A synthase OS=Oryza sativa subsp. japonica GN=Os04g0179200 PE=2 SV=1	PF03435//PF00106//PF01073	Saccharopine dehydrogenase//short chain dehydrogenase//3-beta hydroxysteroid dehydrogenase/isomerase family	GO:0006694//GO:0008209//GO:0055114//GO:0008210//GO:0008152//GO:0008207	steroid biosynthetic process//androgen metabolic process//oxidation-reduction process//estrogen metabolic process//metabolic process//C21-steroid hormone metabolic process	GO:0000166//GO:0016491//GO:0016616//GO:0003854	nucleotide binding//oxidoreductase activity//oxidoreductase activity, acting on the CH-OH group of donors, NAD or NADP as acceptor//3-beta-hydroxy-delta5-steroid dehydrogenase activity	--	--	KOG0725	Reductases with broad range of substrate specificities
comp108336_c0	5.60167	38.4063	-2.7774	2.2859e-07	3.2411e-05	1423	242059423	XP_002458857.1	1784	0	hypothetical protein SORBIDRAFT_03g041590 [Sorghum bicolor]	242059422	XM_002458812.1	794	0	Sorghum bicolor hypothetical protein, mRNA	--	--	--	--	O80592	983	1.98787e-126	Amino acid permease 8 OS=Arabidopsis thaliana GN=AAP8 PE=1 SV=1	PF04382//PF08026//PF03222	SAB domain//Bee antimicrobial peptide//Tryptophan/tyrosine permease family	GO:0042381//GO:0030866//GO:0003333	hemolymph coagulation//cortical actin cytoskeleton organization//amino acid transmembrane transport	GO:0008092	cytoskeletal protein binding	GO:0005856//GO:0005576//GO:0016021	cytoskeleton//extracellular region//integral to membrane	--	--
comp108339_c0	111.135	49.1112	1.1782	4.3804e-07	5.8494e-05	1433	414878262	DAA55393.1	1342	0	TPA: hypothetical protein ZEAMMB73_016252 [Zea mays]	--	--	--	--	--	--	--	--	--	P52581	1182	1.0361e-158	Isoflavone reductase homolog OS=Lupinus albus PE=2 SV=1	PF03435//PF01370//PF02719//PF00106//PF01118//PF00044//PF01073	Saccharopine dehydrogenase//NAD dependent epimerase/dehydratase family//Polysaccharide biosynthesis protein//short chain dehydrogenase//Semialdehyde dehydrogenase, NAD binding domain//Glyceraldehyde 3-phosphate dehydrogenase, NAD binding domain//3-beta hydroxysteroid dehydrogenase/isomerase family	GO:0008207//GO:0009058//GO:0008209//GO:0006694//GO:0055114//GO:0044237//GO:0008152//GO:0008210	C21-steroid hormone metabolic process//biosynthetic process//androgen metabolic process//steroid biosynthetic process//oxidation-reduction process//cellular metabolic process//metabolic process//estrogen metabolic process	GO:0016620//GO:0016616//GO:0003854//GO:0050662//GO:0051287//GO:0016491//GO:0003824	oxidoreductase activity, acting on the aldehyde or oxo group of donors, NAD or NADP as acceptor//oxidoreductase activity, acting on the CH-OH group of donors, NAD or NADP as acceptor//3-beta-hydroxy-delta5-steroid dehydrogenase activity//coenzyme binding//NAD binding//oxidoreductase activity//catalytic activity	--	--	--	--
comp108482_c0	12.7281	47.5836	-1.9024	4.7608e-06	0.00051203	1987	293335377	NP_001168221.1	1717	0	uncharacterized protein LOC100381980 precursor [Zea mays]	293335376	NM_001174750.1	738	0	Zea mays uncharacterized LOC100381980 (LOC100381980), mRNA gi|223946812|gb|BT062793.1| Zea mays full-length cDNA clone ZM_BFb0347H03 mRNA, complete cds	--	--	--	--	O81117	871	9.27257e-107	Cytochrome P450 94A1 OS=Vicia sativa GN=CYP94A1 PE=2 SV=2	PF00067	Cytochrome P450	GO:0055114//GO:0006118	oxidation-reduction process//electron transport	GO:0020037//GO:0009055//GO:0004497//GO:0005506//GO:0016705	heme binding//electron carrier activity//monooxygenase activity//iron ion binding//oxidoreductase activity, acting on paired donors, with incorporation or reduction of molecular oxygen	--	--	KOG0157	Cytochrome P450 CYP4/CYP19/CYP26 subfamilies
comp108651_c0	21.372	63.3053	-1.5666	4.329e-06	0.00047205	827	242074428	XP_002447150.1	400	4.4738e-45	hypothetical protein SORBIDRAFT_06g029450 [Sorghum bicolor]	242074427	XM_002447105.1	181	3.89321e-88	Sorghum bicolor hypothetical protein, mRNA	--	--	--	--	Q41001	202	1.27473e-17	Blue copper protein OS=Pisum sativum PE=2 SV=1	PF02298	Plastocyanin-like domain	GO:0006118	electron transport	GO:0009055//GO:0005507	electron carrier activity//copper ion binding	--	--	--	--
comp108696_c0	24.1041	62.9812	-1.3856	2.9731e-05	0.0026175	1395	242034749	XP_002464769.1	194	1.73115e-14	hypothetical protein SORBIDRAFT_01g026510 [Sorghum bicolor]	116639229	CT835767.1	107	9.13157e-47	Oryza sativa (indica cultivar-group) cDNA clone:OSIGCRN104L21, full insert sequence	--	--	--	--	--	--	--	--	--	--	--	--	--	--	--	--	--	--
comp108799_c0	116.036	57.5561	1.0115	4.7714e-06	0.00051224	1549	242048624	XP_002462058.1	1523	0	hypothetical protein SORBIDRAFT_02g014910 [Sorghum bicolor]	242388272	FP099901.1	614	0	Phyllostachys edulis cDNA clone: bphyem127f08, full insert sequence	K09753	CCR	cinnamoyl-CoA reductase	http://www.genome.jp/dbget-bin/www_bget?ko:K09753	Q9S9N9	1126	3.44708e-149	Cinnamoyl-CoA reductase 1 OS=Arabidopsis thaliana GN=CCR1 PE=1 SV=1	PF01370//PF02719//PF00106//PF00107//PF01073	NAD dependent epimerase/dehydratase family//Polysaccharide biosynthesis protein//short chain dehydrogenase//Zinc-binding dehydrogenase//3-beta hydroxysteroid dehydrogenase/isomerase family	GO:0009058//GO:0008207//GO:0008152//GO:0008210//GO:0055114//GO:0008209//GO:0006694//GO:0044237	biosynthetic process//C21-steroid hormone metabolic process//metabolic process//estrogen metabolic process//oxidation-reduction process//androgen metabolic process//steroid biosynthetic process//cellular metabolic process	GO:0050662//GO:0003854//GO:0016616//GO:0016491//GO:0000166//GO:0003824//GO:0008270	coenzyme binding//3-beta-hydroxy-delta5-steroid dehydrogenase activity//oxidoreductase activity, acting on the CH-OH group of donors, NAD or NADP as acceptor//oxidoreductase activity//nucleotide binding//catalytic activity//zinc ion binding	--	--	KOG1502	Flavonol reductase/cinnamoyl-CoA reductase
comp108926_c0	1.60636	22.1622	-3.7862	6.5428e-06	0.00068039	1950	242089167	XP_002440416.1	503	1.22188e-53	hypothetical protein SORBIDRAFT_09g000636 [Sorghum bicolor]	242089166	XM_002440371.1	121	2.12093e-54	Sorghum bicolor hypothetical protein, mRNA	--	--	--	--	Q8S9L6	279	2.44782e-24	Cysteine-rich receptor-like protein kinase 29 OS=Arabidopsis thaliana GN=CRK29 PE=2 SV=1	PF07714//PF01398//PF00069//PF00635	Protein tyrosine kinase//JAB1/Mov34/MPN/PAD-1 ubiquitin protease//Protein kinase domain//MSP (Major sperm protein) domain	GO:0006468	protein phosphorylation	GO:0005198//GO:0005515//GO:0004672//GO:0005524	structural molecule activity//protein binding//protein kinase activity//ATP binding	--	--	--	--
comp108939_c0	65.9115	6.2138	3.407	4.0846e-14	1.5238e-11	890	--	--	--	--	--	--	--	--	--	--	--	--	--	--	--	--	--	--	PF01763	Herpesvirus UL6 like	GO:0006323	DNA packaging	--	--	--	--	--	--
comp108976_c0	1105.78	3759.24	-1.7654	0	0	1036	334903124	AEH25622.1	511	1.4591e-60	pathogenesis-related protein 1-7 [Triticum aestivum]	214015817	EU724873.1	118	5.16767e-53	Zea mays subsp. parviglumis isolate pr1_T3c pathogenesis-related protein class I (pr1) gene, partial cds	--	--	--	--	P07053	466	4.15755e-55	Pathogenesis-related protein 1B OS=Nicotiana tabacum PE=2 SV=1	--	--	--	--	--	--	--	--	KOG3017	Defense-related protein containing SCP domain
comp108976_c1	0.247132	19.9274	-6.3333	4.0455e-06	0.0004439	296	148910622	ABR18381.1	170	1.54165e-13	unknown [Picea sitchensis]	--	--	--	--	--	--	--	--	--	Q05968	152	3.20786e-12	Pathogenesis-related protein 1 OS=Hordeum vulgare PE=2 SV=1	--	--	--	--	--	--	GO:0005576	extracellular region	KOG3017	Defense-related protein containing SCP domain
comp109024_c0	108.989	39.1834	1.4759	3.0187e-09	6.1498e-07	1218	326520475	BAK07496.1	1058	1.0044e-140	predicted protein [Hordeum vulgare subsp. vulgare]	242058600	XM_002458401.1	485	0	Sorghum bicolor hypothetical protein, mRNA	--	--	--	--	P16273	576	9.89628e-70	Pathogen-related protein OS=Hordeum vulgare PE=2 SV=2	PF00491//PF01353	Arginase family//Green fluorescent protein	GO:0006807//GO:0008218	nitrogen compound metabolic process//bioluminescence	GO:0046872//GO:0016813	metal ion binding//hydrolase activity, acting on carbon-nitrogen (but not peptide) bonds, in linear amidines	--	--	--	--
comp109092_c0	139.271	327.65	-1.2343	3.5241e-18	1.9123e-15	1594	194706094	ACF87131.1	1214	2.65736e-161	unknown [Zea mays]	194706093	BT042126.1	516	0	Zea mays full-length cDNA clone ZM_BFb0139B23 mRNA, complete cds	--	--	--	--	Q43873	764	5.3752e-95	Peroxidase 73 OS=Arabidopsis thaliana GN=PER73 PE=1 SV=1	PF02976//PF00141	DNA mismatch repair enzyme MutH//Peroxidase	GO:0055114//GO:0006979//GO:0006804	oxidation-reduction process//response to oxidative stress//peroxidase reaction	GO:0004601//GO:0004519//GO:0046872//GO:0003677//GO:0020037	peroxidase activity//endonuclease activity//metal ion binding//DNA binding//heme binding	--	--	--	--
comp109123_c0	70.2449	20.1355	1.8027	4.223e-08	7.1341e-06	1009	288300160	ADC45383.1	159	1.57397e-10	dehydrin-/LEA group 2-like protein [Cleistogenes songorica]	288300159	FJ972827.1	100	5.10022e-43	Cleistogenes songorica dehydrin-/LEA group 2-like protein mRNA, complete cds	--	--	--	--	P12950	133	4.07902e-08	Dehydrin DHN1 OS=Zea mays GN=DHN1 PE=1 SV=2	PF00257	Dehydrin	GO:0006950//GO:0009415	response to stress//response to water stimulus	--	--	--	--	--	--
comp109239_c0	85.7628	6.34463	3.7567	3.8001e-19	2.1224e-16	1239	326524732	BAK04302.1	203	2.1835e-15	predicted protein [Hordeum vulgare subsp. vulgare]	326524731	AK373105.1	92	1.7625e-38	Hordeum vulgare subsp. vulgare mRNA for predicted protein, complete cds, clone: NIASHv3021F20	--	--	--	--	--	--	--	--	PF03760	Late embryogenesis abundant (LEA) group 1	GO:0009790	embryo development	--	--	--	--	--	--
comp109338_c0	575.246	211.357	1.4445	5.0094e-41	8.0814e-38	1092	242050802	XP_002463145.1	196	8.61951e-15	hypothetical protein SORBIDRAFT_02g038470 [Sorghum bicolor]	242050801	XM_002463100.1	176	3.12513e-85	Sorghum bicolor hypothetical protein, mRNA	--	--	--	--	--	--	--	--	--	--	--	--	--	--	--	--	--	--
comp109342_c0	288.666	141.873	1.0248	3.0597e-13	1.0157e-10	1081	109729547	ABG46238.1	878	9.35554e-115	germin-like protein 6a [Hordeum vulgare subsp. vulgare]	242387515	FP094374.1	381	0	Phyllostachys edulis cDNA clone: bphylf060b19, full insert sequence	--	--	--	--	Q6I544	760	4.42531e-98	Germin-like protein 5-1 OS=Oryza sativa subsp. japonica GN=Os05g0277500 PE=2 SV=1	PF00190	Cupin	--	--	GO:0045735//GO:0030145	nutrient reservoir activity//manganese ion binding	GO:0048046	apoplast	--	--
comp109441_c0	411.35	128.038	1.6838	9.9943e-37	1.4204e-33	1048	6996619	AAF34811.1	977	6.05242e-130	oxalate oxidase [Triticum aestivum]	326502965	AK367908.1	324	1.59842e-167	Hordeum vulgare subsp. vulgare mRNA for predicted protein, complete cds, clone: NIASHv2064I22	--	--	--	--	Q6YZZ7	916	8.95307e-122	Germin-like protein 8-3 OS=Oryza sativa subsp. japonica GN=GER2 PE=2 SV=1	PF00190//PF08720	Cupin//Influenza C hemagglutinin stalk	GO:0019064//GO:0007165	viral entry into host cell via membrane fusion with the plasma membrane//signal transduction	GO:0046789//GO:0030145//GO:0045735	host cell surface receptor binding//manganese ion binding//nutrient reservoir activity	GO:0048046//GO:0019031//GO:0009986	apoplast//viral envelope//cell surface	--	--
comp109624_c0	46.4111	5.58711	3.0543	1.4629e-09	3.1524e-07	2028	242048052	XP_002461772.1	1417	0	hypothetical protein SORBIDRAFT_02g007870 [Sorghum bicolor]	--	--	--	--	--	--	--	--	--	Q8H4H5	1394	0	Metal transporter Nramp5 OS=Oryza sativa subsp. japonica GN=NRAMP5 PE=2 SV=1	PF01566	Natural resistance-associated macrophage protein	GO:0006810	transport	GO:0005215	transporter activity	GO:0016020	membrane	KOG1291	Mn2+ and Fe2+ transporters of the NRAMP family
comp109793_c0	2.75923	27.2362	-3.3032	2.1715e-06	0.00025072	1612	--	--	--	--	--	--	--	--	--	--	--	--	--	--	--	--	--	--	PF03148//PF07464//PF08702//PF05130//PF07195//PF04513//PF05478//PF01576//PF09177//PF01544//PF00038//PF01496//PF06160	Tektin family//Apolipophorin-III precursor (apoLp-III)//Fibrinogen alpha/beta chain family//FlgN protein//Flagellar hook-associated protein 2 C-terminus//Baculovirus polyhedron envelope protein, PEP, C terminus//Prominin//Myosin tail//Syntaxin 6, N-terminal//CorA-like Mg2+ transporter protein//Intermediate filament protein//V-type ATPase 116kDa subunit family//Septation ring formation regulator, …	GO:0007155//GO:0015992//GO:0051258//GO:0030001//GO:0044780//GO:0030168//GO:0048193//GO:0000226//GO:0006869//GO:0015991//GO:0000921//GO:0007165//GO:0055085	cell adhesion//proton transport//protein polymerization//metal ion transport//bacterial-type flagellum assembly//platelet activation//Golgi vesicle transport//microtubule cytoskeleton organization//lipid transport//ATP hydrolysis coupled proton transport//septin ring assembly//signal transduction//transmembrane transport	GO:0003774//GO:0005102//GO:0005198//GO:0046873//GO:0015078//GO:0030674//GO:0008289	motor activity//receptor binding//structural molecule activity//metal ion transmembrane transporter activity//hydrogen ion transmembrane transporter activity//protein binding, bridging//lipid binding	GO:0005576//GO:0019031//GO:0016459//GO:0005874//GO:0005577//GO:0005940//GO:0019028//GO:0033179//GO:0005882//GO:0009288//GO:0016020//GO:0016021	extracellular region//viral envelope//myosin complex//microtubule//fibrinogen complex//septin ring//viral capsid//proton-transporting V-type ATPase, V0 domain//intermediate filament//bacterial-type flagellum//membrane//integral to membrane	--	--
comp109793_c1	0.864964	36.0369	-5.3807	5.3898e-10	1.247e-07	1169	242018971	XP_002429942.1	243	1.48265e-20	Vesicular integral-membrane protein VIP36 precursor, putative [Pediculus humanus corporis]	--	--	--	--	--	--	--	--	--	Q62902	213	3.26159e-17	Protein ERGIC-53 OS=Rattus norvegicus GN=Lman1 PE=1 SV=1	PF03388	Legume-like lectin family	--	--	--	--	GO:0016020	membrane	KOG3838	Mannose lectin ERGIC-53, involved in glycoprotein traffic
comp109962_c0	61.9038	136.868	-1.1447	1.2579e-07	1.8961e-05	2238	--	--	--	--	--	--	--	--	--	--	--	--	--	--	--	--	--	--	--	--	--	--	--	--	--	--	--	--
comp110097_c0	1.15328	17.7856	-3.9469	4.2187e-05	0.003577	864	242076242	XP_002448057.1	448	1.01924e-51	hypothetical protein SORBIDRAFT_06g020320 [Sorghum bicolor]	--	--	--	--	--	--	--	--	--	--	--	--	--	--	--	--	--	--	--	--	--	--	--
comp110114_c0	506.675	231.479	1.1302	1.5894e-25	1.2483e-22	1519	414873223	DAA51780.1	964	1.6561e-125	TPA: glutathione transferase [Zea mays]	242389703	FP100734.1	386	0	Phyllostachys edulis cDNA clone: bphylf029n18, full insert sequence	--	--	--	--	Q03666	725	6.87509e-91	Probable glutathione S-transferase OS=Nicotiana tabacum PE=2 SV=1	PF02798//PF13417//PF13409//PF05840	Glutathione S-transferase, N-terminal domain//Glutathione S-transferase, N-terminal domain//Glutathione S-transferase, N-terminal domain//Bacteriophage replication gene A protein (GPA)	GO:0006260	DNA replication	GO:0005515	protein binding	--	--	KOG0406	Glutathione S-transferase
comp110162_c0	30.158	6.2855	2.2624	3.2872e-05	0.0028603	1624	388509638	AFK42885.1	226	2.02072e-19	unknown [Lotus japonicus]	1628566	U61165.1	210	5.89793e-104	Sorghum bicolor tRNA-Met (tRNAfM) gene, complete sequence; and ATP synthase complex subunit 9 (atp9) gene, complete cds; mitochondrial genes for mitochondrial products	--	--	--	--	P60114	162	3.94552e-12	ATP synthase subunit 9, mitochondrial OS=Solanum tuberosum GN=ATP9 PE=2 SV=1	PF00137	ATP synthase subunit C	GO:0015991//GO:0015992	ATP hydrolysis coupled proton transport//proton transport	GO:0015078	hydrogen ion transmembrane transporter activity	GO:0033177	proton-transporting two-sector ATPase complex, proton-transporting domain	KOG3025	Mitochondrial F1F0-ATP synthase, subunit c/ATP9/proteolipid
comp110391_c0	155.128	24.1112	2.6857	3.2337e-25	2.4747e-22	1057	--	--	--	--	--	--	--	--	--	--	--	--	--	--	--	--	--	--	PF05887	Procyclic acidic repetitive protein (PARP)	--	--	--	--	GO:0016020	membrane	--	--
comp110439_c0	37.4278	83.4682	-1.1571	3.1314e-05	0.0027367	1407	242040385	XP_002467587.1	1615	0	hypothetical protein SORBIDRAFT_01g030560 [Sorghum bicolor]	242040384	XM_002467542.1	606	0	Sorghum bicolor hypothetical protein, mRNA	--	--	--	--	Q06942	562	2.32341e-65	Naringenin,2-oxoglutarate 3-dioxygenase OS=Malus domestica PE=2 SV=1	PF03171	2OG-Fe(II) oxygenase superfamily	GO:0055114	oxidation-reduction process	GO:0016706//GO:0016491	oxidoreductase activity, acting on paired donors, with incorporation or reduction of molecular oxygen, 2-oxoglutarate as one donor, and incorporation of one atom each of oxygen into both donors//oxidoreductase activity	--	--	KOG0143	Iron/ascorbate family oxidoreductases
comp110478_c0	175.106	77.0593	1.1842	1.9376e-10	4.7793e-08	1210	44894211	AAS48644.1	1041	4.82248e-139	putative ABA-induced protein [Cynodon dactylon]	44894210	AY553636.1	998	0	Cynodon dactylon putative ABA-induced protein mRNA, complete cds	--	--	--	--	Q9CAB7	610	1.82248e-75	Probable peroxygenase 4 OS=Arabidopsis thaliana GN=PXG4 PE=1 SV=1	PF13405//PF00036//PF13499	EF-hand domain//EF hand//EF-hand domain pair	--	--	GO:0005509	calcium ion binding	--	--	--	--
comp110762_c0	3.32929	42.9281	-3.6886	5.108e-10	1.1864e-07	1559	413956061	AFW88710.1	1505	0	hypothetical protein ZEAMMB73_081304 [Zea mays]	242036052	XM_002465376.1	573	0	Sorghum bicolor hypothetical protein, mRNA	--	--	--	--	D4N501	559	2.3377e-64	Probable 2-oxoglutarate/Fe(II)-dependent dioxygenase OS=Papaver somniferum GN=DIOX2 PE=2 SV=1	PF03171	2OG-Fe(II) oxygenase superfamily	GO:0055114	oxidation-reduction process	GO:0016491//GO:0016706	oxidoreductase activity//oxidoreductase activity, acting on paired donors, with incorporation or reduction of molecular oxygen, 2-oxoglutarate as one donor, and incorporation of one atom each of oxygen into both donors	--	--	--	--
comp110988_c0	103.7	34.9842	1.5676	1.5153e-09	3.2535e-07	1227	115436004	NP_001042760.1	647	6.93283e-79	Os01g0281600 [Oryza sativa Japonica Group]	195640277	EU967489.1	296	6.89932e-152	Zea mays clone 303641 mRNA sequence	--	--	--	--	Q39131	126	4.86097e-07	Lamin-like protein OS=Arabidopsis thaliana GN=At5g15350 PE=1 SV=1	PF02298	Plastocyanin-like domain	GO:0022900//GO:0006118	electron transport chain//electron transport	GO:0005507//GO:0009055	copper ion binding//electron carrier activity	--	--	--	--
comp111043_c0	10.0879	46.2897	-2.1981	7.026e-07	8.8292e-05	1652	357114623	XP_003559098.1	431	1.55411e-45	PREDICTED: ethylene-responsive transcription factor 1B-like [Brachypodium distachyon]	357114622	XM_003559050.1	151	3.76878e-71	PREDICTED: Brachypodium distachyon ethylene-responsive transcription factor 1B-like (LOC100840669), mRNA	K14516	ERF1	ethylene-responsive transcription factor 1	http://www.genome.jp/dbget-bin/www_bget?ko:K14516	Q8LDC8	331	7.17124e-34	Ethylene-responsive transcription factor 1B OS=Arabidopsis thaliana GN=ERF1B PE=1 SV=2	PF00847	AP2 domain	GO:0006355	regulation of transcription, DNA-dependent	GO:0003700	sequence-specific DNA binding transcription factor activity	GO:0005667	transcription factor complex	--	--
comp111044_c0	204.119	441.926	-1.1144	1.5425e-20	9.4918e-18	1947	194689226	ACF78697.1	1387	0	unknown [Zea mays]	194689225	BT033692.1	615	0	Zea mays full-length cDNA clone ZM_BFc0117C02 mRNA, complete cds	--	--	--	--	Q7G764	960	8.6223e-123	Probable NAD(P)H-dependent oxidoreductase 1 OS=Oryza sativa subsp. japonica GN=Os10g0113000 PE=1 SV=1	--	--	GO:0006826//GO:0055114	iron ion transport//oxidation-reduction process	GO:0016491	oxidoreductase activity	--	--	KOG1577	Aldo/keto reductase family proteins
comp111106_c0	32.3632	87.7032	-1.4383	3.9588e-07	5.3635e-05	2788	31432190	AAP53852.1	1684	0	hAT family dimerisation domain containing protein [Oryza sativa Japonica Group]	--	--	--	--	--	--	--	--	--	P08770	524	2.90123e-54	Putative AC transposase OS=Zea mays PE=2 SV=2	PF05699//PF04144	hAT family C-terminal dimerisation region//SCAMP family	GO:0015031	protein transport	GO:0046983//GO:0005488	protein dimerization activity//binding	GO:0005739//GO:0016021	mitochondrion//integral to membrane	KOG1121	Tam3-transposase (Ac family)
comp111126_c0	174.46	53.776	1.6979	1.121e-16	5.1871e-14	1391	242086150	XP_002443500.1	915	2.59242e-117	hypothetical protein SORBIDRAFT_08g020670 [Sorghum bicolor]	--	--	--	--	--	--	--	--	--	Q70KG3	423	2.38803e-45	Protein RAFTIN 1B OS=Triticum aestivum GN=RAFTIN1B PE=1 SV=1	--	--	--	--	--	--	--	--	--	--
comp111160_c0	964.761	2661.53	-1.464	1.1935e-176	1.1874e-172	1149	34394236	BAC84688.1	353	6.5707e-38	unknown protein [Oryza sativa Japonica Group]	156765836	AK289221.1	228	4.07786e-114	Oryza sativa Japonica Group cDNA, clone: J100067B06, full insert sequence	--	--	--	--	--	--	--	--	--	--	--	--	--	--	GO:0016023	cytoplasmic membrane-bounded vesicle	--	--
comp111213_c0	0.0823775	16.8545	-7.6767	4.6369e-05	0.0038442	1716	323454132	EGB10002.1	1497	0	hypothetical protein AURANDRAFT_69702, partial [Aureococcus anophagefferens]	--	--	--	--	--	--	--	--	--	Q96321	1406	0	Importin subunit alpha-1 OS=Arabidopsis thaliana GN=KAP1 PE=1 SV=2	PF01602//PF02985//PF11698//PF01749//PF10508//PF00514	Adaptin N terminal region//HEAT repeat//V-ATPase subunit H//Importin beta binding domain//Proteasome non-ATPase 26S subunit//Armadillo/beta-catenin-like repeat	GO:0015031//GO:0006886//GO:0015991//GO:0016192//GO:0006606	protein transport//intracellular protein transport//ATP hydrolysis coupled proton transport//vesicle-mediated transport//protein import into nucleus	GO:0016820//GO:0008565//GO:0005515//GO:0044183	hydrolase activity, acting on acid anhydrides, catalyzing transmembrane movement of substances//protein transporter activity//protein binding//protein binding involved in protein folding	GO:0000221//GO:0044424//GO:0005737//GO:0030117//GO:0005634	vacuolar proton-transporting V-type ATPase, V1 domain//intracellular part//cytoplasm//membrane coat//nucleus	KOG0166	Karyopherin (importin) alpha
comp111364_c0	161.941	351.116	-1.1165	1.1022e-16	5.1399e-14	1825	242070007	XP_002450280.1	1794	0	hypothetical protein SORBIDRAFT_05g003130 [Sorghum bicolor]	242070006	XM_002450235.1	665	0	Sorghum bicolor hypothetical protein, mRNA	--	--	--	--	Q96MC6	174	8.26532e-12	Hippocampus abundant transcript 1 protein OS=Homo sapiens GN=HIAT1 PE=2 SV=2	PF00083//PF07690	Sugar (and other) transporter//Major Facilitator Superfamily	GO:0006810//GO:0055085	transport//transmembrane transport	GO:0005215//GO:0022857	transporter activity//transmembrane transporter activity	GO:0016021	integral to membrane	KOG2816	Predicted transporter ADD1 (major facilitator superfamily)
comp111425_c0	105.298	217.28	-1.0451	6.6424e-10	1.5133e-07	1389	242046282	XP_002461012.1	855	1.29286e-109	hypothetical protein SORBIDRAFT_02g039190 [Sorghum bicolor]	242046281	XM_002460967.1	350	0	Sorghum bicolor hypothetical protein, mRNA	K13464	JAZ	jasmonate ZIM domain-containing protein	http://www.genome.jp/dbget-bin/www_bget?ko:K13464	Q9S7M2	269	2.18404e-25	Protein TIFY 10B OS=Arabidopsis thaliana GN=TIFY10B PE=1 SV=1	PF05038//PF06203//PF03567	Cytochrome Cytochrome b558 alpha-subunit//CCT motif//Sulfotransferase family	--	--	GO:0008146//GO:0005515//GO:0020037	sulfotransferase activity//protein binding//heme binding	GO:0016021	integral to membrane	--	--
comp111648_c1	114.139	51.867	1.1379	6.2896e-07	7.9879e-05	2208	44885916	BAD12057.1	1867	0	plastidic glutamine synthetase [Phragmites australis]	44885919	AB161716.1	907	0	Phragmites australis GS2 mRNA for plastidic glutamine synthetase, complete cds, clone:YGS2-4	K01915	glnA	glutamine synthetase	http://www.genome.jp/dbget-bin/www_bget?ko:K01915	P14655	1824	0	Glutamine synthetase, chloroplastic OS=Oryza sativa subsp. japonica GN=GLN2 PE=1 SV=1	PF00120//PF03951	Glutamine synthetase, catalytic domain//Glutamine synthetase, beta-Grasp domain	GO:0006807//GO:0009252//GO:0006542	nitrogen compound metabolic process//peptidoglycan biosynthetic process//glutamine biosynthetic process	GO:0004356//GO:0005524	glutamate-ammonia ligase activity//ATP binding	--	--	KOG0683	Glutamine synthetase
comp111804_c0	19.9325	55.8781	-1.4872	3.2977e-05	0.0028652	1416	--	--	--	--	--	151419903	AK251255.1	39	5.8639e-09	Hordeum vulgare subsp. vulgare cDNA clone: FLbaf115d04, mRNA sequence	--	--	--	--	--	--	--	--	--	--	--	--	--	--	--	--	--	--
comp111864_c0	308.715	152.774	1.0149	7.3157e-14	2.6306e-11	852	108792642	BAE95803.1	131	3.24579e-07	zinc inducible protein -like [Oryza sativa Japonica Group]	54652419	BT017638.1	147	3.1935e-69	Zea mays clone EL01N0438F11.c mRNA sequence	--	--	--	--	--	--	--	--	PF03242	Late embryogenesis abundant protein	GO:0006950	response to stress	--	--	GO:0009536	plastid	--	--
comp111908_c0	116.687	54.3789	1.1015	9.1005e-07	0.00011177	817	42407863	BAD09005.1	211	3.07026e-18	unknown protein [Oryza sativa Japonica Group]	326489287	AK370427.1	137	1.10731e-63	Hordeum vulgare subsp. vulgare mRNA for predicted protein, partial cds, clone: NIASHv2110J08	--	--	--	--	--	--	--	--	--	--	--	--	--	--	GO:0016023	cytoplasmic membrane-bounded vesicle	--	--
comp111994_c0	23.9731	3.24378	2.8857	2.3321e-05	0.0021253	987	326501702	BAK02640.1	543	1.03275e-64	predicted protein [Hordeum vulgare subsp. vulgare]	--	--	--	--	--	K09264	K09264	MADS-box transcription factor, plant	http://www.genome.jp/dbget-bin/www_bget?ko:K09264	Q6EP49	511	4.59357e-61	MADS-box transcription factor 27 OS=Oryza sativa subsp. japonica GN=MADS27 PE=2 SV=2	PF00319//PF01486	SRF-type transcription factor (DNA-binding and dimerisation domain)//K-box region	GO:0006355//GO:0006351	regulation of transcription, DNA-dependent//transcription, DNA-dependent	GO:0003677//GO:0003700//GO:0005488//GO:0046983	DNA binding//sequence-specific DNA binding transcription factor activity//binding//protein dimerization activity	GO:0005667//GO:0005634	transcription factor complex//nucleus	KOG0014	MADS box transcription factor
comp112006_c1	50.8125	120.356	-1.244	1.146e-07	1.7451e-05	1191	115481682	NP_001064434.1	415	6.56466e-46	Os10g0361000 [Oryza sativa Japonica Group]	--	--	--	--	--	--	--	--	--	--	--	--	--	PF01477	PLAT/LH2 domain	--	--	GO:0005515	protein binding	GO:0016023	cytoplasmic membrane-bounded vesicle	--	--
comp112225_c0	21.0487	70.975	-1.7536	1.292e-07	1.9299e-05	1177	242056491	XP_002457391.1	951	7.00714e-123	hypothetical protein SORBIDRAFT_03g006590 [Sorghum bicolor]	242056490	XM_002457346.1	461	0	Sorghum bicolor hypothetical protein, mRNA	K09287	RAV	RAV-like factor	http://www.genome.jp/dbget-bin/www_bget?ko:K09287	Q9AWS0	858	2.17038e-110	AP2/ERF and B3 domain-containing protein Os01g0141000 OS=Oryza sativa subsp. japonica GN=Os01g0141000 PE=2 SV=1	PF00847//PF02362	AP2 domain//B3 DNA binding domain	GO:0048573//GO:0006355//GO:0009910//GO:0048527//GO:0048366//GO:0009741	photoperiodism, flowering//regulation of transcription, DNA-dependent//negative regulation of flower development//lateral root development//leaf development//response to brassinosteroid stimulus	GO:0003677//GO:0003700	DNA binding//sequence-specific DNA binding transcription factor activity	GO:0005634//GO:0005667	nucleus//transcription factor complex	--	--
comp112290_c0	409.944	1229.46	-1.5845	9.4787e-93	4.7149e-89	1575	242053005	XP_002455648.1	1331	3.16459e-179	hypothetical protein SORBIDRAFT_03g016510 [Sorghum bicolor]	115453178	NM_001056725.1	239	4.32608e-120	Oryza sativa Japonica Group Os03g0369000 (Os03g0369000) mRNA, complete cds	K00430	E1.11.1.7	peroxidase	http://www.genome.jp/dbget-bin/www_bget?ko:K00430	Q9FEQ8	1029	1.19902e-134	Peroxidase 2 OS=Zea mays GN=PER2 PE=2 SV=1	PF00141	Peroxidase	GO:0006804//GO:0006979//GO:0055114	peroxidase reaction//response to oxidative stress//oxidation-reduction process	GO:0004601//GO:0020037//GO:0046872	peroxidase activity//heme binding//metal ion binding	--	--	--	--
comp112358_c0	52.6989	11.5844	2.1856	7.6276e-08	1.1982e-05	687	--	--	--	--	--	399116003	HE681424.1	38	9.98451e-09	Taylorella asinigenitalis 14/45 draft genome	--	--	--	--	--	--	--	--	--	--	--	--	--	--	--	--	--	--
comp112426_c0	81.0936	176.266	-1.1201	3.8297e-09	7.6454e-07	1650	108864700	ABA95394.2	733	1.09294e-90	myb family transcription factor, putative, expressed [Oryza sativa Japonica Group]	242072054	XM_002451259.1	368	0	Sorghum bicolor hypothetical protein, mRNA	K09422	MYBP	myb proto-oncogene protein, plant	http://www.genome.jp/dbget-bin/www_bget?ko:K09422	Q53NK6	209	4.4953e-17	Myb-related protein MYBAS1 OS=Oryza sativa subsp. japonica GN=MYBAS1 PE=2 SV=1	PF00249	Myb-like DNA-binding domain	--	--	GO:0003682//GO:0003677	chromatin binding//DNA binding	GO:0000785	chromatin	KOG0048	Transcription factor, Myb superfamily
comp112482_c0	212.905	83.4808	1.3507	8.3242e-15	3.3573e-12	1559	242083082	XP_002441966.1	1732	0	hypothetical protein SORBIDRAFT_08g005680 [Sorghum bicolor]	242083081	XM_002441921.1	510	0	Sorghum bicolor hypothetical protein, mRNA	--	--	--	--	Q8LL69	521	4.20012e-58	3&apos;-N-debenzoyl-2&apos;-deoxytaxol N-benzoyltransferase OS=Taxus canadensis GN=TAX10 PE=1 SV=1	PF02458//PF06467//PF03604	Transferase family//MYM-type Zinc finger with FCS sequence motif//DNA directed RNA polymerase, 7 kDa subunit	GO:0006144//GO:0006351//GO:0006206	purine nucleobase metabolic process//transcription, DNA-dependent//pyrimidine nucleobase metabolic process	GO:0003677//GO:0016747//GO:0003899//GO:0008270	DNA binding//transferase activity, transferring acyl groups other than amino-acyl groups//DNA-directed RNA polymerase activity//zinc ion binding	GO:0005730	nucleolus	--	--
comp112564_c0	415.998	1204.3	-1.5335	1.1473e-86	4.8917e-83	2102	1321999	CAA66278.1	683	3.83429e-82	thaumatin-like protein [Triticum aestivum]	73921469	DQ167193.1	267	1.58026e-135	Triticum monococcum pathogenesis-related 5 mRNA, complete cds	--	--	--	--	P31110	583	9.88318e-69	Thaumatin-like protein OS=Oryza sativa subsp. japonica GN=Os12g0628600 PE=1 SV=1	PF00947	Picornavirus core protein 2A	GO:0016032//GO:0006508	viral process//proteolysis	GO:0008233	peptidase activity	--	--	--	--
comp112638_c0	218.524	82.585	1.4038	5.7642e-16	2.53e-13	1459	226495261	NP_001152236.1	261	2.36457e-23	blue copper protein precursor [Zea mays]	226495260	NM_001158764.1	334	6.19295e-173	Zea mays blue copper protein (LOC100285874), mRNA gi|195654156|gb|EU974428.1| Zea mays clone 448972 blue copper protein precursor, mRNA, complete cds	--	--	--	--	Q41001	203	9.68716e-17	Blue copper protein OS=Pisum sativum PE=2 SV=1	PF04625//PF02298	DEC-1 protein, N-terminal region//Plastocyanin-like domain	GO:0007304//GO:0006118	chorion-containing eggshell formation//electron transport	GO:0005507//GO:0009055//GO:0005213	copper ion binding//electron carrier activity//structural constituent of chorion	GO:0005576//GO:0042600	extracellular region//chorion	--	--
comp112675_c0	59.9152	11.1277	2.4288	1.0532e-09	2.3114e-07	501	326508708	BAJ95876.1	323	1.30824e-33	predicted protein [Hordeum vulgare subsp. vulgare]	--	--	--	--	--	--	--	--	--	Q53NL5	233	3.83212e-22	Xylanase inhibitor protein 2 OS=Oryza sativa subsp. japonica GN=Chib3H-h PE=1 SV=1	PF00704	Glycosyl hydrolases family 18	GO:0005975	carbohydrate metabolic process	GO:0004553//GO:0016787	hydrolase activity, hydrolyzing O-glycosyl compounds//hydrolase activity	--	--	--	--
comp112675_c1	126.202	24.3668	2.3727	2.399e-18	1.3259e-15	933	125558099	EAZ03635.1	574	1.08983e-68	hypothetical protein OsI_25770 [Oryza sativa Indica Group]	--	--	--	--	--	K01183	E3.2.1.14	chitinase	http://www.genome.jp/dbget-bin/www_bget?ko:K01183	P19172	427	5.17645e-48	Acidic endochitinase OS=Arabidopsis thaliana GN=CHIB1 PE=2 SV=2	PF00537	Scorpion toxin-like domain	GO:0006810//GO:0006950//GO:0009628	transport//response to stress//response to abiotic stimulus	GO:0008200//GO:0016787	ion channel inhibitor activity//hydrolase activity	GO:0016023//GO:0005576	cytoplasmic membrane-bounded vesicle//extracellular region	KOG4701	Chitinase
comp112716_c0	16.7226	73.9655	-2.1451	6.6397e-10	1.5133e-07	1952	242048052	XP_002461772.1	2260	0	hypothetical protein SORBIDRAFT_02g007870 [Sorghum bicolor]	242048051	XM_002461727.1	894	0	Sorghum bicolor hypothetical protein, mRNA	--	--	--	--	Q8H4H5	2124	0	Metal transporter Nramp5 OS=Oryza sativa subsp. japonica GN=NRAMP5 PE=2 SV=1	PF01566	Natural resistance-associated macrophage protein	GO:0006810	transport	GO:0005215	transporter activity	GO:0016020	membrane	KOG1291	Mn2+ and Fe2+ transporters of the NRAMP family
comp112866_c0	1150.56	184.861	2.6378	2.0689e-172	1.7642e-168	960	357112407	XP_003558000.1	536	2.11345e-62	PREDICTED: uncharacterized protein LOC100835762 [Brachypodium distachyon]	--	--	--	--	--	--	--	--	--	--	--	--	--	--	--	--	--	--	--	--	--	--	--
comp112866_c1	178.455	26.1216	2.7722	1.1403e-29	1.1158e-26	665	125568690	EAZ10205.1	243	1.04584e-21	hypothetical protein OsJ_00036 [Oryza sativa Japonica Group]	--	--	--	--	--	--	--	--	--	--	--	--	--	--	--	--	--	--	--	--	--	--	--
comp112927_c0	114.389	645.198	-2.4958	5.8964e-89	2.7074e-85	1488	226528459	NP_001147708.1	184	6.10215e-13	loricrin [Zea mays]	--	--	--	--	--	--	--	--	--	--	--	--	--	--	--	--	--	--	--	--	--	--	--
comp113096_c1	88.8894	264.424	-1.5728	4.5585e-21	2.9258e-18	1325	882246	AAA69027.1	816	5.72847e-104	carbonic anhydrase 2 [Urochloa panicoides]	882247	U19741.1	252	2.15059e-127	Urochloa panicoides carbonic anhydrase 1 mRNA, complete cds	--	--	--	--	P40880	771	3.43999e-97	Carbonic anhydrase, chloroplastic OS=Hordeum vulgare PE=2 SV=1	PF00484	Carbonic anhydrase	GO:0006807//GO:0006730	nitrogen compound metabolic process//one-carbon metabolic process	GO:0008270//GO:0004089	zinc ion binding//carbonate dehydratase activity	--	--	KOG1578	Predicted carbonic anhydrase involved in protection against oxidative damage
comp113199_c1	87.8931	42.5058	1.0481	4.198e-05	0.0035644	1265	242059425	XP_002458858.1	1265	8.1139e-171	hypothetical protein SORBIDRAFT_03g041600 [Sorghum bicolor]	242059424	XM_002458813.1	519	0	Sorghum bicolor hypothetical protein, mRNA	K15777	DOPA	4,5-DOPA dioxygenase extradiol	http://www.genome.jp/dbget-bin/www_bget?ko:K15777	Q949R4	830	4.16678e-107	4,5-DOPA dioxygenase extradiol-like protein OS=Arabidopsis thaliana GN=At4g15093 PE=2 SV=1	PF02900	Catalytic LigB subunit of aromatic ring-opening dioxygenase	GO:0006725//GO:0055114	cellular aromatic compound metabolic process//oxidation-reduction process	GO:0008270//GO:0016491//GO:0016701//GO:0008198	zinc ion binding//oxidoreductase activity//oxidoreductase activity, acting on single donors with incorporation of molecular oxygen//ferrous iron binding	--	--	--	--
comp113367_c0	42.4001	13.0366	1.7015	4.2514e-05	0.0035894	1084	--	--	--	--	--	--	--	--	--	--	--	--	--	--	--	--	--	--	--	--	--	--	--	--	--	--	--	--
comp113425_c0	5.23097	52.1259	-3.3169	5.2148e-11	1.4075e-08	1498	413918230	AFW58162.1	1360	0	hypothetical protein ZEAMMB73_604846 [Zea mays]	195619677	EU959551.1	556	0	Zea mays clone 218524 mRNA sequence	--	--	--	--	P22242	831	1.40171e-105	Desiccation-related protein PCC13-62 OS=Craterostigma plantagineum PE=2 SV=1	--	--	--	--	--	--	--	--	--	--
comp113587_c0	195.719	77.5715	1.3352	1.6032e-13	5.6626e-11	1278	326508708	BAJ95876.1	1140	3.47125e-152	predicted protein [Hordeum vulgare subsp. vulgare]	--	--	--	--	--	K01183	E3.2.1.14	chitinase	http://www.genome.jp/dbget-bin/www_bget?ko:K01183	P19172	772	7.35573e-98	Acidic endochitinase OS=Arabidopsis thaliana GN=CHIB1 PE=2 SV=2	PF00704	Glycosyl hydrolases family 18	GO:0005975	carbohydrate metabolic process	GO:0004553//GO:0043169	hydrolase activity, hydrolyzing O-glycosyl compounds//cation binding	--	--	KOG4701	Chitinase
comp113619_c1	2.183	29.9842	-3.7798	1.6017e-07	2.3433e-05	266	242036391	XP_002465590.1	218	7.17825e-20	hypothetical protein SORBIDRAFT_01g041760 [Sorghum bicolor]	226493670	NM_001153017.1	104	7.31039e-46	Zea mays uncharacterized LOC100280077 (LOC100280077), mRNA gi|219887510|gb|BT055523.1| Zea mays full-length cDNA clone ZM_BFc0047G05 mRNA, complete cds	K00430	E1.11.1.7	peroxidase	http://www.genome.jp/dbget-bin/www_bget?ko:K00430	Q42578	159	9.6418e-13	Peroxidase 53 OS=Arabidopsis thaliana GN=PER53 PE=1 SV=1	PF00141	Peroxidase	GO:0006804//GO:0055114//GO:0006979	peroxidase reaction//oxidation-reduction process//response to oxidative stress	GO:0020037//GO:0046872//GO:0004601	heme binding//metal ion binding//peroxidase activity	GO:0005737//GO:0005634	cytoplasm//nucleus	--	--
comp113619_c2	38.086	141.591	-1.8944	3.5628e-15	1.4872e-12	1227	242036391	XP_002465590.1	1206	6.47521e-162	hypothetical protein SORBIDRAFT_01g041760 [Sorghum bicolor]	242036390	XM_002465545.1	471	0	Sorghum bicolor hypothetical protein, mRNA	K00430	E1.11.1.7	peroxidase	http://www.genome.jp/dbget-bin/www_bget?ko:K00430	Q42517	859	9.56669e-111	Peroxidase N OS=Armoracia rusticana GN=HRPN PE=2 SV=1	PF00141	Peroxidase	GO:0006804//GO:0006979//GO:0055114	peroxidase reaction//response to oxidative stress//oxidation-reduction process	GO:0020037//GO:0046872//GO:0004601	heme binding//metal ion binding//peroxidase activity	GO:0005634//GO:0005737	nucleus//cytoplasm	--	--
comp113706_c0	30.4006	72.9277	-1.2624	2.9726e-05	0.0026175	2484	242080241	XP_002444889.1	547	3.77781e-61	hypothetical protein SORBIDRAFT_07g000920 [Sorghum bicolor]	--	--	--	--	--	--	--	--	--	Q5U3N0	171	2.88179e-11	Pleckstrin homology domain-containing family A member 8 OS=Danio rerio GN=plekha8 PE=2 SV=1	PF08718//PF09360	Glycolipid transfer protein (GLTP)//Iron-binding zinc finger CDGSH type	GO:0046836	glycolipid transport	GO:0051537//GO:0051861//GO:0017089	2 iron, 2 sulfur cluster binding//glycolipid binding//glycolipid transporter activity	GO:0005737//GO:0043231	cytoplasm//intracellular membrane-bounded organelle	KOG3221	Glycolipid transfer protein
comp113740_c0	109.013	53.3867	1.0299	6.8372e-06	0.00070732	1612	195622372	ACG33016.1	985	1.87354e-127	splicing factor U2af 38 kDa subunit [Zea mays]	195622371	EU960898.1	559	0	Zea mays clone 229462 splicing factor U2af 38 kDa subunit mRNA, complete cds	K12836	U2AF1	splicing factor U2AF 35 kDa subunit	http://www.genome.jp/dbget-bin/www_bget?ko:K12836	Q9ZQW8	937	2.59758e-121	Splicing factor U2af small subunit A OS=Oryza sativa subsp. japonica GN=U2AF35A PE=2 SV=1	PF00076//PF00642	RNA recognition motif. (a.k.a. RRM, RBD, or RNP domain)//Zinc finger C-x8-C-x5-C-x3-H type (and similar)	GO:0048573	photoperiodism, flowering	GO:0000166//GO:0046872//GO:0003723//GO:0003676//GO:0008270	nucleotide binding//metal ion binding//RNA binding//nucleic acid binding//zinc ion binding	GO:0005634	nucleus	KOG2202	U2 snRNP splicing factor, small subunit, and related proteins
comp114049_c2	33.8884	3.9296	3.1083	1.8865e-07	2.7331e-05	1461	357436159	XP_003588355.1	68	3.93578e-23	Mitochondrial protein, putative [Medicago truncatula]	390526782	CP003345.1	738	0	Flexibacter litoralis DSM 6794, complete genome	--	--	--	--	--	--	--	--	--	--	--	--	--	--	--	--	--	--
comp114085_c1	0.123566	29.8911	-7.9183	8.0441e-08	1.2603e-05	4542	320170440	EFW47339.1	1163	1.11953e-138	DEAD box RNA helicase [Capsaspora owczarzaki ATCC 30864]	357433120	CP003093.2	35	3.19875e-06	Pseudoxanthomonas spadix BD-a59, complete genome	K14811	DBP3	ATP-dependent RNA helicase DBP3	http://www.genome.jp/dbget-bin/www_bget?ko:K14811	Q6YS30	1006	8.83452e-120	DEAD-box ATP-dependent RNA helicase 5 OS=Oryza sativa subsp. japonica GN=Os07g0301200 PE=2 SV=1	PF00004//PF00271//PF01166//PF00560//PF00270	ATPase family associated with various cellular activities (AAA)//Helicase conserved C-terminal domain//TSC-22/dip/bun family//Leucine Rich Repeat//DEAD/DEAH box helicase	GO:0006355	regulation of transcription, DNA-dependent	GO:0004386//GO:0005515//GO:0000166//GO:0008026//GO:0003676//GO:0003700//GO:0005524	helicase activity//protein binding//nucleotide binding//ATP-dependent helicase activity//nucleic acid binding//sequence-specific DNA binding transcription factor activity//ATP binding	GO:0005667	transcription factor complex	KOG0331	ATP-dependent RNA helicase
comp114104_c3	104.339	227.04	-1.1217	2.1699e-11	6.1097e-09	900	115468446	NP_001057822.1	916	5.62846e-120	Os06g0547400 [Oryza sativa Japonica Group]	242096087	XM_002438489.1	321	6.35236e-166	Sorghum bicolor hypothetical protein, mRNA	K00430	E1.11.1.7	peroxidase	http://www.genome.jp/dbget-bin/www_bget?ko:K00430	Q9FLC0	679	2.03017e-85	Peroxidase 52 OS=Arabidopsis thaliana GN=PER52 PE=2 SV=1	PF00141	Peroxidase	GO:0006979//GO:0055114//GO:0006804	response to oxidative stress//oxidation-reduction process//peroxidase reaction	GO:0046872//GO:0020037//GO:0004601	metal ion binding//heme binding//peroxidase activity	GO:0016023	cytoplasmic membrane-bounded vesicle	--	--
comp114128_c0	31.6956	90.2631	-1.5099	9.4195e-08	1.468e-05	1185	242074856	XP_002447364.1	673	3.08463e-83	hypothetical protein SORBIDRAFT_06g033760 [Sorghum bicolor]	326511370	AK356482.1	273	4.06323e-139	Hordeum vulgare subsp. vulgare mRNA for predicted protein, complete cds, clone: NIASHv1035E19	--	--	--	--	Q7XTL7	647	6.78518e-81	Vacuolar iron transporter homolog 5 OS=Oryza sativa subsp. japonica GN=Os04g0686800 PE=2 SV=3	--	--	--	--	--	--	--	--	--	--
comp114192_c0	226.791	634.17	-1.4835	2.6069e-44	5.3658e-41	2061	226493476	NP_001150659.1	1018	1.13946e-130	ribose-5-phosphate isomerase [Zea mays]	223974668	BT065646.1	473	0	Zea mays full-length cDNA clone ZM_BFc0001O23 mRNA, complete cds	K01807	rpiA	ribose 5-phosphate isomerase A	http://www.genome.jp/dbget-bin/www_bget?ko:K01807	Q9ZU38	587	2.99688e-68	Probable ribose-5-phosphate isomerase OS=Arabidopsis thaliana GN=At2g01290 PE=2 SV=1	PF04198//PF06026	Putative sugar-binding domain//Ribose 5-phosphate isomerase A (phosphoriboisomerase A)	GO:0008219//GO:0006098//GO:0046109//GO:0010228//GO:0015976//GO:0030244//GO:0080167//GO:0009052	cell death//pentose-phosphate shunt//uridine biosynthetic process//vegetative to reproductive phase transition of meristem//carbon utilization//cellulose biosynthetic process//response to karrikin//pentose-phosphate shunt, non-oxidative branch	GO:0030246//GO:0004751	carbohydrate binding//ribose-5-phosphate isomerase activity	GO:0005737	cytoplasm	KOG3075	Ribose 5-phosphate isomerase
comp114228_c0	41.1966	179.103	-2.1202	1.4726e-21	9.8767e-19	1482	388890924	AFK80371.1	1285	3.56953e-172	cinnamyl alcohol dehydrogenase 3 [Brachypodium distachyon]	242386755	FP099160.1	576	0	Phyllostachys edulis cDNA clone: bphylf058b20, full insert sequence	K00083	E1.1.1.195	cinnamyl-alcohol dehydrogenase	http://www.genome.jp/dbget-bin/www_bget?ko:K00083	Q6ERW5	1189	1.00293e-158	Probable cinnamyl alcohol dehydrogenase 8D OS=Oryza sativa subsp. japonica GN=CAD8D PE=2 SV=1	PF03446//PF08240//PF02826//PF00571//PF00107	NAD binding domain of 6-phosphogluconate dehydrogenase//Alcohol dehydrogenase GroES-like domain//D-isomer specific 2-hydroxyacid dehydrogenase, NAD binding domain//CBS domain//Zinc-binding dehydrogenase	GO:0019521//GO:0006098//GO:0055114//GO:0009811//GO:0009809//GO:0009805	D-gluconate metabolic process//pentose-phosphate shunt//oxidation-reduction process//stilbene biosynthetic process//lignin biosynthetic process//coumarin biosynthetic process	GO:0046872//GO:0048037//GO:0052747//GO:0004616//GO:0000166//GO:0016491//GO:0045551//GO:0016616//GO:0008270//GO:0030554	metal ion binding//cofactor binding//sinapyl alcohol dehydrogenase activity//phosphogluconate dehydrogenase (decarboxylating) activity//nucleotide binding//oxidoreductase activity//cinnamyl-alcohol dehydrogenase activity//oxidoreductase activity, acting on the CH-OH group of donors, NAD or NADP as acceptor//zinc ion binding//adenyl nucleotide binding	--	--	KOG0023	Alcohol dehydrogenase, class V
comp114232_c0	0.205944	25.1895	-6.9344	3.1542e-07	4.3382e-05	1605	413924541	AFW64473.1	1866	0	putative laccase family protein [Zea mays]	242387609	FP094468.1	688	0	Phyllostachys edulis cDNA clone: bphyem210p03, full insert sequence	--	--	--	--	Q2QZ80	1571	0	Laccase-21 OS=Oryza sativa subsp. japonica GN=LAC21 PE=2 SV=1	PF07732//PF00394//PF07731	Multicopper oxidase//Multicopper oxidase//Multicopper oxidase	GO:0055114	oxidation-reduction process	GO:0005507//GO:0016491	copper ion binding//oxidoreductase activity	--	--	KOG1263	Multicopper oxidases
comp114237_c0	9.02198	42.3056	-2.2293	1.7143e-06	0.00020303	4661	413926878	AFW66810.1	1015	1.77016e-116	putative wall-associated receptor protein kinase family protein [Zea mays]	242080056	XM_002444752.1	454	0	Sorghum bicolor hypothetical protein, mRNA	--	--	--	--	Q9LMN7	234	2.84568e-18	Wall-associated receptor kinase 5 OS=Arabidopsis thaliana GN=WAK5 PE=2 SV=1	PF00008//PF07714//PF13947//PF00069//PF00628//PF07645	EGF-like domain//Protein tyrosine kinase//Wall-associated receptor kinase galacturonan-binding//Protein kinase domain//PHD-finger//Calcium-binding EGF domain	GO:0006468	protein phosphorylation	GO:0005524//GO:0005515//GO:0004672//GO:0030247//GO:0005509	ATP binding//protein binding//protein kinase activity//polysaccharide binding//calcium ion binding	--	--	--	--
comp114313_c0	119.791	54.8729	1.1264	4.1215e-07	5.5409e-05	1255	357133166	XP_003568198.1	420	3.53518e-47	PREDICTED: cysteine proteinase inhibitor-like [Brachypodium distachyon]	31505484	AY119689.1	203	3.52612e-100	Saccharum officinarum cystatin mRNA, partial cds	--	--	--	--	Q9LEI7	389	8.99855e-44	Cysteine proteinase inhibitor OS=Hordeum vulgare GN=ICY PE=1 SV=1	PF00031	Cystatin domain	GO:0010466	negative regulation of peptidase activity	GO:0004869	cysteine-type endopeptidase inhibitor activity	--	--	--	--
comp114348_c0	256.588	102.075	1.3298	3.6811e-17	1.8311e-14	1429	226499322	NP_001149213.1	1341	0	LOC100282835 [Zea mays]	242040496	XM_002467598.1	484	0	Sorghum bicolor hypothetical protein, mRNA	--	--	--	--	A2A1A0	643	2.22406e-77	S-norcoclaurine synthase 1 OS=Coptis japonica GN=NCS1 PE=1 SV=1	PF03171//PF03324	2OG-Fe(II) oxygenase superfamily//Herpesvirus DNA helicase/primase complex associated protein	GO:0019079//GO:0055114	viral genome replication//oxidation-reduction process	GO:0016491//GO:0016706	oxidoreductase activity//oxidoreductase activity, acting on paired donors, with incorporation or reduction of molecular oxygen, 2-oxoglutarate as one donor, and incorporation of one atom each of oxygen into both donors	--	--	KOG0143	Iron/ascorbate family oxidoreductases
comp114439_c0	122.533	253.411	-1.0483	2.3025e-11	6.4526e-09	2526	242062718	XP_002452648.1	2321	0	hypothetical protein SORBIDRAFT_04g029890 [Sorghum bicolor]	242062717	XM_002452603.1	1039	0	Sorghum bicolor hypothetical protein, mRNA	--	--	--	--	Q3E9B5	1503	0	Putative peptide/nitrate transporter At5g19640 OS=Arabidopsis thaliana GN=At5g19640 PE=2 SV=1	PF00854	POT family	GO:0006810	transport	GO:0005215	transporter activity	GO:0016020	membrane	KOG1237	H+/oligopeptide symporter
comp114534_c1	478.378	76.9508	2.6361	9.3757e-73	3.292e-69	3358	308450159	XP_003088200.1	550	2.4537e-62	hypothetical protein CRE_03576 [Caenorhabditis remanei]	145573243	CP000680.1	1712	0	Pseudomonas mendocina ymp, complete genome	--	--	--	--	P93276	135	6.44538e-23	Uncharacterized mitochondrial protein AtMg00030 OS=Arabidopsis thaliana GN=AtMg00030 PE=4 SV=1	PF10409	C2 domain of PTEN tumour-suppressor protein	--	--	GO:0005515	protein binding	--	--	--	--
comp114553_c0	79.3872	26.3567	1.5907	9.1666e-08	1.4324e-05	2131	242050132	XP_002462810.1	1426	0	hypothetical protein SORBIDRAFT_02g032370 [Sorghum bicolor]	242050131	XM_002462765.1	670	0	Sorghum bicolor hypothetical protein, mRNA	K02291	crtB	phytoene synthase	http://www.genome.jp/dbget-bin/www_bget?ko:K02291	P53797	1176	6.82674e-153	Phytoene synthase, chloroplastic OS=Narcissus pseudonarcissus GN=PSY PE=2 SV=1	PF00494//PF00884	Squalene/phytoene synthase//Sulfatase	GO:0008152//GO:0009058//GO:0016117	metabolic process//biosynthetic process//carotenoid biosynthetic process	GO:0016740//GO:0008484//GO:0016765	transferase activity//sulfuric ester hydrolase activity//transferase activity, transferring alkyl or aryl (other than methyl) groups	GO:0009507	chloroplast	KOG4411	Phytoene/squalene synthetase
[truncated: 386 more rows]

## Sheet: T_R_saltvsT_R_CK
Gene_id	T_R_salt_readcount	T_R_CK_readcount	log2.Fold_change.	p.value	q.value.Storey.et.al..2003.	Gene Length	NR GI	NR ID	NR Score	NR Evalue	NR Description	NT GI	NT ID	NT Score	NT Evalue	NT Description	KO ID	KO Name	KO Description	Http Link	Swissprot ID	Swissprot Score	Swissprot Evalue	Swissprot Description	PFAM ID	PFAM description	Gene Ontology Biological Pathway	BP Description	Gene Ontology Molecular Function	MF Description	Gene Ontology Cellular Component	CC Description	KOG ID	KOG Description
[truncated: 848 more rows]
