# Supplementary material for: RNA-seq for gene identification and transcript profiling in relation to root growth of bermudagrass (Cynodon dactylon) under salinity stress
Source: BMC Genomics. 2015 Aug 4;16(1):575. doi: 10.1186/s12864-015-1799-3 (PMC4523028; doi:10.1186/s12864-015-1799-3)
Supplement: Additional file 5: — Pimers for qRT-PCR analysis. (XLS 31 kb) [file 12864_2015_1799_MOESM5_ESM.xls]

## Sheet: Sheet2
		log2(salt/control)		Primers
		RNA-seq	qRT-PCR	Forward	Reverse	annotations
comp115614_c0	ACO-1	-2.4882	-1.66871	5' GCTGGCGTCCGTAAGTAGG 3'	5' GGCAAGGCGGGTAGTAGTG 3'	1-aminocyclopropane-1-carboxylate oxidase homolog 1 OS=Arabidopsis thaliana GN=At1g06620 PE=2 SV=1
comp124317_c1	ACO-2	1.7502	2.52757	5' CGAGAAGGAAGGCGAAGG 3'	5' TGGAAGAGCAGGATGAGGC 3'	1-aminocyclopropane-1-carboxylate oxidase OS=Musa acuminata GN=MAO1B PE=3 SV=1
comp118603_c0	ACOh	-8.9317	-2.99356	5' TGATGAAACAGTGGCGATGA 3'	5' TTGTCCAAGCACGAAAGC 3'	Aconitate hydratase, mitochondrial OS=Gracilaria gracilis PE=3 SV=1
comp117791_c0	ACS	2.3984	1.2151	5' ACGACGAGTTTACGGAATCCTA 3'	5' TGTTGGCGAAGCAGACCCT 3'	1-aminocyclopropane-1-carboxylate synthase 7 OS=Arabidopsis thaliana GN=ACS7 PE=1 SV=1
comp107642_c0	ALT	1.079	1.07217	5' GCCAGGGTATCAAAGGAC 3'	5' GGGACAAGAGTTCCACCA 3'	Alanine aminotransferase 2 OS=Panicum miliaceum PE=1 SV=1
comp158604_c0	APX	-4.2656	-2.06257	5' TTGAGACAATGGGAGGACC 3'	5' CTGGAACGCTTTGGAGAA 3'	Probable L-ascorbate peroxidase 3 OS=Oryza sativa subsp. japonica GN=APX3 PE=2 SV=1
comp117033_c2	ASNS	1.5312	0.107219	5' CTCGCTCGTAGCCTCTGTG 3'	5' TCGTAGGTCTCGTCGTGGTA 3'	Asparagine synthetase [glutamine-hydrolyzing] 1 OS=Oryza sativa subsp. japonica GN=Os03g0291500 PE=2 SV=1
comp114082_c0	AST	1.0843	1.03404	5' GAAGACCTCAGTTCTGCTCCTA 3'	5' CACCACCATCAGCGACAA 3'	Aspartate aminotransferase, cytoplasmic OS=Oryza sativa subsp. japonica GN=Os01g0760600 PE=2 SV=1
comp120360_c1	BADH	1.437	0.655647	5' CGGGAAGCCTCTGGATGA 3'	5' TAGCGAGATTGGTGAATGTTGT 3'	Betaine aldehyde dehydrogenase OS=Oryza sativa subsp. japonica GN=Os04g0464200 PE=2 SV=1
comp113096_c1	CA	-1.6143	-0.089258	5' TGGTCTTCGCCTGCTCTG 3'	5' GCCGGTGTACTTGGTCTTGT 3'	Carbonic anhydrase, chloroplastic OS=Hordeum vulgare PE=2 SV=1
comp113550_c0	CBL	1.108	2.38797	5' AAGATTGAAGGAGGACGAA 3'	5' AGACCAGACATCCGCAGT 3'	CBL-interacting protein kinase 31 OS=Oryza sativa subsp. japonica GN=CIPK31 PE=1 SV=1
comp116383_c0	ChiGAR	1.2998	1.76324	5' GCTGGTAGAGCAGGAGTC 3'	5' AAGTTTCTTTATCACCGAGT 3'	Chitin-inducible gibberellin-responsive protein 1 OS=Oryza sativa subsp. japonica GN=CIGR1 PE=2 SV=1
comp48136_c0	Chitinase	-5.7147	-3.69751	5' AACAAGATGGGCGTGGAT 3'	5' ATTAGGCTCTGGGCGAAC 3'	Chitinase A1 OS=Bacillus circulans GN=chiA1 PE=1 SV=1
comp94960_c0	ChitiS	-5.4604	-5.68423	5' ACGCTTGGCAACGAGATT 3'	5' ATTGAAAGAACGCCGACA 3'	Chitin synthase D OS=Neosartorya fumigata (strain ATCC MYA-4609 / Af293 / CBS 101355 / FGSC A1100) GN=chsD PE=3 SV=1
comp118295_c0	CHX19	-1.4996	-1.18565	5' ACGAGTGCTTCGCCATCCT 3'	5' AACGCCACCACCATCTGCT 3'	Cation/H(+) antiporter 19 OS=Arabidopsis thaliana GN=CHX19 PE=2 SV=1
comp115268_c0	CHX20	7.7245	7.25783	5' GCCGCAGCAGCAGTCAACGA 3'	5' GCGAAGTAGAGTGGCAGCATCA 3'	Cation/H(+) antiporter 20 OS=Arabidopsis thaliana GN=CHX20 PE=2 SV=1
comp76577_c0	CS	-4.8517	-3.15162	5' CTATGGATCGCTGCCTAC 3'	5' TTCGGTGAATCTGTTTGTTA 3'	Citrate synthase, peroxisomal OS=Dictyostelium discoideum GN=cshA PE=2 SV=1
comp115019_c0	DREB	1.7772	1.2216	5' GACCAAGTTCCGGGAGACGC 3'	5' GAAAGTGCCGAGCCAGAGCC 3'	Dehydration-responsive element-binding protein 1A OS=Oryza sativa subsp. indica GN=DREB1A PE=3 SV=1
comp115357_c0	ExpA17	-4.0584	-0.040483	5' GCTCTACTCGACCAACACGG 3'	5' CACGCAGAACCTCACTCCC 3'	Expansin-A17 OS=Oryza sativa subsp. japonica GN=EXPA17 PE=2 SV=2
comp93835_c0	FAS	-9.016	-7.36422	5' TCTGGCAATCTCATCCCG 3'	5' GCCGACTTGACCAAACCC 3'	Fatty acid synthase subunit alpha OS=Schizosaccharomyces pombe (strain 972 / ATCC 24843) GN=fas2 PE=1 SV=2
comp109441_c0	Germin	1.4541	1.07728	5' TCCAAGGTGGTCAAGCAA 3'	5' CTCCCAGAACTGAGACTGTAGC 3'	Germin-like protein 8-3 OS=Oryza sativa subsp. japonica GN=GER2 PE=2 SV=1
comp82836_c1	GLDH	-8.8315	-6.35713	5' CCCCACTACCGTCAACAA 3'	5' TGAGGGAACAGCCAATCT 3'	Glutamate dehydrogenase 2 OS=Dictyostelium discoideum GN=glud2 PE=1 SV=2
comp111648_c1	GS-Chl	1.1052	2.80127	5' CAAAGGTTGTCAGCGAAGT 3'	5' TGGGTCAAGGGTAAGCAC 3'	Glutamine synthetase, chloroplastic OS=Oryza sativa subsp. japonica GN=GLN2 PE=1 SV=1
comp139095_c0	GS-cy	-5.6574	-3.96242	5' CCTCTTCCCTCTAACACGC 3'	5' GCCATAACCTCGGCATTT 3'	Glutamine synthetase cytosolic isozyme 1-1 OS=Oryza sativa subsp. japonica GN=GLN1-1 PE=1 SV=1
comp44172_c0	GST	-8.6525	-4.73639	5' GACAAGACCCTGCTGAACG 3'	5' GCACCTCGGATGACAAATAG 3'	Glutathione S-transferase GST-6.0 OS=Proteus mirabilis GN=gstB PE=1 SV=2
comp60505_c0	IDH	-4.4157	-1.27215	5' AGCCATCCTCAAGCACAA 3'	5' CCACCTTCAGGCGTAAAT 3'	Isocitrate dehydrogenase [NADP] cytoplasmic OS=Ovis aries GN=IDH1 PE=2 SV=1
comp124574_c0	KTr	-3.0142	-1.68753	5' ATCAAGCACCTGCCAATC 3'	5' CTCCTCCTCAACTGTCTCGT 3'	Potassium transporter 1 OS=Oryza sativa subsp. japonica GN=HAK1 PE=1 SV=2
comp124509_c0	LRRK	-3.4295	-2.10403	5' GACTGTTTGCTCTTGGGATA 3'	5' GAGGAACTCGGGAATGTG 3'	Probable LRR receptor-like serine/threonine-protein kinase At3g47570 OS=Arabidopsis thaliana GN=At3g47570 PE=1 SV=1
comp135550_c0	MDH	-8.9417	-3.89885	5' ATTGCCGTGTTCTTGTCG 3'	5' CTCCAGGATTTGTTCCATAC 3'	Malate dehydrogenase, cytoplasmic OS=Felis catus GN=MDH1 PE=2 SV=3
comp114899_c0	NAAT	-1.4943	-0.285098	5' GGTCCTCATCAACCCTAACA 3'	5' CCATCCAGGCACTATCCA 3'	Nicotianamine aminotransferase A OS=Hordeum vulgare GN=naat-A PE=1 SV=2
comp119848_c0	NAC	1.1513	1.68542	5' GGAAGGACAGAGCCATAA 3'	5' GGTTCTCCAGCACAAATAC 3'	NAC domain-containing protein 74 OS=Oryza sativa subsp. japonica GN=NAC74 PE=2 SV=1
comp121563_c0	NaH-Ex	1.7411	2.36854	5' CGGGTTACATTCCCACAG 3'	5' GAGGTTTCCCAACAAGCA 3'	Sodium/hydrogen exchanger 7 OS=Arabidopsis thaliana GN=NHX7 PE=1 SV=1
comp123019_c0	NAS	-1.5462	-2.13238	5' GGCGGGTTTGATGTGCTG 3'	5' CATTCCGAAGTCCGTTGGT 3'	Nicotianamine synthase 1 OS=Hordeum vulgare GN=NAS1 PE=1 SV=3
comp71861_c0	OGDC	-5.1303	-4.35622	5' CAGTTCGGCGAGATTGGA 3'	5' CGATTTCGGCTTGGTCAT 3'	2-oxoglutarate dehydrogenase, mitochondrial OS=Dictyostelium discoideum GN=ogdh PE=3 SV=1
comp119729_c0	P5CS	2.6115	3.64428	5' GTCATCAAGGTCGGCACT 3'	5' CCTCCCAACACCAACAGC 3'	Delta-1-pyrroline-5-carboxylate synthase OS=Oryza sativa subsp. japonica GN=P5CS PE=2 SV=2
comp120159_c0	PDH	-2.1673	-0.914034	5' GGCGTACTCGGCGTCCACAA 3'	5' AGCCCGCTCTACCTCACCTCCT 3'	Proline dehydrogenase 2, mitochondrial OS=Arabidopsis thaliana GN=POX2 PE=2 SV=1
comp108674_c0	PHR1	-4.1202	-2.41491	5' GATTTCACCTCGTGTTGGG 3'	5' GGGAGTTGCCTTGTCTGC 3'	Protein PHR1-LIKE 1 OS=Arabidopsis thaliana GN=PHL1 PE=1 SV=1
comp112290_c0	POD2	-2.1399	-1.75616	5' GCGACGCTTCCGTTCTTC 3'	5' GGGCAGGCTTTCTCCACAG 3'	Peroxidase 2 OS=Zea mays GN=PER2 PE=2 SV=1
comp114227_c0	POD70	2.1398	0.690363	5' GCGTCCGTGTTGCTGAATG 3'	5' GCGGTGAGGTTAGCGAGAT 3'	Peroxidase 70 OS=Zea mays GN=PER70 PE=1 SV=1
comp46720_c0	SAMS	-8.4809	-6.33484	5' CTCTGGGAAGGACCCGACTA 3'	5' CCGACAACGGATGCGACA 3'	S-adenosylmethionine synthase 2 OS=Suaeda salsa GN=METK2 PE=2 SV=1
comp116365_c0	SS4	1.4618	1.79678	5' GACAAACAGGGCTCGTAA 3'	5' TGCTCTGGGTGATAAGGA 3'	Sucrose synthase 4 OS=Oryza sativa subsp. japonica GN=SUS4 PE=2 SV=1
comp130879_c0	SSIP	-10.378	-5.80768	5' AGTGGCACCAAAGCGTCTG 3'	5' GTGGCTCCCAAGTCCTCA 3'	Salt stress-induced protein OS=Oryza sativa subsp. indica GN=SALT PE=1 SV=2
comp119267_c0	TPP	1.8286	1.73425	5' TTTTGGATTACGACGGCACG 3'	5' CGCAAGCAGGTTGGAAGA 3'	Probable trehalose-phosphate phosphatase 1 OS=Oryza sativa subsp. japonica GN=TPP1 PE=1 SV=1
comp108125_c0	TranF	-1.3478	-0.870072	5' CTCTACTCCTCACTCCGCTCCC 3'	5' ACGCCTTCGTTCTCCAACACTT 3'	Transcription factor ORG2 OS=Arabidopsis thaliana GN=ORG2 PE=1 SV=1
comp117503_c0	TrpS-β	-1.3075	-1.56292	5' GCTCCACCAGACCGTCATCG 3'	5' TCATCAGCGGCGTCAACCC 3'	Tryptophan synthase beta chain 2 OS=Aquifex aeolicus (strain VF5) GN=trpB2 PE=3 SV=1
comp124966_c0	α-TPP	-2.42	-1.45954	5' TTTTCCTCCACAGCCCATTT 3'	5' TTGCCTCCTCCGCATCTT 3'	Probable alpha,alpha-trehalose-phosphate synthase [UDP-forming] 10 OS=Arabidopsis thaliana GN=TPS10 PE=2 SV=1
