# Supplementary material for: RNA-seq for gene identification and transcript profiling in relation to root growth of bermudagrass (Cynodon dactylon) under salinity stress
Source: BMC Genomics. 2015 Aug 4;16(1):575. doi: 10.1186/s12864-015-1799-3 (PMC4523028; doi:10.1186/s12864-015-1799-3)
Supplement: Additional file 6: — Selected differentially expressed transcription factors. (XLS 20 kb) [file 12864_2015_1799_MOESM6_ESM.xls]

## Sheet: C43
Gene_id	log2.Fold_change.	Swissprot ID	Annotation
comp64845_c0	-6.0007	Q83927	Myc leucine zipper domain//Viral coat protein (S domain)//Anaphase-promoting complex APC subunit 1//Viral RNA dependent RNA polymerase//Tombusvirus p33//RNA dependent RNA polymerase//Viral RNA-directed RNA-polymerase
comp112225_c0	-2.7867	Q9AWS0	AP2/ERF and B3 domain-containing protein Os01g0141000 OS=Oryza sativa subsp. japonica GN=Os01g0141000 PE=2 SV=1
comp134391_c0	-2.0719	Q6NNN0	Myb-like DNA-binding domain//Growth-arrest specific micro-tubule binding//Tissue inhibitor of metalloproteinase
comp127839_c0	-2.0663	Q07352	Zinc finger protein 36, C3H1 type-like 1 OS=Homo sapiens GN=ZFP36L1 PE=1 SV=1
comp115018_c1	-2.0354	Q93WU9	Probable WRKY transcription factor 51 OS=Arabidopsis thaliana GN=WRKY51 PE=2 SV=1
comp120384_c0	-1.7969	Q9SKD9	Probable WRKY transcription factor 46 OS=Arabidopsis thaliana GN=WRKY46 PE=2 SV=1
comp116300_c0	-1.3043	Q9FUD3	Basic leucine zipper 9 OS=Arabidopsis thaliana GN=BZIP9 PE=1 SV=1
comp111721_c0	-1.2182	Q9FH57	GATA transcription factor 5 OS=Arabidopsis thaliana GN=GATA5 PE=2 SV=1
comp112426_c0	-1.029	Q53NK6	Myb-related protein MYBAS1 OS=Oryza sativa subsp. japonica GN=MYBAS1 PE=2 SV=1
comp112466_c0	1.0742	Q9SUP6	Probable WRKY transcription factor 53 OS=Arabidopsis thaliana GN=WRKY53 PE=1 SV=1
comp122277_c0	1.1256	Q9SZ67	Probable WRKY transcription factor 19 OS=Arabidopsis thaliana GN=WRKY19 PE=2 SV=1
comp117715_c0	1.1262	Q9SAH7	Probable WRKY transcription factor 40 OS=Arabidopsis thaliana GN=WRKY40 PE=1 SV=1
comp119848_c0	1.1513	Q7GCL7	NAC domain-containing protein 74 OS=Oryza sativa subsp. japonica GN=NAC74 PE=2 SV=1
comp124899_c0	1.2022	Q96PM5	RING finger and CHY zinc finger domain-containing protein 1 OS=Homo sapiens GN=RCHY1 PE=1 SV=1
comp106220_c0	1.2786	Q0J8G8	MADS-box transcription factor 26 OS=Oryza sativa subsp. japonica GN=MADS26 PE=2 SV=1
comp120905_c3	1.3094	Q4JL84	Transcription factor MYB59 OS=Arabidopsis thaliana GN=MYB59 PE=2 SV=2
comp117508_c0	1.4698	Q9FIX5	Transcription factor bHLH92 OS=Arabidopsis thaliana GN=BHLH92 PE=2 SV=1
comp116054_c1	1.473	Q6VAM4	MADS-box transcription factor 23 OS=Oryza sativa subsp. japonica GN=MADS23 PE=2 SV=1
comp123500_c0	1.6279	Q9SZ67	Probable WRKY transcription factor 19 OS=Arabidopsis thaliana GN=WRKY19 PE=2 SV=1
comp112328_c0	1.6475	Q9LX85	Zinc finger protein ZAT8 OS=Arabidopsis thaliana GN=ZAT8 PE=2 SV=1
comp110710_c0	1.9704	Q42410	Zinc finger protein ZAT12 OS=Arabidopsis thaliana GN=ZAT12 PE=2 SV=1
comp119725_c1	1.9825	Q6EP49	MADS-box transcription factor 27 OS=Oryza sativa subsp. japonica GN=MADS27 PE=2 SV=2
comp103519_c0	1.9956	Q42430	Zinc finger protein 1 OS=Triticum aestivum PE=2 SV=1

## Sheet: C198
Gene_id	log2.Fold_change.	Swissprot ID	Annotation
comp127839_c0	-5.1687	Q07352	Zinc finger protein 36, C3H1 type-like 1 OS=Homo sapiens GN=ZFP36L1 PE=1 SV=1
comp116300_c0	-1.8882	Q9FUD3	Basic leucine zipper 9 OS=Arabidopsis thaliana GN=BZIP9 PE=1 SV=1
comp112426_c0	-1.1201	Q53NK6	Myb-related protein MYBAS1 OS=Oryza sativa subsp. japonica GN=MYBAS1 PE=2 SV=1
comp123500_c0	1.0754	Q9SZ67	Probable WRKY transcription factor 19 OS=Arabidopsis thaliana GN=WRKY19 PE=2 SV=1
comp106220_c0	1.3272	Q0J8G8	MADS-box transcription factor 26 OS=Oryza sativa subsp. japonica GN=MADS26 PE=2 SV=1
comp118949_c0	1.4048	Q67YI6	RING-H2 finger protein ATL65 OS=Arabidopsis thaliana GN=ATL65 PE=2 SV=2
comp111994_c0	2.8857	Q6EP49	MADS-box transcription factor 27 OS=Oryza sativa subsp. japonica GN=MADS27 PE=2 SV=2

## Sheet: TF table
	Transcription factors differentially expressed in two genotypes under salinity stress
	Transcription factors family	C43	C198
	AP2/ERF	1	0
	bZIP	1	1
	GATA5	1	0
	MADS-box	3	2
	MYB	3	1
	MYC	1	0
	NAC	1	0
	bHLH92	1	0
	WRKY	6	1
	Zinc finger	4	1
	RING-H2 finger protein ATL65	0	1
	RING finger and CHY zinc finger （RCHY1）	1	0
		23	7
