# Supplementary material for: RNA-seq for gene identification and transcript profiling in relation to root growth of bermudagrass (Cynodon dactylon) under salinity stress
Source: BMC Genomics. 2015 Aug 4;16(1):575. doi: 10.1186/s12864-015-1799-3 (PMC4523028; doi:10.1186/s12864-015-1799-3)
Supplement: Additional file 7: — Selected cell wall related DEGs. (XLS 25 kb) [file 12864_2015_1799_MOESM7_ESM.xls]

## Sheet: C43-XET
Gene_id	log2.Fold_change.	Annotation
comp116615_c0	1.3082	Probable xyloglucan endotransglucosylase/hydrolase protein 23 OS=Arabidopsis thaliana GN=XTH23 PE=2 SV=1

## Sheet: C43-peroxidase
Gene_id	T_R_salt_readcount	T_R_CK_readcount	log2.Fold_change.	Swissprot Description	PFAM description	BP Description	MF Description	CC Description	KOG ID	KOG Description
comp195084_c0	0.645601	15.8711	-4.6196	Cytochrome c peroxidase, mitochondrial OS=Neosartorya fumigata (strain ATCC MYA-4609 / Af293 / CBS 101355 / FGSC A1100) GN=ccp1 PE=3 SV=1	Peroxidase//Chitin recognition protein	oxidation-reduction process//response to oxidative stress//peroxidase reaction	heme binding//peroxidase activity//chitin binding	--	--	--
comp158604_c0	0.817761	15.729	-4.2656	Probable L-ascorbate peroxidase 3 OS=Oryza sativa subsp. japonica GN=APX3 PE=2 SV=1	Peroxidase//Staphylococcus haemolytic protein	response to oxidative stress//oxidation-reduction process//peroxidase reaction//pathogenesis	heme binding//peroxidase activity	--	--	--
comp107719_c0	7.35985	65.2848	-3.149	Peroxidase 52 OS=Arabidopsis thaliana GN=PER52 PE=2 SV=1	Peroxidase	peroxidase reaction//response to oxidative stress//oxidation-reduction process	peroxidase activity//heme binding	--	--	--
comp113619_c1	3.09888	23.7356	-2.9372	Peroxidase 53 OS=Arabidopsis thaliana GN=PER53 PE=1 SV=1	Peroxidase	peroxidase reaction//oxidation-reduction process//response to oxidative stress	heme binding//metal ion binding//peroxidase activity	cytoplasm//nucleus	--	--
comp101167_c1	4.00273	24.6832	-2.6245	Peroxidase 47 OS=Arabidopsis thaliana GN=PER47 PE=2 SV=2	Peroxidase	oxidation-reduction process//response to oxidative stress//peroxidase reaction	heme binding//peroxidase activity	--	--	--
comp116670_c0	126.796	658.37	-2.3764	Peroxidase 12 OS=Arabidopsis thaliana GN=PER12 PE=1 SV=1	Peroxidase	peroxidase reaction//oxidation-reduction process//response to oxidative stress	heme binding//metal ion binding//peroxidase activity	membrane//plant-type cell wall//vacuole	--	--
comp114104_c3	54.0665	278.494	-2.3648	Peroxidase 52 OS=Arabidopsis thaliana GN=PER52 PE=2 SV=1	Peroxidase	response to oxidative stress//oxidation-reduction process//peroxidase reaction	metal ion binding//heme binding//peroxidase activity	cytoplasmic membrane-bounded vesicle	--	--
comp114104_c1	9.56393	44.5813	-2.2208	Peroxidase N OS=Armoracia rusticana GN=HRPN PE=2 SV=1	Peroxidase	peroxidase reaction//response to oxidative stress//oxidation-reduction process	heme binding//oxidoreductase activity//binding//peroxidase activity	cytoplasmic membrane-bounded vesicle	--	--
comp112290_c0	271.373	1196.05	-2.1399	Peroxidase 2 OS=Zea mays GN=PER2 PE=2 SV=1	Peroxidase	peroxidase reaction//response to oxidative stress//oxidation-reduction process	peroxidase activity//heme binding//metal ion binding	--	--	--
comp118131_c0	90.2649	351.457	-1.9611	Peroxidase N OS=Armoracia rusticana GN=HRPN PE=2 SV=1	Pestivirus NS2 peptidase//Peroxidase	oxidation-reduction process//peroxidase reaction//proteolysis//response to oxidative stress//purine nucleobase metabolic process	cysteine-type endopeptidase activity//hydrolase activity, acting on acid anhydrides//serine-type exopeptidase activity//metal ion binding//peroxidase activity//nucleoside-triphosphatase activity//RNA-directed RNA polymerase activity//serine-type endopeptidase activity//heme binding	nucleus//RNA-directed RNA polymerase complex//cytoplasm	--	--
comp104626_c0	83.326	294.958	-1.8237	Cationic peroxidase SPC4 OS=Sorghum bicolor GN=SORBIDRAFT_03g046810 PE=1 SV=2	Peroxidase	response to oxidative stress//oxidation-reduction process//peroxidase reaction	peroxidase activity//metal ion binding//heme binding	membrane//vacuole//plant-type cell wall	--	--
comp104626_c1	60.6047	214.258	-1.8219	Peroxidase 12 OS=Arabidopsis thaliana GN=PER12 PE=1 SV=1	Peroxidase//Stanniocalcin family	response to oxidative stress//oxidation-reduction process//signal transduction//peroxidase reaction	hormone activity//binding//peroxidase activity//heme binding	cell wall//cytoplasmic membrane-bounded vesicle//extracellular region	--	--
comp112901_c1	15.2293	47.7039	-1.6473	Peroxidase 1 OS=Oryza sativa subsp. japonica GN=PRX74 PE=2 SV=2	Peroxidase	oxidation-reduction process//response to oxidative stress//peroxidase reaction	heme binding//metal ion binding//peroxidase activity	--	--	--
comp117844_c1	347.955	948.76	-1.4471	Peroxidase 2 OS=Zea mays GN=PER2 PE=2 SV=1	SAB domain//Peroxidase	response to oxidative stress//oxidation-reduction process//peroxidase reaction//cortical actin cytoskeleton organization	cytoskeletal protein binding//peroxidase activity//heme binding//metal ion binding	cytoskeleton	--	--
comp107240_c0	178.856	434.201	-1.2796	Peroxidase 2 OS=Zea mays GN=PER2 PE=2 SV=1	Peroxidase//Gammaherpesvirus capsid protein	oxidation-reduction process//response to oxidative stress//peroxidase reaction	metal ion binding//heme binding//peroxidase activity	viral capsid	--	--
comp112694_c0	298.392	723.423	-1.2776	Peroxidase 15 OS=Ipomoea batatas GN=pod PE=1 SV=1	Peroxidase//Cytidine and deoxycytidylate deaminase zinc-binding region	response to oxidative stress//oxidation-reduction process//peroxidase reaction	heme binding//zinc ion binding//peroxidase activity//hydrolase activity	--	--	--
comp105013_c0	116.877	256.699	-1.1351	Peroxidase 2 (Fragment) OS=Hordeum vulgare PE=2 SV=1	Peroxidase	response to oxidative stress//oxidation-reduction process//peroxidase reaction	heme binding//binding//oxidoreductase activity//peroxidase activity	--	--	--
comp109092_c0	168.115	364.127	-1.115	Peroxidase 73 OS=Arabidopsis thaliana GN=PER73 PE=1 SV=1	DNA mismatch repair enzyme MutH//Peroxidase	oxidation-reduction process//response to oxidative stress//peroxidase reaction	peroxidase activity//endonuclease activity//metal ion binding//DNA binding//heme binding	--	--	--
comp113619_c2	66.1814	139.521	-1.076	Peroxidase N OS=Armoracia rusticana GN=HRPN PE=2 SV=1	Peroxidase	peroxidase reaction//response to oxidative stress//oxidation-reduction process	heme binding//metal ion binding//peroxidase activity	nucleus//cytoplasm	--	--
comp117256_c0	133.429	62.6659	1.0903	Peroxidase 72 OS=Arabidopsis thaliana GN=PER72 PE=1 SV=1	Peroxidase	peroxidase reaction//oxidation-reduction process//response to other organism//response to oxidative stress	metal ion binding//heme binding//peroxidase activity	cell wall	--	--
comp114227_c0	470.803	106.829	2.1398	Peroxidase 70 OS=Zea mays GN=PER70 PE=1 SV=1	Peroxidase	oxidation-reduction process//response to oxidative stress//peroxidase reaction//hydrogen peroxide catabolic process	peroxidase activity//metal ion binding//heme binding	extracellular region	--	--

## Sheet: C198-peroxidase
Gene_id	S_R_salt_readcount	S_R_CK_readcount	log2.Fold_change.	Swissprot Description	PFAM description	BP Description	MF Description	CC Description
comp113619_c1	2.183	29.9842	-3.7798	Peroxidase 53 OS=Arabidopsis thaliana GN=PER53 PE=1 SV=1	Peroxidase	peroxidase reaction//oxidation-reduction process//response to oxidative stress	heme binding//metal ion binding//peroxidase activity	cytoplasm//nucleus
comp101167_c1	3.78936	43.3932	-3.5174	Peroxidase 47 OS=Arabidopsis thaliana GN=PER47 PE=2 SV=2	Peroxidase	oxidation-reduction process//response to oxidative stress//peroxidase reaction	heme binding//peroxidase activity	--
comp101167_c0	3.50104	28.308	-3.0154	Peroxidase 47 OS=Arabidopsis thaliana GN=PER47 PE=2 SV=2	Peroxidase	oxidation-reduction process//response to oxidative stress//peroxidase reaction	heme binding//peroxidase activity	--
comp107719_c0	10.0122	54.7449	-2.451	Peroxidase 52 OS=Arabidopsis thaliana GN=PER52 PE=2 SV=1	Peroxidase	peroxidase reaction//response to oxidative stress//oxidation-reduction process	peroxidase activity//heme binding	--
comp118131_c0	70.0204	344.606	-2.2991	Peroxidase N OS=Armoracia rusticana GN=HRPN PE=2 SV=1	Pestivirus NS2 peptidase//Peroxidase	oxidation-reduction process//peroxidase reaction//proteolysis//response to oxidative stress//purine nucleobase metabolic process	cysteine-type endopeptidase activity//hydrolase activity, acting on acid anhydrides//serine-type exopeptidase activity//metal ion binding//peroxidase activity//nucleoside-triphosphatase activity//RNA-directed RNA polymerase activity//serine-type endopeptidase activity//heme binding	nucleus//RNA-directed RNA polymerase complex//cytoplasm
comp113619_c2	38.086	141.591	-1.8944	Peroxidase N OS=Armoracia rusticana GN=HRPN PE=2 SV=1	Peroxidase	peroxidase reaction//response to oxidative stress//oxidation-reduction process	heme binding//metal ion binding//peroxidase activity	nucleus//cytoplasm
comp105591_c0	39.0811	140.712	-1.8482	Peroxidase 47 OS=Arabidopsis thaliana GN=PER47 PE=2 SV=2	Peroxidase	response to oxidative stress//oxidation-reduction process//peroxidase reaction	heme binding//peroxidase activity	--
comp116670_c0	161.108	526.766	-1.7091	Peroxidase 12 OS=Arabidopsis thaliana GN=PER12 PE=1 SV=1	Peroxidase	peroxidase reaction//oxidation-reduction process//response to oxidative stress	heme binding//metal ion binding//peroxidase activity	membrane//plant-type cell wall//vacuole
comp105591_c1	32.5119	105.289	-1.6953	Peroxidase 47 OS=Arabidopsis thaliana GN=PER47 PE=2 SV=2	Peroxidase	response to oxidative stress//oxidation-reduction process//peroxidase reaction	metal ion binding//heme binding//peroxidase activity	cytoplasmic membrane-bounded vesicle
comp112290_c0	409.944	1229.46	-1.5845	Peroxidase 2 OS=Zea mays GN=PER2 PE=2 SV=1	Peroxidase	peroxidase reaction//response to oxidative stress//oxidation-reduction process	peroxidase activity//heme binding//metal ion binding	--
comp104626_c1	52.0016	155.443	-1.5798	Peroxidase 12 OS=Arabidopsis thaliana GN=PER12 PE=1 SV=1	Peroxidase//Stanniocalcin family	response to oxidative stress//oxidation-reduction process//signal transduction//peroxidase reaction	hormone activity//binding//peroxidase activity//heme binding	cell wall//cytoplasmic membrane-bounded vesicle//extracellular region
comp117844_c1	360.56	972.654	-1.4317	Peroxidase 2 OS=Zea mays GN=PER2 PE=2 SV=1	SAB domain//Peroxidase	response to oxidative stress//oxidation-reduction process//peroxidase reaction//cortical actin cytoskeleton organization	cytoskeletal protein binding//peroxidase activity//heme binding//metal ion binding	cytoskeleton
comp104626_c0	78.7965	201.097	-1.3517	Cationic peroxidase SPC4 OS=Sorghum bicolor GN=SORBIDRAFT_03g046810 PE=1 SV=2	Peroxidase	response to oxidative stress//oxidation-reduction process//peroxidase reaction	peroxidase activity//metal ion binding//heme binding	membrane//vacuole//plant-type cell wall
comp105013_c0	152.414	359.337	-1.2373	Peroxidase 2 (Fragment) OS=Hordeum vulgare PE=2 SV=1	Peroxidase	response to oxidative stress//oxidation-reduction process//peroxidase reaction	heme binding//binding//oxidoreductase activity//peroxidase activity	--
comp109092_c0	139.271	327.65	-1.2343	Peroxidase 73 OS=Arabidopsis thaliana GN=PER73 PE=1 SV=1	DNA mismatch repair enzyme MutH//Peroxidase	oxidation-reduction process//response to oxidative stress//peroxidase reaction	peroxidase activity//endonuclease activity//metal ion binding//DNA binding//heme binding	--
comp107759_c0	36.9088	82.6292	-1.1627	Peroxidase 2 OS=Zea mays GN=PER2 PE=2 SV=1	Peroxidase	response to oxidative stress//oxidation-reduction process//peroxidase reaction	heme binding//peroxidase activity	--
comp114104_c3	104.339	227.04	-1.1217	Peroxidase 52 OS=Arabidopsis thaliana GN=PER52 PE=2 SV=1	Peroxidase	response to oxidative stress//oxidation-reduction process//peroxidase reaction	metal ion binding//heme binding//peroxidase activity	cytoplasmic membrane-bounded vesicle
